# Supplementary material for: Onset of Bloch oscillations in the almost-strong-field regime
Source: Nat Commun. 2022 Dec 13;13:7716. doi: 10.1038/s41467-022-35401-3 (PMC9747800; doi:10.1038/s41467-022-35401-3)
Supplement: Supplementary file 2 — Source Data [file 41467_2022_35401_MOESM2_ESM.zip]

Archive with 20 entries (19 files):
- source data/
- __MACOSX/._source data
- source data/Fig2_Omega.txt
- __MACOSX/source data/._Fig2_Omega.txt
- source data/Fig3b_Omega.txt
- __MACOSX/source data/._Fig3b_Omega.txt
- source data/Fig3b_Data.txt
- __MACOSX/source data/._Fig3b_Data.txt
- source data/Fig3b_Intensity.txt
- __MACOSX/source data/._Fig3b_Intensity.txt
- source data/Fig2_Data.txt
- __MACOSX/source data/._Fig2_Data.txt
- source data/Fig3a_Intensity.txt
- __MACOSX/source data/._Fig3a_Intensity.txt
- source data/Fig3a_Data.txt
- __MACOSX/source data/._Fig3a_Data.txt
- source data/Fig2_Intensity.txt
- __MACOSX/source data/._Fig2_Intensity.txt
- source data/Fig3a_Omega.txt
- __MACOSX/source data/._Fig3a_Omega.txt
