# Supplementary material for: Onset of Bloch oscillations in the almost-strong-field regime
Source: Nat Commun. 2022 Dec 13;13:7716. doi: 10.1038/s41467-022-35401-3 (PMC9747800; doi:10.1038/s41467-022-35401-3)
Supplement: Supplementary file 2 — Source Data [file 41467_2022_35401_MOESM2_ESM.zip › source data/Fig2_Omega.txt]

4.24693856405981
4.24827755735931
4.24961655065881
4.25095554395831
4.25229453725781
4.25363353055731
4.25497252385681
4.2563115171563
4.2576505104558
4.2589895037553
4.2603284970548
4.2616674903543
4.2630064836538
4.2643454769533
4.2656844702528
4.2670234635523
4.2683624568518
4.2697014501513
4.2710404434508
4.2723794367503
4.2737184300498
4.2750574233493
4.2763964166488
4.2777354099483
4.2790744032478
4.2804133965473
4.2817523898468
4.2830913831463
4.2844303764458
4.2857693697453
4.2871083630448
4.2884473563443
4.2897863496438
4.2911253429433
4.2924643362428
4.2938033295423
4.2951423228418
4.2964813161413
4.2978203094408
4.2991593027403
4.3004982960398
4.3018372893393
4.30317628263879
4.30451527593829
4.30585426923779
4.30719326253729
4.30853225583679
4.30987124913629
4.31121024243579
4.31254923573529
4.31388822903479
4.31522722233429
4.31656621563379
4.31790520893329
4.31924420223279
4.32058319553229
4.32192218883179
4.32326118213129
4.32460017543079
4.32593916873029
4.32727816202979
4.32861715532929
4.32995614862879
4.33129514192829
4.33263413522779
4.33397312852729
4.33531212182679
4.33665111512629
4.33799010842579
4.33932910172529
4.34066809502479
4.34200708832429
4.34334608162379
4.34468507492329
4.34602406822279
4.34736306152229
4.34870205482179
4.35004104812129
4.35138004142078
4.35271903472028
4.35405802801978
4.35539702131928
4.35673601461878
4.35807500791828
4.35941400121778
4.36075299451728
4.36209198781678
4.36343098111628
4.36476997441578
4.36610896771528
4.36744796101478
4.36878695431428
4.37012594761378
4.37146494091328
4.37280393421278
4.37414292751228
4.37548192081178
4.37682091411128
4.37815990741078
4.37949890071028
4.38083789400978
4.38217688730928
4.38351588060878
4.38485487390828
4.38619386720778
4.38753286050728
4.38887185380678
4.39021084710628
4.39154984040578
4.39288883370528
4.39422782700478
4.39556682030428
4.39690581360378
4.39824480690327
4.39958380020277
4.40092279350227
4.40226178680177
4.40360078010127
4.40493977340077
4.40627876670027
4.40761775999977
4.40895675329927
4.41029574659877
4.41163473989827
4.41297373319777
4.41431272649727
4.41565171979677
4.41699071309627
4.41832970639577
4.41966869969527
4.42100769299477
4.42234668629427
4.42368567959377
4.42502467289327
4.42636366619277
4.42770265949227
4.42904165279177
4.43038064609127
4.43171963939077
4.43305863269027
4.43439762598977
4.43573661928927
4.43707561258877
4.43841460588827
4.43975359918777
4.44109259248727
4.44243158578677
4.44377057908627
4.44510957238577
4.44644856568527
4.44778755898477
4.44912655228426
4.45046554558376
4.45180453888326
4.45314353218276
4.45448252548226
4.45582151878176
4.45716051208126
4.45849950538076
4.45983849868026
4.46117749197976
4.46251648527926
4.46385547857876
4.46519447187826
4.46653346517776
4.46787245847726
4.46921145177676
4.47055044507626
4.47188943837576
4.47322843167526
4.47456742497476
4.47590641827426
4.47724541157376
4.47858440487326
4.47992339817276
4.48126239147226
4.48260138477176
4.48394037807126
4.48527937137076
4.48661836467026
4.48795735796976
4.48929635126926
4.49063534456876
4.49197433786826
4.49331333116776
4.49465232446726
4.49599131776676
4.49733031106625
4.49866930436575
4.50000829766525
4.50134729096475
4.50268628426425
4.50402527756375
4.50536427086325
4.50670326416275
4.50804225746225
4.50938125076175
4.51072024406125
4.51205923736075
4.51339823066025
4.51473722395975
4.51607621725925
4.51741521055875
4.51875420385825
4.52009319715775
4.52143219045725
4.52277118375675
4.52411017705625
4.52544917035575
4.52678816365525
4.52812715695475
4.52946615025425
4.53080514355375
4.53214413685325
4.53348313015275
4.53482212345225
4.53616111675175
4.53750011005125
4.53883910335075
4.54017809665025
4.54151708994975
4.54285608324925
4.54419507654874
4.54553406984824
4.54687306314774
4.54821205644724
4.54955104974674
4.55089004304624
4.55222903634574
4.55356802964524
4.55490702294474
4.55624601624424
4.55758500954374
4.55892400284324
4.56026299614274
4.56160198944224
4.56294098274174
4.56427997604124
4.56561896934074
4.56695796264024
4.56829695593974
4.56963594923924
4.57097494253874
4.57231393583824
4.57365292913774
4.57499192243724
4.57633091573674
4.57766990903624
4.57900890233574
4.58034789563524
4.58168688893474
4.58302588223424
4.58436487553374
4.58570386883324
4.58704286213274
4.58838185543224
4.58972084873174
4.59105984203124
4.59239883533073
4.59373782863023
4.59507682192973
4.59641581522923
4.59775480852873
4.59909380182823
4.60043279512773
4.60177178842723
4.60311078172673
4.60444977502623
4.60578876832573
4.60712776162523
4.60846675492473
4.60980574822423
4.61114474152373
4.61248373482323
4.61382272812273
4.61516172142223
4.61650071472173
4.61783970802123
4.61917870132073
4.62051769462023
4.62185668791973
4.62319568121923
4.62453467451873
4.62587366781823
4.62721266111773
4.62855165441723
4.62989064771673
4.63122964101623
4.63256863431573
4.63390762761523
4.63524662091473
4.63658561421423
4.63792460751373
4.63926360081322
4.64060259411272
4.64194158741222
4.64328058071172
4.64461957401122
4.64595856731072
4.64729756061022
4.64863655390972
4.64997554720922
4.65131454050872
4.65265353380822
4.65399252710772
4.65533152040722
4.65667051370672
4.65800950700622
4.65934850030572
4.66068749360522
4.66202648690472
4.66336548020422
4.66470447350372
4.66604346680322
4.66738246010272
4.66872145340222
4.67006044670172
4.67139944000122
4.67273843330072
4.67407742660022
4.67541641989972
4.67675541319922
4.67809440649872
4.67943339979822
4.68077239309772
4.68211138639722
4.68345037969672
4.68478937299622
4.68612836629571
4.68746735959521
4.68880635289471
4.69014534619421
4.69148433949371
4.69282333279321
4.69416232609271
4.69550131939221
4.69684031269171
4.69817930599121
4.69951829929071
4.70085729259021
4.70219628588971
4.70353527918921
4.70487427248871
4.70621326578821
4.70755225908771
4.70889125238721
4.71023024568671
4.71156923898621
4.71290823228571
4.71424722558521
4.71558621888471
4.71692521218421
4.71826420548371
4.71960319878321
4.72094219208271
4.72228118538221
4.72362017868171
4.72495917198121
4.72629816528071
4.72763715858021
4.72897615187971
4.73031514517921
4.73165413847871
4.73299313177821
4.7343321250777
4.7356711183772
4.7370101116767
4.7383491049762
4.7396880982757
4.7410270915752
4.7423660848747
4.7437050781742
4.7450440714737
4.7463830647732
4.7477220580727
4.7490610513722
4.7504000446717
4.7517390379712
4.7530780312707
4.7544170245702
4.7557560178697
4.7570950111692
4.7584340044687
4.7597729977682
4.7611119910677
4.7624509843672
4.7637899776667
4.7651289709662
4.7664679642657
4.7678069575652
4.7691459508647
4.7704849441642
4.7718239374637
4.7731629307632
4.7745019240627
4.7758409173622
4.7771799106617
4.7785189039612
4.7798578972607
4.78119689056019
4.78253588385969
4.7838748771592
4.78521387045869
4.78655286375819
4.78789185705769
4.78923085035719
4.79056984365669
4.79190883695619
4.79324783025569
4.79458682355519
4.79592581685469
4.79726481015419
4.79860380345369
4.79994279675319
4.80128179005269
4.80262078335219
4.80395977665169
4.80529876995119
4.80663776325069
4.80797675655019
4.80931574984969
4.81065474314919
4.81199373644869
4.81333272974819
4.81467172304769
4.81601071634719
4.81734970964669
4.81868870294619
4.82002769624569
4.82136668954519
4.82270568284469
4.82404467614419
4.82538366944369
4.82672266274319
4.82806165604269
4.82940064934219
4.83073964264169
4.83207863594118
4.83341762924068
4.83475662254018
4.83609561583968
4.83743460913918
4.83877360243868
4.84011259573818
4.84145158903768
4.84279058233718
4.84412957563668
4.84546856893618
4.84680756223568
4.84814655553518
4.84948554883468
4.85082454213418
4.85216353543368
4.85350252873318
4.85484152203268
4.85618051533218
4.85751950863168
4.85885850193118
4.86019749523068
4.86153648853018
4.86287548182968
4.86421447512918
4.86555346842868
4.86689246172818
4.86823145502768
4.86957044832718
4.87090944162668
4.87224843492618
4.87358742822568
4.87492642152518
4.87626541482468
4.87760440812418
4.87894340142368
4.88028239472317
4.88162138802267
4.88296038132217
4.88429937462167
4.88563836792117
4.88697736122067
4.88831635452017
4.88965534781967
4.89099434111917
4.89233333441867
4.89367232771817
4.89501132101767
4.89635031431717
4.89768930761667
4.89902830091617
4.90036729421567
4.90170628751517
4.90304528081467
4.90438427411417
4.90572326741367
4.90706226071317
4.90840125401267
4.90974024731217
4.91107924061167
4.91241823391117
4.91375722721067
4.91509622051017
4.91643521380967
4.91777420710917
4.91911320040867
4.92045219370817
4.92179118700767
4.92313018030717
4.92446917360667
4.92580816690617
4.92714716020566
4.92848615350516
4.92982514680466
4.93116414010416
4.93250313340366
4.93384212670316
4.93518112000266
4.93652011330216
4.93785910660166
4.93919809990116
4.94053709320066
4.94187608650016
4.94321507979966
4.94455407309916
4.94589306639866
4.94723205969816
4.94857105299766
4.94991004629716
4.95124903959666
4.95258803289616
4.95392702619566
4.95526601949516
4.95660501279466
4.95794400609416
4.95928299939366
4.96062199269316
4.96196098599266
4.96329997929216
4.96463897259166
4.96597796589116
4.96731695919066
4.96865595249016
4.96999494578966
4.97133393908916
4.97267293238866
4.97401192568815
4.97535091898765
4.97668991228715
4.97802890558665
4.97936789888615
4.98070689218565
4.98204588548515
4.98338487878465
4.98472387208415
4.98606286538365
4.98740185868315
4.98874085198265
4.99007984528215
4.99141883858165
4.99275783188115
4.99409682518065
4.99543581848015
4.99677481177965
4.99811380507915
4.99945279837865
5.00079179167815
5.00213078497765
5.00346977827715
5.00480877157665
5.00614776487615
5.00748675817565
5.00882575147515
5.01016474477465
5.01150373807415
5.01284273137365
5.01418172467315
5.01552071797265
5.01685971127215
5.01819870457165
5.01953769787115
5.02087669117065
5.02221568447014
5.02355467776964
5.02489367106914
5.02623266436864
5.02757165766814
5.02891065096764
5.03024964426714
5.03158863756664
5.03292763086614
5.03426662416564
5.03560561746514
5.03694461076464
5.03828360406414
5.03962259736364
5.04096159066314
5.04230058396264
5.04363957726214
5.04497857056164
5.04631756386114
5.04765655716064
5.04899555046014
5.05033454375964
5.05167353705914
5.05301253035864
5.05435152365814
5.05569051695764
5.05702951025714
5.05836850355664
5.05970749685614
5.06104649015564
5.06238548345514
5.06372447675464
5.06506347005414
5.06640246335364
5.06774145665314
5.06908044995263
5.07041944325213
5.07175843655163
5.07309742985113
5.07443642315063
5.07577541645013
5.07711440974963
5.07845340304913
5.07979239634863
5.08113138964813
5.08247038294763
5.08380937624713
5.08514836954663
5.08648736284613
5.08782635614563
5.08916534944513
5.09050434274463
5.09184333604413
5.09318232934363
5.09452132264313
5.09586031594263
5.09719930924213
5.09853830254163
5.09987729584113
5.10121628914063
5.10255528244013
5.10389427573963
5.10523326903913
5.10657226233863
5.10791125563813
5.10925024893763
5.11058924223713
5.11192823553663
5.11326722883613
5.11460622213563
5.11594521543512
5.11728420873462
5.11862320203412
5.11996219533362
5.12130118863312
5.12264018193262
5.12397917523212
5.12531816853162
5.12665716183112
5.12799615513062
5.12933514843012
5.13067414172962
5.13201313502912
5.13335212832862
5.13469112162812
5.13603011492762
5.13736910822712
5.13870810152662
5.14004709482612
5.14138608812562
5.14272508142512
5.14406407472462
5.14540306802412
5.14674206132362
5.14808105462312
5.14942004792262
5.15075904122212
5.15209803452162
5.15343702782112
5.15477602112062
5.15611501442012
5.15745400771962
5.15879300101912
5.16013199431862
5.16147098761812
5.16280998091762
5.16414897421711
5.16548796751661
5.16682696081612
5.16816595411561
5.16950494741511
5.17084394071461
5.17218293401411
5.17352192731361
5.17486092061311
5.17619991391261
5.17753890721211
5.17887790051161
5.18021689381111
5.18155588711061
5.18289488041011
5.18423387370961
5.18557286700911
5.18691186030861
5.18825085360811
5.18958984690761
5.19092884020711
5.19226783350661
5.19360682680611
5.19494582010561
5.19628481340511
5.19762380670461
5.19896280000411
5.20030179330361
5.20164078660311
5.20297977990261
5.20431877320211
5.20565776650161
5.20699675980111
5.20833575310061
5.20967474640011
5.21101373969961
5.21235273299911
5.21369172629861
5.2150307195981
5.2163697128976
5.2177087061971
5.2190476994966
5.2203866927961
5.2217256860956
5.2230646793951
5.2244036726946
5.2257426659941
5.2270816592936
5.2284206525931
5.2297596458926
5.2310986391921
5.2324376324916
5.2337766257911
5.2351156190906
5.2364546123901
5.2377936056896
5.2391325989891
5.2404715922886
5.2418105855881
5.2431495788876
5.2444885721871
5.2458275654866
5.2471665587861
5.2485055520856
5.2498445453851
5.2511835386846
5.2525225319841
5.2538615252836
5.2552005185831
5.2565395118826
5.2578785051821
5.2592174984816
5.2605564917811
5.26189548508059
5.26323447838009
5.26457347167959
5.26591246497909
5.26725145827859
5.26859045157809
5.26992944487759
5.27126843817709
5.27260743147659
5.27394642477609
5.27528541807559
5.27662441137509
5.27796340467459
5.27930239797409
5.28064139127359
5.28198038457309
5.28331937787259
5.28465837117209
5.28599736447159
5.28733635777109
5.28867535107059
5.29001434437009
5.29135333766959
5.29269233096909
5.29403132426859
5.29537031756809
5.29670931086759
5.29804830416709
5.29938729746659
5.30072629076609
5.30206528406559
5.30340427736509
5.30474327066459
5.30608226396409
5.30742125726359
5.30876025056309
5.31009924386258
5.31143823716208
5.31277723046158
5.31411622376108
5.31545521706058
5.31679421036008
5.31813320365958
5.31947219695908
5.32081119025858
5.32215018355808
5.32348917685758
5.32482817015708
5.32616716345658
5.32750615675608
5.32884515005558
5.33018414335508
5.33152313665458
5.33286212995408
5.33420112325358
5.33554011655308
5.33687910985258
5.33821810315208
5.33955709645158
5.34089608975108
5.34223508305058
5.34357407635008
5.34491306964958
5.34625206294908
5.34759105624858
5.34893004954808
5.35026904284758
5.35160803614708
5.35294702944658
5.35428602274608
5.35562501604558
5.35696400934507
5.35830300264457
5.35964199594407
5.36098098924357
5.36231998254307
5.36365897584257
5.36499796914207
5.36633696244157
5.36767595574107
5.36901494904057
5.37035394234007
5.37169293563957
5.37303192893907
5.37437092223857
5.37570991553807
5.37704890883757
5.37838790213707
5.37972689543657
5.38106588873607
5.38240488203557
5.38374387533507
5.38508286863457
5.38642186193407
5.38776085523357
5.38909984853307
5.39043884183257
5.39177783513207
5.39311682843157
5.39445582173107
5.39579481503057
5.39713380833007
5.39847280162957
5.39981179492907
5.40115078822857
5.40248978152807
5.40382877482757
5.40516776812706
5.40650676142656
5.40784575472606
5.40918474802556
5.41052374132506
5.41186273462456
5.41320172792406
5.41454072122356
5.41587971452306
5.41721870782256
5.41855770112206
5.41989669442156
5.42123568772106
5.42257468102056
5.42391367432006
5.42525266761956
5.42659166091906
5.42793065421856
5.42926964751806
5.43060864081756
5.43194763411706
5.43328662741656
5.43462562071606
5.43596461401556
5.43730360731506
5.43864260061456
5.43998159391406
5.44132058721356
5.44265958051306
5.44399857381256
5.44533756711206
5.44667656041156
5.44801555371106
5.44935454701056
5.45069354031006
5.45203253360955
5.45337152690905
5.45471052020855
5.45604951350805
5.45738850680755
5.45872750010705
5.46006649340655
5.46140548670605
5.46274448000555
5.46408347330505
5.46542246660455
5.46676145990405
5.46810045320355
5.46943944650305
5.47077843980255
5.47211743310205
5.47345642640155
5.47479541970105
5.47613441300055
5.47747340630005
5.47881239959955
5.48015139289905
5.48149038619855
5.48282937949805
5.48416837279755
5.48550736609705
5.48684635939655
5.48818535269605
5.48952434599555
5.49086333929505
5.49220233259455
5.49354132589405
5.49488031919355
5.49621931249305
5.49755830579255
5.49889729909204
5.50023629239154
5.50157528569104
5.50291427899054
5.50425327229004
5.50559226558954
5.50693125888904
5.50827025218854
5.50960924548804
5.51094823878754
5.51228723208704
5.51362622538654
5.51496521868604
5.51630421198554
5.51764320528504
5.51898219858454
5.52032119188404
5.52166018518354
5.52299917848304
5.52433817178254
5.52567716508204
5.52701615838154
5.52835515168104
5.52969414498054
5.53103313828004
5.53237213157954
5.53371112487904
5.53505011817854
5.53638911147804
5.53772810477754
5.53906709807704
5.54040609137654
5.54174508467604
5.54308407797554
5.54442307127504
5.54576206457454
5.54710105787403
5.54844005117354
5.54977904447303
5.55111803777253
5.55245703107203
5.55379602437153
5.55513501767103
5.55647401097053
5.55781300427003
5.55915199756953
5.56049099086903
5.56182998416853
5.56316897746803
5.56450797076753
5.56584696406703
5.56718595736653
5.56852495066603
5.56986394396553
5.57120293726503
5.57254193056453
5.57388092386403
5.57521991716353
5.57655891046303
5.57789790376253
5.57923689706203
5.58057589036153
5.58191488366103
5.58325387696053
5.58459287026003
5.58593186355953
5.58727085685903
5.58860985015853
5.58994884345803
5.59128783675753
5.59262683005703
5.59396582335653
5.59530481665603
5.59664380995553
5.59798280325502
5.59932179655452
5.60066078985402
5.60199978315352
5.60333877645302
5.60467776975252
5.60601676305202
5.60735575635152
5.60869474965102
5.61003374295052
5.61137273625002
5.61271172954952
5.61405072284902
5.61538971614852
5.61672870944802
5.61806770274752
5.61940669604702
5.62074568934652
5.62208468264602
5.62342367594552
5.62476266924502
5.62610166254452
5.62744065584402
5.62877964914352
5.63011864244302
5.63145763574252
5.63279662904202
5.63413562234152
5.63547461564102
5.63681360894052
5.63815260224002
5.63949159553952
5.64083058883902
5.64216958213852
5.64350857543802
5.64484756873751
5.64618656203701
5.64752555533651
5.64886454863601
5.65020354193551
5.65154253523501
5.65288152853451
5.65422052183401
5.65555951513351
5.65689850843301
5.65823750173251
5.65957649503201
5.66091548833151
5.66225448163101
5.66359347493051
5.66493246823001
5.66627146152951
5.66761045482901
5.66894944812851
5.67028844142801
5.67162743472751
5.67296642802701
5.67430542132651
5.67564441462601
5.67698340792551
5.67832240122501
5.67966139452451
5.68100038782401
5.68233938112351
5.68367837442301
5.68501736772251
5.68635636102201
5.68769535432151
5.68903434762101
5.69037334092051
5.69171233422001
5.6930513275195
5.694390320819
5.6957293141185
5.697068307418
5.6984073007175
5.699746294017
5.7010852873165
5.702424280616
5.7037632739155
5.705102267215
5.7064412605145
5.707780253814
5.7091192471135
5.710458240413
5.7117972337125
5.713136227012
5.7144752203115
5.715814213611
5.7171532069105
5.71849220021
5.7198311935095
5.721170186809
5.7225091801085
5.723848173408
5.7251871667075
5.726526160007
5.7278651533065
5.729204146606
5.7305431399055
5.731882133205
5.7332211265045
5.734560119804
5.7358991131035
5.737238106403
5.7385770997025
5.73991609300199
5.74125508630149
5.74259407960099
5.74393307290049
5.74527206619999
5.74661105949949
5.74795005279899
5.74928904609849
5.75062803939799
5.75196703269749
5.75330602599699
5.75464501929649
5.75598401259599
5.75732300589549
5.75866199919499
5.76000099249449
5.76133998579399
5.76267897909349
5.76401797239299
5.76535696569249
5.76669595899199
5.76803495229149
5.76937394559099
5.77071293889049
5.77205193218999
5.77339092548949
5.77472991878899
5.77606891208849
5.77740790538799
5.77874689868749
5.78008589198699
5.78142488528649
5.78276387858599
5.78410287188549
5.78544186518499
5.78678085848448
5.78811985178398
5.78945884508348
5.79079783838298
5.79213683168248
5.79347582498198
5.79481481828148
5.79615381158098
5.79749280488048
5.79883179817998
5.80017079147948
5.80150978477898
5.80284877807848
5.80418777137798
5.80552676467748
5.80686575797698
5.80820475127648
5.80954374457598
5.81088273787548
5.81222173117498
5.81356072447448
5.81489971777398
5.81623871107348
5.81757770437298
5.81891669767248
5.82025569097198
5.82159468427148
5.82293367757098
5.82427267087048
5.82561166416998
5.82695065746948
5.82828965076898
5.82962864406848
5.83096763736798
5.83230663066748
5.83364562396698
5.83498461726647
5.83632361056597
5.83766260386547
5.83900159716497
5.84034059046447
5.84167958376397
5.84301857706347
5.84435757036297
5.84569656366247
5.84703555696197
5.84837455026147
5.84971354356097
5.85105253686047
5.85239153015997
5.85373052345947
5.85506951675897
5.85640851005847
5.85774750335797
5.85908649665747
5.86042548995697
5.86176448325647
5.86310347655597
5.86444246985547
5.86578146315497
5.86712045645447
5.86845944975397
5.86979844305347
5.87113743635297
5.87247642965247
5.87381542295197
5.87515441625147
5.87649340955097
5.87783240285047
5.87917139614997
5.88051038944947
5.88184938274896
5.88318837604846
5.88452736934796
5.88586636264746
5.88720535594696
5.88854434924646
5.88988334254596
5.89122233584546
5.89256132914496
5.89390032244446
5.89523931574396
5.89657830904346
5.89791730234296
5.89925629564246
5.90059528894196
5.90193428224146
5.90327327554096
5.90461226884046
5.90595126213996
5.90729025543946
5.90862924873896
5.90996824203846
5.91130723533796
5.91264622863746
5.91398522193696
5.91532421523646
5.91666320853596
5.91800220183546
5.91934119513496
5.92068018843446
5.92201918173396
5.92335817503346
5.92469716833296
5.92603616163246
5.92737515493196
5.92871414823145
5.93005314153095
5.93139213483046
5.93273112812995
5.93407012142945
5.93540911472895
5.93674810802845
5.93808710132795
5.93942609462745
5.94076508792695
5.94210408122645
5.94344307452595
5.94478206782545
5.94612106112495
5.94746005442445
5.94879904772395
5.95013804102345
5.95147703432295
5.95281602762245
5.95415502092195
5.95549401422145
5.95683300752095
5.95817200082045
5.95951099411995
5.96084998741945
5.96218898071895
5.96352797401845
5.96486696731795
5.96620596061745
5.96754495391695
5.96888394721645
5.97022294051595
5.97156193381545
5.97290092711495
5.97423992041445
5.97557891371395
5.97691790701345
5.97825690031295
5.97959589361245
5.98093488691194
5.98227388021144
5.98361287351094
5.98495186681044
5.98629086010994
5.98762985340944
5.98896884670894
5.99030784000844
5.99164683330794
5.99298582660744
5.99432481990694
5.99566381320644
5.99700280650594
5.99834179980544
5.99968079310494
6.00101978640444
6.00235877970394
6.00369777300344
6.00503676630294
6.00637575960244
6.00771475290194
6.00905374620144
6.01039273950094
6.01173173280044
6.01307072609994
6.01440971939944
6.01574871269894
6.01708770599844
6.01842669929794
6.01976569259744
6.02110468589694
6.02244367919644
6.02378267249594
6.02512166579544
6.02646065909494
6.02779965239443
6.02913864569393
6.03047763899343
6.03181663229293
6.03315562559243
6.03449461889193
6.03583361219143
6.03717260549093
6.03851159879043
6.03985059208993
6.04118958538943
6.04252857868893
6.04386757198843
6.04520656528793
6.04654555858743
6.04788455188693
6.04922354518643
6.05056253848593
6.05190153178543
6.05324052508493
6.05457951838443
6.05591851168393
6.05725750498343
6.05859649828293
6.05993549158243
6.06127448488193
6.06261347818143
6.06395247148093
6.06529146478043
6.06663045807993
6.06796945137943
6.06930844467893
6.07064743797843
6.07198643127793
6.07332542457743
6.07466441787692
6.07600341117642
6.07734240447592
6.07868139777542
6.08002039107492
6.08135938437442
6.08269837767392
6.08403737097342
6.08537636427292
6.08671535757242
6.08805435087192
6.08939334417142
6.09073233747092
6.09207133077042
6.09341032406992
6.09474931736942
6.09608831066892
6.09742730396842
6.09876629726792
6.10010529056742
6.10144428386692
6.10278327716642
6.10412227046592
6.10546126376542
6.10680025706492
6.10813925036442
6.10947824366392
6.11081723696342
6.11215623026292
6.11349522356242
6.11483421686192
6.11617321016142
6.11751220346092
6.11885119676042
6.12019019005992
6.12152918335942
6.12286817665891
6.12420716995841
6.12554616325791
6.12688515655741
6.12822414985691
6.12956314315641
6.13090213645591
6.13224112975541
6.13358012305491
6.13491911635441
6.13625810965391
6.13759710295341
6.13893609625291
6.14027508955241
6.14161408285191
6.14295307615141
6.14429206945091
6.14563106275041
6.14697005604991
6.14830904934941
6.14964804264891
6.15098703594841
6.15232602924791
6.15366502254741
6.15500401584691
6.15634300914641
6.15768200244591
6.15902099574541
6.16035998904491
6.16169898234441
6.16303797564391
6.16437696894341
6.16571596224291
6.16705495554241
6.16839394884191
6.1697329421414
6.1710719354409
6.1724109287404
6.1737499220399
6.1750889153394
6.1764279086389
6.1777669019384
6.1791058952379
6.1804448885374
6.1817838818369
6.1831228751364
6.1844618684359
6.1858008617354
6.1871398550349
6.1884788483344
6.1898178416339
6.1911568349334
6.1924958282329
6.1938348215324
6.1951738148319
6.1965128081314
6.1978518014309
6.1991907947304
6.2005297880299
6.2018687813294
6.2032077746289
6.2045467679284
6.2058857612279
6.2072247545274
6.2085637478269
6.2099027411264
6.2112417344259
6.2125807277254
6.2139197210249
6.2152587143244
6.2165977076239
6.21793670092339
6.21927569422289
6.22061468752239
6.22195368082189
6.22329267412139
6.22463166742089
6.22597066072039
6.22730965401989
6.22864864731939
6.22998764061889
6.23132663391839
6.23266562721789
6.23400462051739
6.23534361381689
6.23668260711639
6.23802160041589
6.23936059371539
6.24069958701489
6.24203858031439
6.24337757361389
6.24471656691339
6.24605556021289
6.24739455351239
6.24873354681189
6.25007254011139
6.25141153341089
6.25275052671039
6.25408952000989
6.25542851330939
6.25676750660889
6.25810649990839
6.25944549320789
6.26078448650739
6.26212347980689
6.26346247310639
6.26480146640588
6.26614045970538
6.26747945300488
