# Supplementary material for: Onset of Bloch oscillations in the almost-strong-field regime
Source: Nat Commun. 2022 Dec 13;13:7716. doi: 10.1038/s41467-022-35401-3 (PMC9747800; doi:10.1038/s41467-022-35401-3)
Supplement: Supplementary file 2 — Source Data [file 41467_2022_35401_MOESM2_ESM.zip › source data/Fig3b_Data.txt]

0.144931744459017	0.145340936999903	0.14525573824894	0.143517798262453	0.150284705323246	0.140094380617151	0.13918758286043	0.144692565927227	0.149047557258953	0.148521656056161	0.153181743185639	0.144549421018994	0.140240173050589	0.144684650025968	0.148172784334101	0.143355279602486	0.140396552792733	0.14144670800791	0.141090597261865	0.145524982534594	0.143789672722286	0.154365061123939	0.138656172269891	0.144626184303328	0.144560215559176	0.149087299109614	0.142046422472621	0.141267190640359	0.147901472952193	0.14263426394286	0.142367029127686	0.143999740238829	0.145481106918456	0.147484634662741	0.145754499422996	0.141528449184208	0.140252376760226	0.143817023896081	0.146216896985932	0.140135502090418	0.145854346171108	0.146974814814944	0.143207675990897	0.142385612979298	0.143523653189063	0.147965173256167	0.145968881276361	0.142551463405843	0.147091891763448	0.143026202358032
0.144070371089481	0.14436507631154	0.14441091991496	0.142493822568456	0.149260432995928	0.139087046073444	0.138257837552965	0.143801043277439	0.148012931008475	0.147453932169446	0.151880170997192	0.143462702016006	0.139236812496679	0.143664236079785	0.147135604826994	0.142293252189575	0.139349988095324	0.140348187435593	0.139953085978754	0.144338119354273	0.142663199120761	0.153137915057791	0.137447944102803	0.143385395476421	0.143296931021821	0.147799055908501	0.140819225078136	0.140046326496077	0.14664441149117	0.141529744174193	0.141270720401346	0.14258790855532	0.144260155500332	0.14630510768617	0.144451297236901	0.140285306892374	0.138934742512771	0.142492596591159	0.144883857967246	0.138842412242544	0.144580548585722	0.145711802817843	0.141986905294981	0.141189251183538	0.142241416174255	0.146725200523695	0.144730257339987	0.141280341968146	0.14590503087877	0.141749455612848
0.142713207483168	0.142896250463611	0.143066837716541	0.140976637972267	0.14771995650883	0.13760046580966	0.136855183035072	0.142419678361541	0.146466025641047	0.145871763375676	0.150085187647394	0.141892389609429	0.137756854159031	0.142151660140308	0.145593382678269	0.14074058922127	0.137823380404653	0.138767651312527	0.138332770953624	0.142649301329244	0.141044392095748	0.151381218614848	0.135762280500537	0.141649027414608	0.141535275787873	0.14599590764782	0.139093544232853	0.138335099490627	0.144873877524013	0.139933453503294	0.139677585302247	0.140672125260686	0.142532447683424	0.144611808987157	0.142636622317084	0.138542540980997	0.137121572070079	0.140657658683471	0.143023044692778	0.137042737676922	0.142772961977446	0.143914444555147	0.140250038407649	0.139469831680276	0.14042989794295	0.144937281288121	0.142945550287359	0.139476438563494	0.144168158068055	0.139935358621658
0.140868102839018	0.140944024458149	0.141230842982504	0.138975586551483	0.145672716219666	0.135644092479301	0.134988557513559	0.140557361324977	0.144416826726565	0.143785254716982	0.147810740004493	0.139850037363225	0.13580980013536	0.140157365345805	0.143556969949308	0.138707931100938	0.135827165679424	0.136716441779554	0.136241320041327	0.140470502867639	0.138945350402507	0.149107797389449	0.13361199421202	0.139430473790546	0.139288901720057	0.143691844274646	0.136882026951234	0.136146568959333	0.14260345773382	0.137858228372677	0.137600231882493	0.138267265548991	0.140311477089025	0.142417874052597	0.140324730860529	0.136313642195629	0.134827290972812	0.138326673705979	0.140648532517629	0.134749947121797	0.140445182172479	0.141596477463533	0.138010555018841	0.137240045300098	0.138102302299031	0.142614479703538	0.140627953588402	0.137153168056094	0.141893604565048	0.137597436073555
0.138546343124848	0.138521406603279	0.138913760401877	0.136503481538273	0.143131750852412	0.133230725257238	0.132670170079476	0.138226385493404	0.141878908087069	0.141208194632576	0.145074031863269	0.137350581318188	0.133408434239113	0.137695235412917	0.141040804908997	0.136209331827906	0.133375163976395	0.134209297725715	0.133693791897926	0.137817210260778	0.136381680705037	0.146334193751584	0.131013278469327	0.136746679398784	0.136575025302801	0.140904548171591	0.13420089118345	0.133497310737544	0.139850397607589	0.135320401750615	0.135054936158911	0.135391865452198	0.137614411119403	0.139740134477189	0.137533614181807	0.133615756805987	0.132069980233293	0.135517889233207	0.137778340432232	0.131981256025294	0.137614817444073	0.138775664239033	0.135285781060498	0.134516494392709	0.135275803870216	0.139773966459641	0.137794849210154	0.134328011831759	0.139097841977697	0.134753340875695
0.135762619600417	0.135644804419219	0.136129862803881	0.133576571616708	0.140113656144461	0.13037647050986	0.12991545816145	0.135442405569789	0.138869387207835	0.138158021858671	0.1418954325639	0.134412280734446	0.130568774065073	0.134782542412519	0.138062864710419	0.133262204540747	0.130484533636979	0.131264298100732	0.130708575010385	0.13470835698348	0.133372436347808	0.143080595420758	0.127985636087966	0.133618069654484	0.133414353716358	0.137655316651701	0.131069861796702	0.130407344729645	0.136635523982645	0.132339720530792	0.132061584002384	0.132068044545723	0.134462014378963	0.136599044914976	0.134284923157495	0.130469616058236	0.128871301207267	0.132253263408384	0.1344343624681	0.128757556129773	0.1343034223331	0.135473724070596	0.132096816313862	0.131319626012683	0.13197147941624	0.136436946022477	0.134467744412962	0.131022452421433	0.135801415848019	0.131424787185667
0.132534981881916	0.132333965901353	0.132896830369443	0.130214491438797	0.13663852813135	0.127100689177843	0.126743030907489	0.132224380854231	0.135408866079566	0.134655779403374	0.13829837287087	0.131056645833941	0.127310008972644	0.131439880612252	0.13464460444729	0.129887253588089	0.127175712984783	0.127902792404467	0.127307314055457	0.131166245463153	0.129940043171355	0.139370749375933	0.124551796357975	0.130068467490522	0.129830998263169	0.133968970854489	0.127512094271531	0.126900049221849	0.132983153729833	0.128939247481753	0.128643600460785	0.128321417315483	0.130878557664509	0.1330185960399	0.130603879784751	0.126899452786981	0.125256408547412	0.128558378944287	0.130642286147601	0.125103331941199	0.130536417975414	0.131716249661735	0.128468447799833	0.127673650271831	0.128214224335712	0.13262856732468	0.13067219369805	0.127261893933227	0.132028862198041	0.127637469117808
0.128884778521869	0.128611909394869	0.129235697284233	0.126440201982809	0.132729894536458	0.123425934343769	0.123174601539763	0.12859450652828	0.131521361147089	0.130726059908844	0.134309231402293	0.127308356103958	0.123654427118492	0.127691089899829	0.130810886426998	0.126108396792338	0.123472353341786	0.12414932214746	0.12351482749364	0.127216459345911	0.126110216411319	0.135231865227823	0.120737623875245	0.12612500196969	0.125852379596044	0.129873755510423	0.123554090764686	0.123002066170297	0.128920992985994	0.125145251340009	0.124827871043313	0.12418099839385	0.126891716818222	0.129026217914259	0.126519180748818	0.122932909961534	0.121253856314819	0.124462349805615	0.12643150357259	0.121046569283052	0.126343004636972	0.127532615479081	0.124429053936925	0.123606448985956	0.124032659745385	0.128377823129687	0.126437711818911	0.123075574160121	0.127808612276265	0.123420971170671
0.124836589150206	0.124504846404277	0.125170789967438	0.122279925636451	0.128414638936856	0.119377883628472	0.119234912741077	0.124578137053203	0.127234227269369	0.126396948184001	0.129957215706745	0.123195173748146	0.119627335705855	0.123563173403676	0.126589904687299	0.121952682730803	0.11940124838378	0.120031538228625	0.119359021488811	0.122887771539099	0.121911873909329	0.130694513418	0.116572024668327	0.12181801415609	0.121509130469732	0.12540123531872	0.119225614639354	0.118743202937845	0.124480032634642	0.120987089622402	0.120644660794983	0.11967910840105	0.12253246697315	0.124652679445147	0.12206289931903	0.118600947365114	0.1168955037998	0.119997727321647	0.121835022521535	0.11661866278819	0.121756074013705	0.122955884392517	0.12001050598674	0.119149481442824	0.119459037318134	0.123717445058122	0.121797685782674	0.118496476220612	0.123172892541422	0.118808678486635
0.120418153616136	0.120042103031179	0.120729662482141	0.117763082536474	0.123722923948997	0.114985272587858	0.114951660441007	0.120203707019109	0.122578082194239	0.121699968615127	0.125274243077964	0.118747858155251	0.115256979960984	0.119086215338155	0.122013111295809	0.117450209359481	0.114992266421599	0.115580120647739	0.114870806768005	0.118212054935446	0.117377052369271	0.125792525195795	0.112086856518568	0.117180967335997	0.116835003351644	0.120586195300077	0.114559611454665	0.114156337537395	0.119694447377902	0.116497089951231	0.116127538611148	0.114851289096767	0.11783497927987	0.119931991234673	0.117270393706215	0.113937754430861	0.11221642948295	0.115200414446586	0.116889387241213	0.111854331370937	0.116812131292851	0.118022722111153	0.115248075284512	0.114337696358628	0.114529151475458	0.118683803601378	0.116789296437185	0.113561250237274	0.118157629352857	0.113837697804225
0.115660305426234	0.115256047524973	0.115943036706337	0.112922236899325	0.118688121778198	0.110279837313701	0.110355423096722	0.115502656461606	0.117586740172459	0.116670047719922	0.120294827440182	0.114000088884105	0.11057446812867	0.114293306938959	0.11711515291959	0.112634052285769	0.110278294249008	0.110828708879137	0.110084027028137	0.113224204877043	0.112540835322645	0.120562903393253	0.10731685237299	0.112250370646547	0.111866792299471	0.115466554557345	0.109592146912864	0.109277336490039	0.114601507876142	0.11171043722041	0.111313316272857	0.109736239106074	0.112836529194563	0.114901321221203	0.112180232346418	0.108980679626205	0.10725486398256	0.110109599423414	0.111634621682088	0.106791553648075	0.111551240227468	0.112773331765262	0.110180357334908	0.109209462099814	0.109282271794436	0.113316825608932	0.111453463838498	0.108310159140787	0.112802371156875	0.108548803689868
0.110596919294084	0.110182033808768	0.11084475754319	0.107793065066849	0.113346763332569	0.105296277185059	0.105479605881563	0.110509369890328	0.112297166194581	0.111345505550306	0.115055980205069	0.108988406742041	0.105613712184484	0.109220490781557	0.11193382868297	0.107540213649865	0.105295203922805	0.105813853732843	0.10503541012975	0.107962085308205	0.107441303956745	0.115045755749872	0.10229956836646	0.10706572768161	0.106644281184458	0.110083305543787	0.104362375617635	0.104144997079991	0.109241518223913	0.106665075882545	0.106242014216955	0.104375784819163	0.107577427967133	0.109600935217598	0.106834149581823	0.103770189862871	0.102052155936586	0.104767723381577	0.106114212001096	0.101471539228656	0.106017008853716	0.107251424883995	0.104849227249077	0.103806531340958	0.10376111297024	0.107659946079374	0.10583483549671	0.102787067586299	0.107150245567817	0.102986429739687
0.105264886092524	0.104858374029624	0.105471777203655	0.102414361090823	0.107738521041043	0.100072252458013	0.100360412345043	0.105261141262036	0.106749466228313	0.105768094297926	0.109597134982451	0.1037521851815	0.100411397254014	0.103906737003291	0.106510083620835	0.102207606160577	0.100081857469826	0.100575004810309	0.0997645568120671	0.102466514478476	0.102119525161859	0.109284266163795	0.0970753713894125	0.101669524820883	0.101210233761834	0.10448049435442	0.0989125589992583	0.0988010292704371	0.103657794686748	0.101401639118688	0.100956869153323	0.0988149053736144	0.102100992240374	0.104074177952538	0.101277049050378	0.0983498774096141	0.0966527886997591	0.0992205005742009	0.100375150557249	0.0959387571391663	0.100256639366983	0.101504250164872	0.0992998454515013	0.0981740619296988	0.0980118658671132	0.101760117107048	0.0999818432958746	0.0970394996887223	0.101247975215075	0.0971987314537334
0.099704133345756	0.0993263574660128	0.0998641878789171	0.0968281013277015	0.101906245992201	0.0946484365026465	0.0950368604191842	0.0997981811601252	0.100986934160409	0.0999831087188878	0.103960108503507	0.0983336475613663	0.0950069972714394	0.0983939692378341	0.100888056264302	0.0966780916864945	0.0946801693273881	0.0951545519338339	0.0943139862746595	0.0967813113528801	0.0966195952058211	0.103324724039255	0.0916874855491535	0.0961072779454685	0.0956104453844093	0.0987052618446637	0.0932881567582723	0.0932900970178596	0.0978967063570449	0.095963419769202	0.0955044022632822	0.0931018360529978	0.0964535707769844	0.0983675146734061	0.0955570768744265	0.0927665368646107	0.0911044705544809	0.0935170151197257	0.0944680706626338	0.0902410498224748	0.0943210734879514	0.0955827081060329	0.0935807383270872	0.0923607233620817	0.092084321725897	0.0956679051936239	0.0939468639568788	0.0911188004281831	0.0951459853542204	0.0912377570409761
0.0939577161898823	0.093630338846371	0.0940653296062377	0.0910795972640218	0.0958960876378915	0.089068649471613	0.0895508655409231	0.0941636878568331	0.0950561833997542	0.0940396012992404	0.0981891131238525	0.0927779498391139	0.0894428606806101	0.0927271636977197	0.0951152041836796	0.0909966003249701	0.0891352525897517	0.0895979443588286	0.0887292639373705	0.0909534309794755	0.0909887623756477	0.097216638131211	0.0861821223826451	0.0904276607659874	0.0898938812894897	0.0928079705218255	0.087538023979528	0.0876599442737007	0.0920078043350814	0.0903964016894206	0.0899345705384516	0.0872882808815007	0.0906846522546662	0.0925306588212584	0.0897257923430354	0.0870703408963476	0.0854583266078383	0.0877099240574694	0.0884475101419878	0.084429870520302	0.0882652746853614	0.0895415878744712	0.0877439855871921	0.0864189284861245	0.0860321331730162	0.0894377196095529	0.0877865298843451	0.0850804477094967	0.0888986490357878	0.0851597751051834
0.0880720132173435	0.0878179266116835	0.0881220107273712	0.0852177762437843	0.0897577348376593	0.0833801095088326	0.0839474216246685	0.0884040110953682	0.0890074007971303	0.087990745688774	0.092330839709795	0.0871333527549745	0.0837643985571016	0.0869545519966207	0.0892425375284666	0.0852113644247484	0.0834956829596511	0.0839539181221347	0.0830592440691915	0.0850332262960695	0.0852776574368936	0.0910129690705091	0.0806087260862762	0.084682742654083	0.0841129318990216	0.0868424477133967	0.0817147556911571	0.0819616373445721	0.0860440730346965	0.0847493744626575	0.0843010268862689	0.0814297718938561	0.0848470834045808	0.0866168174257659	0.0838384695115501	0.0813151501569391	0.0797692257109858	0.0818558023127877	0.0823723517427892	0.0785606933819422	0.0821487005756607	0.0834399721773394	0.0818455541628995	0.0804052431312745	0.0799132707548389	0.083128229772872	0.0815622521019187	0.0789845772318111	0.082564733169109	0.0790258240325227
0.0820970746624973	0.0819403109700681	0.0820848931476915	0.0792956432962822	0.0835448312009632	0.0776338495360669	0.0782749210512057	0.0825689465451596	0.0828947729678797	0.0818944043864754	0.0864346331156595	0.0814515117101086	0.0780204189468657	0.0811279667975111	0.0833249969322684	0.0793743126719891	0.0778139232171314	0.0782748688669237	0.0773564682296578	0.079074885130982	0.0795406657196046	0.0847705236472773	0.0750203713008823	0.0789283670409639	0.0783238199373373	0.0808663800372864	0.0758752311510342	0.0762499613587217	0.0800623442354454	0.0790741584195017	0.0786615145919218	0.0755862170983458	0.078997431148188	0.0806830914478384	0.0779545668870036	0.0755589981636502	0.0740962779177013	0.0760156680928646	0.0763064972316021	0.0726936579499559	0.0760360306118936	0.0773418641397476	0.0759458255472325	0.0743810414891644	0.0737907516016876	0.0768030485694907	0.0753410329054919	0.072896798777042	0.0762081316099121	0.0729025650512613
0.0760871876182713	0.0760527819872756	0.0760091146207653	0.0733709932110795	0.0773156357022657	0.0718853614730328	0.0725856675888611	0.0767122095458035	0.0767771495773208	0.07581396845278	0.0805527845780714	0.0757879141252443	0.0722636655229723	0.0753033779176265	0.0774220161358053	0.073541681037063	0.0721469589713249	0.0726174126755872	0.0716777674743121	0.0731371029736722	0.073836476006754	0.0785505619990967	0.0694743540944918	0.0732246992474821	0.0725871934969751	0.0749418939328658	0.070081418056725	0.0705840111022763	0.0741239184689265	0.0734259686822902	0.0730784134312015	0.0698226753928172	0.0731965222781828	0.0747910699205595	0.0721383989053204	0.0698647911545127	0.0685035308255557	0.0702557207391828	0.0703198327474297	0.0668945177441411	0.0699982191635522	0.071317090885496	0.0701103645428581	0.0684134881886108	0.067733733195013	0.0705317781855826	0.069196655995873	0.0668893934229673	0.0698989973721583	0.0668635320043549
0.0701017437589492	0.0702154964199254	0.0699552453118445	0.0675074565992774	0.07113401946681	0.0661955418971862	0.0669366493096981	0.0708921467787685	0.0707190211134236	0.0698195404239341	0.0747409632452379	0.0702024879914691	0.0665516341630527	0.069541671084236	0.0715983052148521	0.0677749061751527	0.0665571976043146	0.0670431749972844	0.066085116158959	0.067284059276416	0.0682288320581573	0.072419670533658	0.0640330092357757	0.067636956487525	0.0669689245924039	0.0691363433671562	0.0644014926149054	0.065028007513538	0.068295431500036	0.0678639417946924	0.0676194276680013	0.064210370682209	0.0675101815191957	0.0690076463423471	0.066460020562073	0.0643012445712904	0.0630608627771238	0.06464829269836	0.064489518770303	0.0612359527069364	0.0641139249511331	0.0654425160566383	0.0644109598099725	0.0625769267280065	0.061819066142083	0.0643915243690938	0.0632113269190075	0.061042967008722	0.0637154052044891	0.0609908548484837
0.0642065145857156	0.0644945500288484	0.0639907014195169	0.0617759649821486	0.065070903355582	0.0606320128273016	0.0613906454383503	0.0651727472407778	0.0647918892488316	0.0639895068399101	0.0690587964283262	0.0647603807414414	0.0609477511625686	0.063909711794906	0.0659248636950277	0.0621418617279171	0.0611136623154826	0.0616198241628251	0.0606467637714035	0.0615867535851407	0.0627874773003007	0.0664509350664826	0.0587647519644028	0.0622362853509529	0.0615410856512063	0.063523280743121	0.0589112919330099	0.0596523331407072	0.0626499685919305	0.0624518263371267	0.0623583405758408	0.0588278801797383	0.0620101463979137	0.063406045920914	0.0609962713908186	0.0589440176785749	0.057844989789552	0.059272933895891	0.0589015514554539	0.0557992440371251	0.0584712843419966	0.0598035134272283	0.0589269029479984	0.0569547063910485	0.0561333483133498	0.0584689530297067	0.0574777494618395	0.0554485476180359	0.0577456567856549	0.0553774387404525
0.0584754413324038	0.058963378951836	0.0581917476385355	0.0562566767089605	0.059206224624952	0.0552708508677965	0.0560177235108874	0.0596249924123602	0.0590760681334056	0.0584124487525713	0.0635705724774222	0.0595328432239932	0.055522982702804	0.0584816890638303	0.0604801560296584	0.0567184519848498	0.0558934403522769	0.0564222927389991	0.0554385976428214	0.0561246943305489	0.0575891920753471	0.0607253800266692	0.0537452463772321	0.0571006411864552	0.0563829614508368	0.0581834759074204	0.0536959906593393	0.0545346776439061	0.0572683300809897	0.0572587797891137	0.0573756228645731	0.0537622495211416	0.0567750323945336	0.0580669485530668	0.0558317728248067	0.0538768593748002	0.0529403225631454	0.0542173581656413	0.053652319047361	0.0506761258469724	0.0531697651812869	0.0544954479943429	0.0537463086892431	0.0516413132828716	0.0507753319631542	0.0528628134490647	0.0521013619450923	0.0502098482517215	0.0520912014221077	0.0501292927277721
0.0529929872705153	0.0537044037789425	0.0526461637101746	0.0510412454413606	0.0536314141027571	0.0501986145146096	0.0508970977612618	0.0543285012951135	0.0536628110639016	0.053189076002223	0.0583459586050455	0.054598012195956	0.0503578603065673	0.0533405994027726	0.0553512035030704	0.0515904318916339	0.0509831562704167	0.0515339533548739	0.0505455034528724	0.0509877467241222	0.0527186244001209	0.0553334604626392	0.0490583848316544	0.0523152986515737	0.0515817133394401	0.0532056135979993	0.0488515898561543	0.0497609558631763	0.0522401235987266	0.0523600821642034	0.0527584290488904	0.0491094179686014	0.0518909994892322	0.0530793654752751	0.0510593659329459	0.049192265970435	0.0484390614661239	0.0495776123174146	0.0488493965264469	0.0459701895056725	0.0483213160581884	0.0496244673669606	0.0489669229506913	0.0467442421531488	0.0458580309266697	0.0476864221148438	0.0472018353667161	0.0454447770674131	0.0468696981800825	0.0453670155561614
0.0478568743857077	0.0488105550890815	0.0474564067752362	0.0462348912505054	0.0484520343162952	0.0455141887847866	0.0461190742794972	0.0493732010695396	0.0486562820282938	0.0484332922586978	0.0534604623068047	0.0500411130581333	0.0455446497046244	0.048579422812162	0.0506339895181513	0.0468549666230185	0.0464798341416619	0.0470471520763772	0.046062094675706	0.0462775085323752	0.048268240788638	0.0503760026692536	0.0447963394936834	0.0479722274042553	0.0472318784329324	0.0486858720561022	0.0444851839985262	0.0454252220567677	0.047663908413738	0.0478373202388141	0.0485991182903649	0.0449727094056589	0.0474513637538108	0.0485404991784838	0.046778949889767	0.0449905936641246	0.0444393557617223	0.0454562252206595	0.0446099625341238	0.0417963503779504	0.0440490516784641	0.0453061081060176	0.0446952142363212	0.0423841387697193	0.0415087924744905	0.0430686141575572	0.0429117289747515	0.0412840333241453	0.0422166478450521	0.0412241208217358
0.0431804223166273	0.0443857437034659	0.0427424156760534	0.0419568285053144	0.0437894306789034	0.0413291790472024	0.0417862418156994	0.0448602579742761	0.0441740886854062	0.0442704521747761	0.0489950770575338	0.0459531609657819	0.0411887765479285	0.0443009435637442	0.0464319741698425	0.0426207194352755	0.0424897783647799	0.0430618748331435	0.0420914785075799	0.0421067297923493	0.0443361407387529	0.04596327199829	0.0410572734423414	0.0441670126014448	0.0434322600556152	0.044724956308551	0.0407119508225986	0.0416271172069192	0.0436448887222481	0.0437771697200587	0.0449909747104842	0.0414573637093413	0.0435537924062933	0.0445531559704543	0.0430929949265911	0.0413757999310352	0.0410397115480512	0.0419563910852541	0.0410541071840883	0.0382755836703113	0.0404803813487315	0.041659159617619	0.0410416307741899	0.0386902521733598	0.0378638228414428	0.0391498934087163	0.0393685030155602	0.0378628847560858	0.0382819219946799	0.037838073848897
0.0390924137632759	0.0405423618952262	0.0386416845193163	0.0383360889499525	0.0397787100020635	0.0377642708115059	0.0380120011847364	0.0409006011192136	0.0403437330141811	0.0408295329983241	0.0450341353528186	0.0424266970267219	0.03740743680711	0.0406142473750678	0.0428507700290689	0.0390040963954701	0.039123119140947	0.0396805241690728	0.0387398026213216	0.0385940323073631	0.0410198643651278	0.0422098463325421	0.0379385855673161	0.0409915542353414	0.0402782367160841	0.0414205937412322	0.0376457500434707	0.0384646890291865	0.0402878538112567	0.0402673669730693	0.0420196461037849	0.0386587981229425	0.0402931608781285	0.0412186183393487	0.0400966275721809	0.0384454827243413	0.0383277297928803	0.0391700996208952	0.0382898807021858	0.0355211915061769	0.0377308616289111	0.0387917313630677	0.0381093067816283	0.0357868578526144	0.0350521279610772	0.0360685426292971	0.0366953164886458	0.0353014912978502	0.0352149755765905	0.0353293179293373
0.0357303553672181	0.0373927998327324	0.0353017623246234	0.0354983158752279	0.0365583372058102	0.0349376628304119	0.034913103590863	0.0376081927834775	0.03729092144913	0.0382255764917371	0.0416599955990251	0.0395468683906657	0.0343216987557152	0.0376251002799135	0.0399867517786613	0.0361181981519744	0.0364811827282482	0.0369964567428289	0.0361039134571636	0.0358503171660453	0.0384043774445378	0.0392223517046098	0.0355236751776234	0.0385212235096454	0.037847977682448	0.0388538595158747	0.0353806270306916	0.0360206282500564	0.037683108755966	0.037388201802365	0.0397497535939019	0.0366439693756641	0.0377484510279082	0.0386230747506894	0.0378612859504349	0.036273927186363	0.0363629477000611	0.0371599195548304	0.0363894473679006	0.033614707838666	0.0358778274373881	0.0367785817903457	0.0359748074804844	0.0337676901832026	0.0331659618665005	0.0339323298052385	0.0349698188849838	0.0336732371762482	0.0331331824118542	0.0337682673868568
0.0332215517001548	0.0350320813800436	0.0328585968581258	0.0335403419229052	0.034246330377642	0.0329425611601389	0.0325924179775601	0.0350847899908762	0.0351163964548378	0.0365321976191341	0.0389433092636866	0.0373771738520697	0.0320378603073616	0.0354181147416887	0.037908927446234	0.0340519383529772	0.0346357174619004	0.0350755708135871	0.0342513136491715	0.0339551307589762	0.0365444265222952	0.037078662434063	0.0338627163790681	0.0367976078490521	0.0361838162118136	0.0370703317144929	0.0339649465040032	0.0343426516259135	0.0358857567177905	0.0351987882358095	0.0382088766537177	0.0354300780906316	0.0359645408225482	0.0368182229620725	0.0364147652485012	0.0348909627787242	0.0351578945292838	0.0359388315822138	0.0353628482732826	0.0325769402057464	0.0349312172018061	0.0356352863048741	0.0346645267128651	0.0326632773337288	0.0322249449303073	0.0327803161311259	0.034191110606331	0.0329719899874603	0.0320782730433123	0.0331424580557974
0.0316499121354751	0.0335126018594169	0.0313986015877858	0.0324971648376303	0.0329042671318115	0.0318171689415984	0.0311117915682883	0.0333957518349142	0.0338643815393685	0.0357528602795281	0.0369290913328834	0.035942350165716	0.0306179983721316	0.0340329445000447	0.0366379648622958	0.0328424866251447	0.0336049149016071	0.033935126875373	0.0331972591213469	0.0329284632520378	0.0354460185214515	0.0358028120258192	0.0329533695969296	0.035812377633662	0.0352750253793993	0.0360621038712466	0.0333783400346718	0.0334243259228641	0.0348946016848749	0.0337204305678196	0.0373748289757616	0.0349706120515149	0.034934585939284	0.03580193462431	0.0357258342482965	0.0342654452207172	0.0346662122292478	0.0354576568020651	0.0351434489953811	0.0323493485815791	0.0348179311692765	0.0353024161842775	0.0341374002143309	0.0324179615565032	0.0321544227288424	0.0325545022870274	0.0342654115613226	0.0330993514917377	0.0319845892262993	0.0333457349905192
0.0310190511436241	0.0328202008483151	0.0309178885243174	0.0323180932417656	0.0325044939168764	0.0315213759342492	0.0304644009185661	0.0325441490080981	0.0334970590465523	0.0358076846847986	0.0356220180158234	0.03521513834756	0.030050539850069	0.0334441685719633	0.0361318248400255	0.0324535442089854	0.0333382022920224	0.0335298347718021	0.0328904425602936	0.0327127179061013	0.0350561229176704	0.0353474222972584	0.0327318972855887	0.0355008011762095	0.0350514943263788	0.0357603387662788	0.0335263363229393	0.0331969553085938	0.03464209334741	0.0329236877376049	0.0371733424579179	0.0351584626076382	0.0345923951069574	0.0355092107000612	0.0357030535717449	0.034303961944409	0.0347860538074749	0.0356088927315762	0.0355966333583004	0.0328004513637793	0.0353926996098972	0.0356517340205511	0.0342858429072234	0.0328947006654001	0.0327967559939735	0.0331042788029466	0.0350238689214614	0.0338844686222044	0.0326862492126532	0.0342008601027025
0.031235565124695	0.0328664925343475	0.0313069938860151	0.0328705995438744	0.0329243038349352	0.031937350010725	0.030564086175838	0.0324579775916747	0.0338935292095324	0.0365471137471756	0.0349775413669503	0.0351148298178744	0.0302403999163231	0.0335578485587627	0.0362876113134478	0.0327748354485146	0.0337210270858462	0.0337549909711557	0.0332178676883357	0.0331789480762966	0.0352680454493999	0.0355961323490371	0.0330819315798425	0.0357502157263304	0.0353938100677245	0.036044547048913	0.0342587945239404	0.0335394219083898	0.0350034843896124	0.0327270535851355	0.0374889163020986	0.0358462455069298	0.0348210573093037	0.0358206123719903	0.0362104899364504	0.0348676672634137	0.035378592994796	0.0362466136822313	0.0365483951402455	0.0337555169481107	0.0364705805115929	0.0365128120584592	0.0349566921108693	0.0339073265360603	0.0339503763159373	0.034224105333426	0.036262502855168	0.0351247768006384	0.0339616953170692	0.035501807320594
0.0321286309601763	0.033505131962088	0.0323771578398618	0.033972040194137	0.0339751199893949	0.032896428927845	0.0312619956708368	0.0330013503666421	0.0348770153357616	0.0377853945271857	0.0349047284168834	0.0355200886061209	0.0310289835769121	0.034229334449972	0.0369604776751765	0.0336458099033867	0.0345986488488236	0.0344667073802855	0.0340278962096237	0.0341556534691955	0.0359410379569983	0.0363869133233962	0.033857277978867	0.0364201674603946	0.0361554488297474	0.0367648717152504	0.0354019231214826	0.0343017646583577	0.0358214908369462	0.0330098452955228	0.0381842627805551	0.0368733840603633	0.035474496400905	0.0365849239059012	0.0370927069013207	0.0357987195978115	0.0362925263935283	0.037212484755244	0.037818093338984	0.0350320562612597	0.0378625627166772	0.0377054980364254	0.0359809667796932	0.0352603862251838	0.0354121095119259	0.0356998889253873	0.037781011125744	0.0366239874344634	0.0355852038464685	0.0370514958316352
0.0334937904186901	0.0345632524528567	0.0339103262685972	0.0354294155052097	0.0354476950965318	0.0342158640262958	0.0323810478138105	0.0340043594281366	0.0362537319243743	0.0393351475696345	0.0352808087171004	0.0362902120158119	0.0322319191655225	0.0352927545562118	0.0379900436896577	0.0348896821179133	0.0358058619899009	0.0355086598659935	0.0351589773488539	0.035463325428109	0.0369245243072425	0.0375435786575635	0.0349071743503498	0.0373648347550837	0.0371864816346587	0.0377666616957535	0.0367873355824255	0.0353306524393508	0.0369338006816167	0.0336334521967739	0.0391200626500064	0.0380882957979316	0.0364015662015645	0.0376448316637267	0.0381977639318172	0.0369440719022602	0.0373843916681676	0.0383570375706823	0.0392418520157356	0.0364651801047197	0.039399678400507	0.0390642837665658	0.0371987386543635	0.0367776367043917	0.0370041520750753	0.0373410667253136	0.0394059239019357	0.0382137785520953	0.0373599412461656	0.0386824064931964
0.0351337525061195	0.0358713610908716	0.035701756651375	0.0370679908682066	0.0371482059323309	0.035727112808287	0.033748571619825	0.0352948897714576	0.0378436543345372	0.0410298222266719	0.0359709354425492	0.0372855283494384	0.033672840134158	0.0365875852111992	0.0392228540243322	0.0363409818543659	0.0371897137152201	0.0367337535248494	0.0364616703669126	0.0369393149821698	0.0380773377144384	0.038901169290941	0.0360944507748781	0.0384497864800604	0.038350511339301	0.0389084545347699	0.0382690811263391	0.0364873741377542	0.0381928698844803	0.0344615592642674	0.0401690407486927	0.039360695062011	0.0374638537603896	0.0388559385000533	0.0393916824302045	0.0381699056816473	0.0385301644188272	0.0395515745332991	0.0406832615954009	0.0379188108505131	0.040943043644933	0.040450209186446	0.0384729251424354	0.0383143680319728	0.0385836825645074	0.0389933953517374	0.0409981509558488	0.0397601742723254	0.0391292959280259	0.0402620143785741
0.0368809065103328	0.0372815506182577	0.0375810656841709	0.0387437670063785	0.0389155540873939	0.0372893844893831	0.0352154607001876	0.0367197972006001	0.0394957277236103	0.0427325595038025	0.0368454032689695	0.0383809744647044	0.0352018799280768	0.0379743715157971	0.0405254281910279	0.0378597784372274	0.0386208812168494	0.038015921125516	0.0378097401006365	0.0384489957156664	0.0392782404220606	0.0403194141013142	0.0373041674619007	0.0395606514510733	0.0395328487047321	0.0400709108856272	0.0397292700646659	0.0376562051988928	0.0394753017109954	0.0353733961749232	0.0412230159100997	0.040585362783958	0.0385446161651918	0.0400962699772403	0.0405642314079592	0.0393669618536981	0.0396291227411558	0.0406919408620049	0.0420349054983429	0.0392868676631082	0.0423843969980022	0.0417532374252306	0.0396934171689818	0.0397584176706595	0.0400417802026733	0.0405389662960931	0.042451359938567	0.0411613161990413	0.0407751213066827	0.0416900228996683
0.0386031668828638	0.0386739410640318	0.0394159382578126	0.0403446119634414	0.0406241784579844	0.0387919676917901	0.036662227157575	0.0381535299368019	0.0410908618819174	0.0443362297544674	0.0377902799050892	0.0394721544347126	0.0367005374636895	0.0393401073021099	0.0417887565895784	0.0393350245832718	0.0399961915643714	0.039253556258654	0.0391026588795238	0.039887096778856	0.0404291047491399	0.0416862737854146	0.038445179101101	0.0406053855443943	0.0406421400260058	0.0411588084170984	0.0410769172245689	0.0387457530019769	0.0406834988986622	0.036269424716205	0.0421946101048521	0.0416809395237056	0.0395508445409732	0.0412684313573262	0.0416290107843332	0.0404501397283792	0.0406030449429957	0.0416974886287736	0.0432153808090235	0.0404897513501373	0.0436423333756135	0.0428897009810504	0.0407756389114521	0.0410260563270115	0.0412981654160133	0.0418908910966023	0.0436868862720714	0.0423421834578768	0.0422111916780848	0.0428928634998533
0.0402009168916462	0.0399558869545573	0.0411075447236819	0.0417862405875108	0.0421799164244038	0.04015103604483	0.0379974332511225	0.0394983816590455	0.0425387577699897	0.0457596012693288	0.0387116359119989	0.0404761212113816	0.0380791616500357	0.0405973497146812	0.0429275836962483	0.0406821330060629	0.0412364646910303	0.0403681574806092	0.0402635315190719	0.0411743545795442	0.0414538134659426	0.0429159940365644	0.0394480353665838	0.0415129287589032	0.0416085149198871	0.0420992711850491	0.0422440756245987	0.0396867201341221	0.0417433359019381	0.0370718124700365	0.0430159737293834	0.0425867021207235	0.0404115732731257	0.042297783081471	0.0425208534735776	0.0413555557361416	0.0413934054927427	0.0425080409494065	0.0441649760865846	0.0414695976221053	0.0446574926889351	0.0437981221630619	0.0416569274927412	0.0420566588982308	0.0422953949505087	0.042987045849979	0.0446482718152513	0.0432491542449538	0.0433762848344521	0.043818203750904
0.0416011150619561	0.0410581925402942	0.0425838417881075	0.0430069646154091	0.0435140210406216	0.0413048564710517	0.0391532626615174	0.0406809895455927	0.0437728591060559	0.0469426478267146	0.0395355387039721	0.0413294628985543	0.0392719710077086	0.0416807386710509	0.0438774419587421	0.0418386169081826	0.0422827514750672	0.0413010891808665	0.0412354263232874	0.042252888300852	0.0422953977842242	0.043945136665737	0.0402616469106257	0.0422304289413163	0.0423804875841991	0.0428386071110654	0.0431815600292504	0.0404284947820483	0.0426005090673524	0.0377223151227985	0.0436363163519697	0.0432590132167282	0.0410747878834454	0.0431291538892093	0.0431924819290223	0.0420370093808321	0.0419581515985584	0.0430804878865349	0.0448415360895017	0.0421858837964775	0.0453881621782947	0.0444350794289629	0.0422926220914476	0.0428078768734707	0.0429939097766149	0.0437846387504608	0.0452966160536841	0.0438454565722683	0.0442284537885744	0.0444304120043362
0.0427515255554735	0.0419307977367763	0.0437934645357626	0.0439629343631356	0.0445776364631028	0.042209251107376	0.0400808099893112	0.0416479478660726	0.0447454977641449	0.0478423122521118	0.0402059815938812	0.0419854790770574	0.040232085341987	0.04254305081284	0.044591203055988	0.0427597401711217	0.0430925513522327	0.0420100848113327	0.0419776662409961	0.0430818817242956	0.0429128664064931	0.0447284528354757	0.0408499692838266	0.0427202618977648	0.0429218027426133	0.0433390406431849	0.0438552070220331	0.0409357962540393	0.0432169250287505	0.0381793426240429	0.044019258665013	0.0436681706730537	0.0415042155589249	0.0437234491972301	0.0436113550516798	0.0424627479616977	0.0422687773746906	0.0433857348454161	0.0452170382021427	0.0426118758880955	0.045806727356001	0.0447717326596828	0.0426526440149235	0.0432517955966831	0.0433682180894291	0.0442560024347368	0.0456069745369001	0.0441076758566852	0.0447407153105564	0.0447070972532413
0.0436160390660286	0.0425389726563832	0.0447009454093675	0.0446243575165444	0.0453374031592274	0.0428339080399446	0.0407460747186337	0.0423618182900605	0.0454239201788026	0.0484291037325937	0.0406821804971745	0.0424113797907935	0.0409274289918133	0.0431516995088769	0.0450359456417312	0.043414880665201	0.0436366065762812	0.0424661747057346	0.0424626742832733	0.0436340730547827	0.0432783677007202	0.0452353355289005	0.0411891833968216	0.0429573843546398	0.0432087084215256	0.0435758717143278	0.0442429068124208	0.0411858381717693	0.0435676405065743	0.0384151137359889	0.0441404593702197	0.043795860551051	0.0416765311749986	0.0440547074023869	0.0437570356368246	0.0426128141725018	0.0423079212085892	0.043406218564095	0.045274937979601	0.0427319235199184	0.0458969639680439	0.0447911083550617	0.04271876506524	0.0433720455985095	0.0434040820685151	0.0443854937833214	0.0455656845174966	0.0440231731731282	0.0448979331064691	0.0446365582715549
0.0441711644133086	0.0428602937287147	0.0452832041534515	0.0449726654097973	0.0457721796531671	0.0431595770115988	0.041126854494428	0.0427979167663608	0.0457872558325577	0.0486845063222264	0.0409359679095121	0.0425858792657478	0.0413376149865531	0.0434859310869051	0.0451903896545607	0.043784715886794	0.0438963836537719	0.0426512175801983	0.0426734892327935	0.0438930741410184	0.0433748768435765	0.0454470135499708	0.0412654651358672	0.0429271759311979	0.0432277697594234	0.0435351945511646	0.0443323520318333	0.0411660937277499	0.043638447702205	0.0384132454151045	0.0439856574989874	0.0436331911683894	0.0415791150669311	0.0441077372946342	0.0436191193207643	0.0424769854412454	0.0420674890506487	0.0431339818807067	0.0450081748160459	0.042539456101692	0.0456520230736269	0.0444860538186303	0.0424825197290571	0.0431616853058368	0.0430964832007468	0.0441672570644473	0.0451684158094525	0.0435882051698001	0.044694597427786	0.0442159267383496
0.044403485962623	0.042882357801486	0.0455270369869362	0.044998444643935	0.0458706639595011	0.0431760018317107	0.0412104348654394	0.0429418671088897	0.0458242770421494	0.0485990514509671	0.0409495665581615	0.0424972681801758	0.0414516611466281	0.0435346870603521	0.0450428993005257	0.0438591228394807	0.0438621650621364	0.0425560020339282	0.0426018812310587	0.0438513815560403	0.043194399223863	0.045354419869713	0.0410732845609116	0.0426237574430739	0.0429741847520577	0.043212142200899	0.0441193663292054	0.0408726002532377	0.0434240363321737	0.0381668439279381	0.0435491274572899	0.0431792138276729	0.0412083311421712	0.0438762949904887	0.043195657473158	0.042053218789695	0.0415472290465764	0.042569224203863	0.0444176977684597	0.0420355167640906	0.0450729479296786	0.0438577265731001	0.0419436464120281	0.0426216659185137	0.0424481628247355	0.043603623568131	0.044418763896818	0.0428065628880703	0.0441332487457993	0.0434498204537373
0.0443078445534969	0.0426010980873931	0.0454273334703416	0.0446999444840982	0.0456296851486891	0.0428804156959276	0.0409919027474222	0.0427877877392847	0.0455317656790933	0.0481708973703568	0.0407137979689757	0.0421419285263711	0.0412663438534945	0.0432950159543739	0.0445899713563153	0.0436356378012199	0.0435316282933187	0.0421788193708692	0.0422469496277205	0.0435089205423893	0.042736613928102	0.0449566054270493	0.0406141359757786	0.0420487165448119	0.042450517874341	0.0426095723231543	0.04360667707178	0.0403087041865888	0.0429266227503342	0.037677052956817	0.0428324938340949	0.042439831083185	0.040568243495694	0.043361707335274	0.042491983391866	0.0413465011100567	0.0407536720754619	0.0417192373661035	0.0435113909510857	0.0412276996910659	0.0441675907051376	0.0429145002553854	0.0411089442484101	0.0417597281006957	0.0414685862023202	0.0427039762254737	0.0433272487364998	0.0416885949137397	0.043223362737649	0.0423493722636445
0.0438860411267544	0.0420195650741098	0.0449858087985972	0.0440820080074359	0.0450529806766238	0.0422764538686664	0.0404729257822754	0.0423369664225336	0.0449133303386617	0.0474047867120404	0.0402266877529999	0.0415232206865464	0.0407850231624934	0.0427709139633686	0.0438351135979637	0.0431183385914427	0.0429087986936256	0.0415244070646781	0.0416140936036242	0.0428719885789495	0.0420078736216197	0.0442595754872264	0.0398956069741164	0.0412101664867782	0.0416657689823721	0.0417371103998635	0.0428030245963086	0.0394841562902349	0.0421549452022832	0.0369519852084074	0.041843846765967	0.0414270129871804	0.0396696902217668	0.0425718498059088	0.0415198623683736	0.040368021603564	0.0396993676505081	0.0405976547121255	0.0423033111196735	0.040129395219773	0.0429498352932204	0.0416712007525962	0.0399914577264339	0.0405896262214126	0.0401732304318913	0.0414839642568588	0.0419106307694633	0.0402505279292509	0.0419805769658379	0.0409315474981118
0.0431459175005573	0.041147064681751	0.0442101020786336	0.0431553190980304	0.0441503281128309	0.0413733777179629	0.0396608777192145	0.0415969040762755	0.0439785590063417	0.0463112889236958	0.0394924036505944	0.0406506751084418	0.0400168171832692	0.0419724970345646	0.0427880346116113	0.0423170456513122	0.0420032887313459	0.0406031821555686	0.0407142712411879	0.0419525012378714	0.0410204924151183	0.0432754531092008	0.0389307161357227	0.0401220782457018	0.0406347126164021	0.0406104854679392	0.0417225327305999	0.0384144900806903	0.0411235482342182	0.0360059700694707	0.0405971107730245	0.0401582675272597	0.0385296520089872	0.0415204063450129	0.0402969082410771	0.0391346087516849	0.0384023673056809	0.0392239669262591	0.0408131842103751	0.0387592836635111	0.0414390688717989	0.040148621630125	0.0386099326267389	0.039130618163842	0.0385831425738975	0.0399650018958128	0.0401914997921719	0.0385140407674701	0.0404261915309018	0.0392187041466168
0.0421007177354954	0.0399985806853259	0.0431131430052053	0.0419358966398097	0.0429369461071418	0.0401855410649053	0.0385682288266568	0.0405806427324119	0.0427424315366521	0.0449062674093315	0.0385204663083724	0.0395394372660096	0.0389760452992461	0.0409154358678256	0.0414640913115498	0.0412467718491674	0.0408297643828767	0.0394307087662395	0.0395634900203704	0.0407674765836197	0.039792274985089	0.042021904976521	0.0377374728696229	0.0388038465296811	0.0393774638848498	0.0392511168239706	0.0403842947657915	0.0371206416807384	0.039852305198989	0.0348590672638861	0.0391116388783815	0.0386563371412558	0.0371708762573784	0.0402263619265484	0.0388462325704503	0.0376684006295465	0.0368859313236483	0.0376232848177826	0.0390661400900079	0.0371410516218345	0.0396598781513492	0.0383733026295768	0.0369885178921078	0.037407196841453	0.0367247568590032	0.0381740281487614	0.038198134975794	0.0365060897791509	0.0385869203345325	0.037238388662893
0.0407686731951879	0.0385944412988934	0.041712729931608	0.0404448004806881	0.0414331174645846	0.0387320618806907	0.0372121547676009	0.0393063246043291	0.0412249502533884	0.0432105404462739	0.0373251878180275	0.0382099341928098	0.0376818950176735	0.0396206121803113	0.0398839673111119	0.0399273800653101	0.0394076050842782	0.0380273680126136	0.0381824966908544	0.0393387230652037	0.0383462620456419	0.0405217931926719	0.0363386348653259	0.0372800706943184	0.0379192465575542	0.037685932573171	0.0388121549316025	0.035628792480756	0.0383661512592513	0.0335368146536197	0.0374120251666221	0.0369491173945385	0.0356217391712714	0.0387137009473948	0.0371963142795342	0.0359967426411553	0.0351784575604901	0.0358263553844001	0.0370926971699429	0.0353033356674317	0.037641979001013	0.0363775904700297	0.03515671883837	0.0354490772069353	0.0346300047795422	0.0361435462952564	0.0359646815593884	0.0342590308679838	0.0364949128578184	0.0350234021899199
0.0391727872151509	0.0369602202102658	0.0400312955298119	0.0387080432378121	0.039664020028542	0.0370366914346094	0.0356143483524149	0.0377969572702314	0.039450977464209	0.041249732451325	0.0359253113570851	0.0366877497449392	0.0361582974120477	0.0381139776094533	0.0380735828530961	0.0383834324948287	0.0377607472123367	0.0364182208142921	0.0365966566804459	0.0376927205405218	0.0367106871172834	0.0388030419424651	0.0347616577046182	0.0355805502970361	0.0362903546915672	0.0359474200562518	0.037034688967543	0.0339704354279009	0.0366950190923412	0.0320701916844113	0.0355281516194745	0.0350698165436077	0.0339163453521605	0.0370113043696317	0.0353810958821312	0.0341523306898566	0.0333136524830407	0.033869862099668	0.0349290438370914	0.0332799310037663	0.0354204245548575	0.0342000400181344	0.0331496391142345	0.0332914952223056	0.0323368076167558	0.0339120085833946	0.0335317503711303	0.031811148057975	0.0341881164922798	0.0326122256589138
0.0373408251607784	0.0351268918293686	0.0380958669876047	0.0367567310003351	0.037659782985702	0.035127902504753	0.033801049585845	0.036080385339634	0.0374502991046405	0.0390543415142375	0.0343438441988289	0.0350037118306107	0.0344340239302691	0.0364266154974541	0.0360642667406265	0.0366442375727766	0.0359177238556769	0.0346330748879583	0.0348360332369287	0.0358607062571493	0.0349191559417743	0.0368987307542824	0.0330388465926804	0.0337405098056102	0.0345263086315171	0.0340739210552473	0.0350854099233148	0.0321826788009054	0.0348739845177726	0.0304957828506629	0.0334955085382305	0.0330573943837194	0.0320948719593673	0.0351530551029043	0.0334403241382703	0.0321736391755708	0.031330981930265	0.0317970598405564	0.0326177043918172	0.0311103398688796	0.0330361818459752	0.0318862572021019	0.0310085825427354	0.030975929359381	0.0298901181929349	0.031524669493819	0.0309476314182478	0.0292077969993247	0.0317111159532532	0.0300499694084661
0.0353055467236071	0.0331312903395522	0.035938261500488	0.0346274874255379	0.0354558219283448	0.0330392522603498	0.0318033451240067	0.0341894930955271	0.0352579681508596	0.0366600849933441	0.0326080953630442	0.0331942050953199	0.032543045051783	0.0345950191218842	0.0338932544699423	0.0347441201864401	0.0339119372647582	0.0327067864093292	0.0329356940988837	0.0338789978109841	0.0330110692433433	0.0348474460271012	0.0312077289298139	0.0318010728039564	0.0326682041538247	0.0321101837805504	0.0330032466017325	0.0303088007185162	0.0329436358258804	0.0288561081109715	0.0313558491524234	0.0309573290636129	0.0302041513896483	0.0331781718086856	0.0314201496792412	0.0301056859289683	0.0292764440753099	0.029658796616794	0.0302087215497512	0.0288407757540425	0.0305372240890122	0.0294903261161087	0.0287821162548702	0.0285514255944909	0.0273437876662513	0.0290351023338755	0.0282704315891499	0.0265035286350845	0.0291166787000804	0.0273901278207366
0.0331052533000195	0.0310169503058422	0.0335956011132255	0.0323632506945275	0.0330935501139213	0.0308101177268534	0.0296578340322543	0.0321626854668094	0.0329150236722476	0.0341086329620698	0.0307499477638743	0.0313017196355208	0.0305252188197026	0.0326616025727042	0.0316046141246736	0.032722956608237	0.0317822248867271	0.0306798413930311	0.0309362851726271	0.031789600664613	0.0310323022063951	0.0326939351900682	0.0293116600911994	0.0298099901888921	0.0307632279326431	0.0301081514315474	0.0308333571395628	0.0283990358507024	0.0309506688836052	0.0272000312180881	0.0291582470374666	0.0288227426683726	0.0282984286885462	0.0311317884351773	0.0293739617936233	0.0280011716535624	0.0272036766487131	0.0275149245580438	0.0277615184161032	0.0265257728274531	0.0279803500724817	0.0270769701167297	0.0265277009909407	0.0260767871574332	0.0247636686612322	0.026507643037325	0.0255715856494601	0.023765795074168	0.0264683532583815	0.0246975775110829
0.0307847657796383	0.0288354212054615	0.0311112911894154	0.0300145659001917	0.0306216179119166	0.0284869530312114	0.0274078169458929	0.0300447115455774	0.0304697322073939	0.0314489042652611	0.0288064100336682	0.0293756134778579	0.0284273978671366	0.0306754392326942	0.029250733153283	0.030627019423076	0.0295738004612431	0.0285992610340122	0.028884905174738	0.0296411483206503	0.0290361078409945	0.0304900995260562	0.0274006335275083	0.0278225612238211	0.0288652402833152	0.0281278675558696	0.0286283324265644	0.0265114764374902	0.0289486583427939	0.0255830332214094	0.0269605881156896	0.0267158250246413	0.0264400829260029	0.0290657618403374	0.0273633200057369	0.0259219434834315	0.0251752918328066	0.0254359246791758	0.0253475580437074	0.0242305281382026	0.0254339769157595	0.024724471910312	0.0243139062237965	0.0236239293228294	0.0222324463747419	0.0240210133341448	0.0229412348111983	0.0210811118391105	0.0238445605580456	0.0220534041466547
0.0283969903932869	0.0266481119483291	0.028536689811477	0.0276415020728528	0.0280978882420577	0.0261252654584752	0.0251052363330122	0.0278878889499176	0.0279795459059648	0.0287391784605776	0.0268204955435896	0.0274729701590383	0.0263050327133284	0.0286931494411227	0.0268944890131609	0.0285101478420568	0.0273396500868083	0.0265198308679165	0.026836264235396	0.0274901807204293	0.0270840821240206	0.0282962978706691	0.0255321505204974	0.0259025175085313	0.0270351698872702	0.0262381497667406	0.0264497699551032	0.0247127399494847	0.0269988220907856	0.0240669142984406	0.0248313709995776	0.0247092377939541	0.024699801192144	0.0270395845007674	0.0254585835342015	0.0239404738835894	0.0232640234210487	0.0235041208492056	0.0230536230726109	0.0220338892501128	0.0229820224007418	0.0225278710211762	0.0222228822469797	0.0212825038854879	0.0198563621093167	0.0216730227336088	0.0204954625740697	0.0185644738207145	0.021344455273427	0.0195619762437282
0.0260052396247441	0.0245285392461997	0.025933792782345	0.025316228028151	0.0255923654075465	0.0237924964904352	0.0228136386373116	0.0257537140244908	0.0255139648649775	0.0260503306546173	0.024842439463379	0.0256592165328986	0.0242242401946684	0.0267796822933162	0.0246120712616847	0.0264351453153825	0.0251423886404158	0.0245055025932808	0.0248539527488696	0.0254026175544159	0.0252467449415027	0.0261827410746295	0.0237717500569147	0.0241222895336524	0.0253406838104256	0.0245162539290336	0.0243699625215206	0.0230776224769163	0.0251703193976748	0.022718166844395	0.0228512572254056	0.0228866132638919	0.0231552009017208	0.0251210376379808	0.0237383565339083	0.0221404605378101	0.0215526323454389	0.0218129682809704	0.0209845966787849	0.0200311660203242	0.0207283132727987	0.0206005884870429	0.0203518422397407	0.0191649117652701	0.0177721694995589	0.0195848874526999	0.0183830029339541	0.0163707959459471	0.0190946648247826	0.0173591332081891
0.0236863464919486	0.0225643270472724	0.023379302010451	0.0231258962575032	0.0231911006261104	0.0215717510302579	0.0206122985569882	0.0237146021517494	0.0231582674545218	0.0234703727404381	0.0229311294082332	0.0240077674946964	0.0222639481332081	0.0250083878435184	0.0224958767145027	0.0244750135697846	0.023056315205141	0.0226304438544614	0.0230112797727507	0.0234549096927909	0.0236027843155837	0.0242303124074946	0.0221923418810298	0.0225614963596958	0.0238542003900521	0.0230451391311581	0.0224728807194593	0.0216863409918537	0.0235391568589944	0.0216039920076085	0.0211128942502232	0.0213402987578239	0.0218863592705225	0.0233857664960969	0.0222862034284252	0.0206146331565093	0.0201305361671476	0.0204616753340508	0.0192624676579971	0.0183341606801207	0.0187989108394621	0.0190699941367348	0.0188104993374506	0.0174079155440977	0.0161471610132589	0.0179002337343869	0.0167824909651967	0.0146988997179151	0.0172521304635655	0.0156148538632758
0.0215340723042109	0.0208571476833321	0.0209701686185676	0.021174441670168	0.0210002856510478	0.0195654103428471	0.01860091464192	0.0218549165786258	0.0210172272807097	0.0211097271915813	0.0211552783070324	0.0225974084921166	0.0205168616516703	0.0234592313415873	0.0206555353750418	0.022713028070614	0.0211687250633387	0.0209784768616002	0.0213904536898547	0.021733606861436	0.0222353628814495	0.0225293349426091	0.0208708911095244	0.0213018815428621	0.022648007086363	0.0219065248329764	0.0208525781964551	0.0206175611040668	0.0221842320362396	0.0207851347474172	0.0197161399835037	0.0201635481018272	0.0209667574301102	0.0219143211952035	0.0211827242688836	0.0194568095859746	0.0190844417026761	0.0195420274660706	0.0180151731659282	0.0170629293924635	0.0173355954877171	0.0180599649175861	0.0177093763675121	0.0161616269619702	0.0151559312812149	0.0167686377682959	0.0158721627522163	0.013761403342794	0.0159904189713948	0.0145127659205168
0.0196608320086203	0.0195170208768845	0.0188293367234076	0.0195798304677439	0.0191475342212261	0.0178953545299489	0.016902040776774	0.0202693430589682	0.0192157593855961	0.0191042546524039	0.0195931654682346	0.0215057645008891	0.019086444326591	0.022213480675156	0.019212715734213	0.0212397220808021	0.0195782115808705	0.0196386225420683	0.0200779834732838	0.0203310130199291	0.0212236533224071	0.0211738093196413	0.0198807604490353	0.0204170597961043	0.0217856005790582	0.021168730523517	0.0196059155713998	0.0199362690039105	0.021178974385415	0.0203059929212058	0.0187550691309912	0.0194350651061175	0.0204499027729498	0.020784810729121	0.0204922213836061	0.0187459312224045	0.0184817659638007	0.0191174420987319	0.0173489785703154	0.0163227900130452	0.0164702607541131	0.0176574420953284	0.0171353506283228	0.0155542475709273	0.0149202081252809	0.0163046896465236	0.0157621507591669	0.0136953099086182	0.0154532667825404	0.0141872348368832
0.0181929129266417	0.0186465419491152	0.0171064554175697	0.0184609824980173	0.0177733451808321	0.0166927508335217	0.0156538957811821	0.0190553640763556	0.0178897488058693	0.0176080110096735	0.018328751743374	0.0207979602565637	0.0180756412636209	0.0213434757178144	0.0182835671279881	0.0201441309531877	0.0183860996775671	0.0186940541490506	0.0191539487856607	0.0193340908639422	0.0206291918677305	0.0202486038468818	0.0192792453797451	0.0199576974207232	0.0213101226129894	0.0208714248106521	0.0188167804621716	0.0196787854937081	0.0205785290524257	0.0201848029481719	0.0182960971185713	0.0191985046376173	0.0203556649384767	0.0200602945061779	0.0202469207015384	0.018524815504742	0.0183511802581824	0.0192021363109057	0.0173098592320331	0.0161687193802365	0.0162787464032845	0.0178765611551356	0.0171210439787358	0.0156381236512332	0.0154406093913733	0.0165362090793151	0.0164295291216914	0.0144670586734286	0.0156854986990671	0.0146441057997816
0.0172518207143909	0.0183148133069367	0.0159614900004576	0.0179103881147917	0.0170035270589165	0.0160694673198337	0.0149828699007404	0.0182968971124092	0.0171588362350226	0.0167634325975769	0.0174414687970908	0.0205124321049291	0.0175648511550944	0.0208983418123951	0.0179472404245701	0.0194978824116824	0.0176776324337138	0.018204141504753	0.0186751259178881	0.0188060548048081	0.0204805483616113	0.019810231628963	0.0190933644139004	0.0199372468409456	0.0212336853939372	0.0210137525115725	0.0185337651814804	0.0198415328160277	0.0204059951969049	0.0204084197031898	0.0183551834148188	0.0194468302019234	0.0206633532105692	0.0197735091463449	0.0204361842953482	0.018784190229912	0.018671002223321	0.0197538575612682	0.017859231838523	0.0165781019984975	0.0167407018281894	0.018648286878766	0.0176281182571683	0.0163574472182449	0.0165899338093015	0.0173845589013425	0.0177258750962677	0.01588782734715	0.0166004295889399	0.0157475669757993
0.0169192067127789	0.0185320577340801	0.0155188082208814	0.0179604145528551	0.0169041587661058	0.0160757828032719	0.0149561403327855	0.0180412821609171	0.017083872374161	0.0166478786822052	0.0169891355411354	0.0206497744812766	0.0175854345332914	0.0208906219422018	0.0182140641177749	0.0193357751659236	0.0174961170710513	0.0181856759895524	0.0186577115640767	0.0187666318506943	0.0207638531526906	0.0198686225190922	0.0193107871709354	0.0203262659300477	0.0215330110299142	0.02155307905001	0.0187519266339541	0.0203806012345496	0.0206445360091773	0.0209348242144818	0.0188891371308989	0.0201225690549589	0.0213162283899004	0.0199159604255427	0.021007804705343	0.0194636117453136	0.0193742577339444	0.0206864067081399	0.0188870030397207	0.0174565235833231	0.0177439846317042	0.0198464626887481	0.0185596900543004	0.0175726805132834	0.0181783170759264	0.0186993533481514	0.0194507380289936	0.0177217510488762	0.0180230460458728	0.0172929231579545
0.0172011228418457	0.0192431279081534	0.0158065846611156	0.018566200986494	0.017446926790053	0.0166729939226821	0.0155450129308486	0.0182809293551655	0.0176356255899527	0.0172299332108414	0.0169896779931711	0.0211712519960794	0.0181054336749895	0.0212911861491066	0.0190179015277627	0.0196428828807217	0.0178241962209135	0.0186047353502762	0.0190699168874962	0.0191828586267074	0.0214254691872757	0.020381421011827	0.0198819099875253	0.0210595449461893	0.0221543045146352	0.0224156731187122	0.0194118379555113	0.021222908837987	0.0212406202529182	0.0217022566744547	0.0198086912916464	0.0211345062828827	0.0222350543653223	0.0204385014577549	0.0218811276534746	0.0204693502468316	0.0203674331176394	0.0218933310678813	0.0202511407785147	0.0186726376476093	0.0191310900624082	0.0213282872210435	0.0197921969013711	0.019117506343466	0.0200221038210899	0.0203140698384406	0.0214177927377773	0.0197669772735979	0.0197626882791851	0.0190849805226271
0.0180209413512267	0.0203460918708814	0.0167347930148889	0.0196210390679209	0.018518067449959	0.0177479025902077	0.0166359862646852	0.0189532415922496	0.0187043520009186	0.0183796442592957	0.0174128424135731	0.0220083580014628	0.0190397021016536	0.0220360917582629	0.0202405901449481	0.0203574766454739	0.0185873249008819	0.0193858460891207	0.0198402984968799	0.0199778507343548	0.0223855441346446	0.021265684486658	0.0207322400180494	0.0220518945670083	0.023024923206063	0.0235131651192282	0.0204175539982878	0.0222824619738374	0.0221168731665497	0.0226405452744031	0.0210040008533461	0.0223799106665271	0.0233334669674569	0.0212636683442471	0.0229644316413521	0.0216973593834088	0.0215512638067555	0.023269026576213	0.0218137022684086	0.0200943131358845	0.0207467448843102	0.0229632596474198	0.021204450227044	0.0208416234954514	0.0219741525572815	0.0220824527562562	0.0234802159177988	0.0218752945205339	0.0216573275499873	0.0209707555270644
0.0192490496825379	0.0217217957657872	0.0181382347550254	0.0209917461644909	0.0199635592406359	0.0191562268026271	0.018079243297913	0.0199597693134036	0.0201423002196751	0.0199238595824573	0.0181886762494372	0.0230779784431174	0.02027684375241	0.0230415183127014	0.0217484744356407	0.0213883085629477	0.0196775982403902	0.0204324359372737	0.0208765513587261	0.0210518225988011	0.023554759453357	0.0224193687692394	0.0217780745936163	0.023214202523065	0.0240662114248809	0.0247570424691092	0.02166116291704	0.0234741812879882	0.023187582104377	0.0236804525008703	0.0223671013439158	0.023761415416759	0.0245293683166026	0.0223026476820934	0.0241688673499689	0.0230501374058622	0.0228347875692314	0.0247205891428269	0.0234585380666122	0.0216083851228698	0.0224616895549062	0.024644431927455	0.0226927504292924	0.022625827795749	0.0239253157125552	0.0238894630965787	0.0255296640251443	0.0239428111818661	0.0235836923994962	0.0228393366244548
0.0207439010338978	0.0232569564991315	0.0198403897439972	0.0225493674625796	0.0216326981470113	0.0207603839339691	0.0197322126195463	0.0211913076557089	0.0218045025382938	0.021697434829642	0.0192270899521479	0.0242960529350105	0.0217048636786405	0.0242190984978302	0.0234186224728263	0.0226354302767632	0.0209810133254601	0.0216465106218411	0.0220839821673603	0.0223027737716265	0.0248472679745844	0.023740705327088	0.0229388016245865	0.0244642330728253	0.0252031277088384	0.026067441763807	0.0230412276143153	0.0247219848303165	0.0243706582573626	0.024759349740045	0.0238040629483825	0.0251952969972915	0.0257508520706832	0.0234691798208152	0.0254161267068726	0.0244445912677852	0.0241413704312018	0.0261715728257052	0.0250944821614507	0.0231254470027084	0.0241765728320071	0.0262885931827895	0.024174423047322	0.024380652976356	0.0257962704071087	0.0256487080109293	0.0274874376212193	0.0258965229691662	0.0254516684598134	0.0246118496334075
0.0223790588585296	0.0248550223829161	0.021691138357287	0.0241842710656097	0.0233994035717342	0.0224464964879598	0.0214785405366385	0.0225461221366204	0.0235690570934821	0.023565854666007	0.0204367077447354	0.0255860961220302	0.0232255773617896	0.0254864769154933	0.0251493711000368	0.0240052258537016	0.022395061778474	0.0229405694603119	0.0233771092949512	0.0236392210274087	0.0261875976259814	0.0251394660151246	0.0241435553730518	0.0257315345808435	0.0263694758084749	0.0273766637194422	0.0244714540878261	0.0259618155371735	0.0255940874684696	0.0258236446344137	0.0252384207292412	0.0266133881577557	0.0269379927626459	0.0246873431710268	0.0266409820742693	0.025813536977854	0.0254094627608294	0.0275613286530907	0.0266521389672906	0.0245774079562547	0.0258174470252934	0.0278323946285631	0.0255857861381474	0.0260400712317037	0.0275291430594399	0.0272962420164479	0.0292961023196899	0.0276841763713884	0.0271958135580772	0.0262319580144669
0.0240524020693261	0.0264381679401521	0.0235753225917078	0.0258090885707244	0.0251656476126109	0.0241262752597637	0.0232294980666578	0.0239381296563229	0.0253407297451902	0.025426971273267	0.0217361826441041	0.0268827859562562	0.0247588789562708	0.0267723451817318	0.0268608469718023	0.0254174734509501	0.0238352682610516	0.024241949875459	0.0246842362839381	0.0249849486150361	0.0275128152400119	0.0265408561479366	0.0253333529970787	0.0269583641979627	0.0275096950203581	0.0286294385722813	0.0258823382468481	0.0271416699648868	0.0267980148173808	0.0268291498408668	0.0266100590415131	0.0279618491957202	0.0280423962537951	0.0258941995436049	0.0277909442695639	0.027104209982946	0.0265910062886873	0.0288427544993893	0.0280793157374822	0.0259131988353736	0.0273298294980411	0.0292280487729488	0.0268786208709346	0.0275554235547825	0.0290813208758445	0.0287848853412483	0.0309134277522407	0.0292677559022286	0.0287684196826353	0.0276591318431017
0.025685140925684	0.027945261595537	0.0254078485964066	0.0273561319664781	0.0268573268392564	0.0257329120462483	0.024918930052366	0.0252981622237175	0.0270472924122509	0.02720502832415	0.023058203696687	0.0281324204549216	0.0262416597508014	0.0280176179918015	0.0284916248388388	0.0268067720676194	0.0252350866390729	0.0254927058975598	0.025947687761082	0.0262789811720364	0.0287720874425364	0.0278851846946091	0.026460716984715	0.0280986834759865	0.0285786775499027	0.0297817341300035	0.0272195202016206	0.0282203431608553	0.0279343872687671	0.027740447869065	0.0278726057905315	0.0291989560978552	0.0290258832447598	0.0270395057101173	0.0288247725020386	0.0282759327240766	0.0276492481314154	0.0299798925058013	0.0293370486695297	0.0270948659895274	0.0286737771542658	0.030439817345202	0.0280168956168993	0.0288908755299404	0.0304213375499735	0.030080014307757	0.0323083833360463	0.0306194979135522	0.0301347061030159	0.0288643032695725
0.0272175164740259	0.0293288220126025	0.0271261826546086	0.0287734991957097	0.0284187875869907	0.0272161063076607	0.0264976048338858	0.0265721282816337	0.0286344237405963	0.0288439797378678	0.024349242480971	0.0292919144886816	0.0276249838850438	0.0291746538970412	0.0299948412596833	0.0281212578640146	0.02654326422215	0.02664770904556	0.0271221974567785	0.027473626288897	0.0299252269109116	0.0291258885698201	0.0274883030924464	0.02911654261151	0.0295407396526146	0.0307991696786262	0.0284412290942413	0.029165870244563	0.0289656126437748	0.0285299150976513	0.0289908045558734	0.0302929237716203	0.0298590369878762	0.0280842359707529	0.0297107786068538	0.0292979045453186	0.0285567254339672	0.0309458989022128	0.0303966306032952	0.0280946011537016	0.0298203451442628	0.0314414431445692	0.0289742161412808	0.0300203059341095	0.0315262324173338	0.0311566785698984	0.0334585696481548	0.0317194667850557	0.0312696799934293	0.0298271423156762
0.0286044495363293	0.030552234925649	0.0286841074873971	0.0300215831294014	0.0298082337634056	0.0285379775226793	0.0279287605969411	0.0277184032217126	0.030061347352713	0.0303022417328055	0.0255676397074653	0.0303273615126476	0.0288712391262301	0.0302057941077715	0.0313349428179157	0.0293205042979418	0.027720860809226	0.0276724410008511	0.0281728814562881	0.0285321607697737	0.0309410738854774	0.0302272951731992	0.0283873563016313	0.0299844878767358	0.0303683892307454	0.0316555214153144	0.0295158789058409	0.0299540959130628	0.029863033740464	0.0291767387753655	0.0299383556401412	0.0312201067465297	0.0305199181985257	0.0289988777102408	0.030425317817027	0.0301474131140376	0.0292936451817739	0.0317214832698602	0.0312375185746718	0.0288926376877068	0.0307491763527107	0.0322143557356854	0.029731978521129	0.0309252429055182	0.0323798641348442	0.0319976835691743	0.034348575272359	0.0325540639311537	0.0321561223790388	0.0305343533823053
0.029812113449036	0.0315875727163857	0.0300473223915853	0.0310703992737085	0.0309943880048052	0.0296701088506266	0.029184981463297	0.0287054440804491	0.0312976191323343	0.0315490256586387	0.0266814323153741	0.0312126454006315	0.0299518204404756	0.0310818612119329	0.0324852658095942	0.0303734878148642	0.0287387256417098	0.0285410630426007	0.0290734053530827	0.0294267933453396	0.0317960625132868	0.0311626703139106	0.0291363368707616	0.0306822202419604	0.031041182269845	0.0323314811062389	0.0304201349645538	0.0305675054991798	0.030605557197942	0.0296660602597912	0.0306962847551846	0.0319636175331139	0.0309930299139957	0.0297619048942676	0.0309515734540479	0.0308084822880427	0.029846657974885	0.0322937596586242	0.0318458940721394	0.0294758015887246	0.0314468901388376	0.0327464388509907	0.0302780707440203	0.0315935028422256	0.0329718240762587	0.0325923240376404	0.034968915049984	0.0331150921440284	0.0327832961579905	0.0309786024917029
0.0308154772692856	0.0324139940217185	0.0311905240107936	0.0318976678743808	0.0319541959451412	0.0305915134046734	0.0302461000345203	0.029509905848928	0.0323208967155897	0.032561883896488	0.0276664665184334	0.0319282744852915	0.0308454029759566	0.0317808659976701	0.0334263204805627	0.0312569118801527	0.0295755826640743	0.0292349033516783	0.0298045172793006	0.0301370601637339	0.0324730648854537	0.0319126812571378	0.0297198097524354	0.0311955424028973	0.0315447660429716	0.032813682934233	0.03113745977106	0.0309943209567234	0.0311785347277321	0.0299882767331475	0.0312517546694292	0.0325122989858461	0.0312685224873066	0.0303585426060315	0.0312786239246907	0.0312708806047228	0.0302079544257372	0.0326554175314135	0.0322136773464893	0.02983652175465	0.0319060066605593	0.0330311870405964	0.0306059696852633	0.032018286614153	0.0332967252770133	0.0329355460645537	0.0353153331513694	0.0333991548832656	0.0331461125370688	0.0311578378122819
0.0315966116781903	0.0330166007669042	0.0320955048862981	0.0324874717846229	0.0326712779383796	0.0312872577982814	0.0310978059340355	0.030115247288005	0.0331154239922816	0.0333250858683503	0.0285049201365385	0.032460463330202	0.0315367019391455	0.0322869771063927	0.0341445964912931	0.0319539198184062	0.0302166454047739	0.0297413303685007	0.0303529376169553	0.0306486224168736	0.0329604986521837	0.0324642415557099	0.0301275861766848	0.0315155599060841	0.0318701172284087	0.0330939608674639	0.03165705042022	0.0312278209946802	0.0315728901738661	0.0301384909624917	0.0315972115107221	0.032859967939394	0.0313415999765264	0.0307798124264103	0.031400743556416	0.0315294029854363	0.0303746058930439	0.0328041292048737	0.032337851215655	0.0299721545646413	0.0321242250145741	0.0330671295699637	0.0307141150521139	0.0321975724883222	0.0333537300454752	0.0330273924092343	0.0353883387048748	0.033407263181765	0.0332445924881185	0.0310748637826197
0.0321435371518855	0.0333856286816007	0.0327499137362451	0.0328293225293527	0.0331348867233623	0.031747529861868	0.0317307191333403	0.0305107307496019	0.0336710051432442	0.0338285383340903	0.0291841963564447	0.0328004324486997	0.0320155946105417	0.0325897309146137	0.0346317332911997	0.0324531368618102	0.0306526352910118	0.0300529339059649	0.0307105407327285	0.0309523843589596	0.0332516508908821	0.0328096601690723	0.0303540733751702	0.031638085222594	0.0320129496357233	0.033168788483458	0.0319730696751888	0.0312658379624644	0.0317844514737387	0.0301160852239351	0.0317297733416009	0.0330048578377604	0.0312120875333814	0.0310218091835189	0.0313168864839572	0.0315833525745399	0.0303480847128192	0.0327421300677536	0.0322199975768915	0.0298845249445414	0.0321039375976985	0.0328574415205046	0.0306054778999406	0.032133705027084	0.0331462349221702	0.0328726405710012	0.0351928952066827	0.033144578076151	0.0330835255859924	0.0307370902779646
0.0324494435775091	0.0335158734552277	0.0331464388810008	0.0329175076402994	0.033339201416346	0.0319670012336931	0.0321397652116671	0.0306907169471188	0.0339823069613123	0.0340670585353203	0.0296961094929568	0.0329438830953895	0.0322765003472502	0.0326834374477385	0.0348839409498506	0.0327479656387593	0.0308790914041215	0.030166937735415	0.0308737597871417	0.0310438512781815	0.0333441686196916	0.0329460192157148	0.0303977858106964	0.0315631980105612	0.0319732589585275	0.0330388588491929	0.0320840897279956	0.0311103911520269	0.0318134423119249	0.0299243948457096	0.0316507925227079	0.0329492052897577	0.0308841275208085	0.0310851556125234	0.0310303124437161	0.0314361687993774	0.030133915970419	0.0324759269000444	0.0318659857826661	0.0295796220232325	0.0318519078636716	0.0324096933757197	0.0302872701102057	0.0318331191918869	0.0326816673158938	0.0324805802465025	0.0347382190665772	0.0326202505458441	0.0326722710867853	0.0301564176183592
0.0325121632035194	0.0334062829543768	0.0332822635039744	0.0327506315644351	0.0332828465026469	0.0319443864308798	0.0323237475435735	0.0306541759973392	0.0340483820635638	0.0340398780109805	0.0300362865983131	0.0328906078770646	0.0323179423238453	0.0325667395292578	0.0349015933125659	0.0328360691543926	0.0308958877431865	0.0300847835860506	0.0308431580386994	0.0309226638776228	0.0332396746479677	0.0328747202133563	0.0302609791024432	0.0312949254881359	0.0317549751196206	0.0327087722378852	0.0319926890926099	0.0307674266425337	0.0316640946707001	0.029570460703735	0.0313655449676865	0.0326989414822956	0.0303659825405191	0.0309745894197965	0.0305483255660205	0.0310951647772544	0.0297414274866282	0.0320161048871105	0.0312857781043935	0.0290674134722952	0.0313790689070215	0.031735713473275	0.0297707624124847	0.031306165600706	0.0319713722931349	0.0318649019713421	0.034037665351902	0.0318473437660305	0.0320246743761792	0.0293492455847801
0.0323338204574206	0.0330596694876397	0.0331586997729772	0.0323312933700414	0.03296856631844	0.0316821362561861	0.0322850504719	0.0304043595758046	0.0338723446944952	0.0337503018063692	0.0302037245382985	0.0326442066645878	0.0321422391112454	0.0322422915377935	0.0346889426180398	0.03271899125204	0.0307069002334896	0.0298118440008209	0.0306231253253709	0.030592264185796	0.0329434778195229	0.0326011554811188	0.02994937777675	0.0308410179436733	0.0313656989727165	0.0321868096839293	0.0317051616864339	0.0302466437445454	0.0313443521240836	0.029064844564728	0.0308830164587985	0.0322634620843263	0.0296699334862737	0.0306986472391495	0.029882108727586	0.0305713505205846	0.0291835756468394	0.03137721499903	0.0304933368890696	0.0283617615217258	0.0307004208551833	0.0308515554323384	0.0290711936150036	0.0305670214517845	0.0310305862328721	0.0310436861944654	0.0331086950909456	0.0308428400341543	0.0311590918692064	0.0283366159567119
0.0319206125884556	0.0324825145225134	0.0327809470122264	0.0316658678331988	0.0324030149502976	0.0311862286508059	0.032029433287137	0.0299485995458089	0.0334611581274183	0.0332054793039154	0.0302004584808086	0.0322118864563837	0.031755293111285	0.0317165348686991	0.0342539243119636	0.0324018795854535	0.0303197863930791	0.0293572363147354	0.0302216719301902	0.0300596644786223	0.032464356039483	0.0321344756544726	0.0294719769716208	0.030212803992381	0.0308165061794676	0.0314847792123484	0.0312313115396859	0.0295613961747563	0.0308656412619388	0.0284214945661396	0.0302157690964485	0.0316554586026376	0.0288122690662031	0.0302694182386139	0.0290466457667942	0.0298793280703068	0.0284768317932512	0.0305777303505308	0.0295066333977945	0.0274804378346894	0.0298350191605931	0.0297775771961061	0.0282077638927069	0.0296336854156244	0.0298785101930187	0.030039494110312	0.0319729313995108	0.0296277509178824	0.0300985323908178	0.0271445165659108
0.0312826974151794	0.0316848529717196	0.0321579448447092	0.0307643749283931	0.0315966432341021	0.0304660383593413	0.0315658920184275	0.0292982151154078	0.0328255120503478	0.0324162650672325	0.0300313111490499	0.0316043318152685	0.031166457218119	0.0309995573831621	0.033608034904602	0.0318932884684217	0.0297458560420872	0.028733721435584	0.029650302714717	0.0293353043517867	0.0318143978883781	0.0314874352854306	0.028840905353785	0.0294251177168578	0.0301218056031523	0.0306179286972829	0.0305843170821653	0.0287286617353106	0.030242693819895	0.0276576491902786	0.0293798805127734	0.0308908004491395	0.0278133690666625	0.0297023453516129	0.0280607314970189	0.0290372509148981	0.0276411168660495	0.0296400625104763	0.0283477714466271	0.026445245129707	0.0288060550926884	0.0285386506776749	0.0272037103735103	0.0285280657159107	0.0285385126473916	0.0288795685322208	0.0306563226869039	0.0282273667811488	0.0288709339428795	0.0258043906177617
0.0304341818554977	0.03068023697328	0.031302311085671	0.0296404392068717	0.0305636826037496	0.0295342813125697	0.0309065779389835	0.0284685241192317	0.0319797828902996	0.0313971654244727	0.0297037022706695	0.0308356387664667	0.0303884722419037	0.0301050333567453	0.0327662761780023	0.0312050486107014	0.029000022771548	0.0279576791555404	0.0289239621587489	0.028432992801065	0.0310088939257638	0.0306763064054092	0.0280713414888252	0.028496294972488	0.0292992417237754	0.0296049245157678	0.0297806561563254	0.027769076682238	0.0294934043120972	0.0267937656261894	0.028394955125157	0.0299884603640794	0.0266978851392097	0.0290160536644304	0.0269470741506733	0.0280668424313814	0.0266997698649479	0.0285906248809986	0.0270432502516279	0.025282260153707	0.0276410335886441	0.0271645302523054	0.026086462170429	0.0272761790798501	0.0270385106958769	0.0275961523516589	0.0291894400604619	0.0266717027022951	0.0275095993521197	0.0243539028869381
0.0293932198705181	0.0294857917708754	0.0302303701068846	0.028311358129652	0.0293222433418634	0.028407043121186	0.0300667703953114	0.0274789649994204	0.0309420819684792	0.0301663824807447	0.0292275048854866	0.0299233092673848	0.0294374767604829	0.0290502487778264	0.0317471670291691	0.0303521981227682	0.0281008337825996	0.027049156101375	0.028061045625642	0.027369942896072	0.0300662717712983	0.0297208547074142	0.0271814783734962	0.0274482380409839	0.0283696294392415	0.0284678978255667	0.0288400869295837	0.0267070283978616	0.028638706548472	0.0258534507473631	0.0272842099951813	0.0289704758730348	0.0254950160444634	0.028232182809357	0.0257324943720336	0.0269934650978308	0.0256795264655461	0.0274599168966691	0.0256243982952005	0.0240222118593269	0.026372048882001	0.0256904097720896	0.0248878599237803	0.0259084824593696	0.0254116012509503	0.0262269165114032	0.0276079396428057	0.024996221592783	0.026053804865274	0.0228379976467498
0.0281822425442154	0.028122390568511	0.0289622934277974	0.0267983208427471	0.0278945655875968	0.0271039158887476	0.0290649082542999	0.0263533440151927	0.0297344069553602	0.028745984821032	0.0286149401079565	0.028888304785723	0.0283330988059266	0.0278562241413	0.0305728301401611	0.0293529745143985	0.027070579920912	0.0260319817572826	0.0270834729124072	0.0261669170065131	0.0290080691106227	0.0286443739397657	0.0261925298924167	0.0263065444109848	0.0273569037048507	0.0272325587106281	0.0277856800480821	0.0255707889895737	0.0277024463546865	0.0248633578097174	0.0260746358381233	0.0278619348828893	0.024238851057884	0.0273751925404973	0.0244482140127579	0.0258462206483862	0.0246104644805794	0.0262825745080032	0.024128006508813	0.0227009914437464	0.0250361372826542	0.0241576787495495	0.0236443931283715	0.0244603535462649	0.0236970346094902	0.0248154442184518	0.0259532097805542	0.0232429353182988	0.0245495543193352	0.0213102008215885
0.0268283564485491	0.0266149925917778	0.0275223929608317	0.0251268511629904	0.026307488662328	0.0256482860426963	0.0279226892357602	0.0251202243895423	0.0283829214122641	0.0271622562220918	0.0278805049058339	0.0277551544476038	0.0270986449416229	0.0265479520170253	0.0292691638073498	0.0282288703940335	0.0259354864384883	0.0249339390161075	0.0260168147651094	0.0248485102900857	0.0278589345391579	0.0274737692418353	0.0251287667497941	0.0251006826215301	0.0262880535795997	0.025928369015593	0.026643891773184	0.0243926471322156	0.0267112157574036	0.0238529870055195	0.0247972219211008	0.0266909620271206	0.022968701649592	0.0264720973501007	0.023130196739529	0.0246580356861307	0.0235258388260227	0.0250972823822147	0.0225971570018615	0.0213602385500385	0.0236756346680763	0.0226148208852483	0.0223973432144302	0.0229727063924827	0.0219416241683797	0.0234116182751839	0.0242731771733071	0.021461975914356	0.0230503429078486	0.0198338864543475
0.0253639565223188	0.0249932096119129	0.0259396306085091	0.0233275976431315	0.02459324095139	0.0240678402258009	0.0266652488544443	0.0238134631652085	0.0269183932681119	0.0254463028250524	0.0270409284410533	0.0265521023389792	0.0257614050528618	0.0251547662994074	0.0278661071315626	0.027004754842968	0.0247259737785695	0.0237869523846661	0.0248904473668788	0.023443606812722	0.0266466351674082	0.0262396656774398	0.0240175547681277	0.0238641686736621	0.0251929876635861	0.0245887408443352	0.0254446528014534	0.0232089474197529	0.0256940946587539	0.0228542924172181	0.0234872035831747	0.0254886605318765	0.0217292377263996	0.0255520673296984	0.0218194339433051	0.0234656399917796	0.0224616780373237	0.023946366996808	0.0210821455931296	0.0200478275847973	0.0223383615145789	0.0211182295546639	0.0211926056410255	0.0214926473912321	0.0202016149197098	0.0220715719640246	0.0226231232422696	0.0197136210340964	0.0216175634710601	0.0184827136395826
0.0238275970741344	0.0232921880607814	0.0242484357782509	0.0214376676470652	0.0227906984892606	0.0223953871260439	0.0253214279536775	0.0224728616245889	0.0253768194961334	0.0236350358863499	0.0261151510722466	0.0253112542712499	0.0243530856145982	0.0237108462244322	0.0263979936276191	0.0257090548850804	0.0234769479935224	0.0226272099133764	0.0237376771226943	0.0219860386748836	0.0254020284166417	0.0249764879302923	0.0228893407382143	0.0226346401472022	0.0241042435812917	0.0232511789815374	0.0242214172149109	0.0220598673699922	0.0246822199556122	0.021900956631256	0.0221842295396779	0.0242889284192544	0.0205700742383073	0.0246458115734481	0.0205619415487505	0.0223092692697026	0.0214559531942493	0.0228747958555586	0.0196411666651369	0.0188178471804356	0.0210772784008895	0.0197323705082498	0.0200797975603627	0.0200738987806722	0.0185447607284305	0.0208565794272303	0.0210660957012375	0.0180703846555814	0.0203197847207484	0.0173385698873761
0.0222651250791942	0.0215539034122861	0.0224899480153352	0.0195028034003115	0.0209473013683966	0.0206701245593053	0.0239241238121475	0.0211447968311007	0.0238002355466454	0.0217726830017187	0.0251243152443023	0.0240686386634419	0.0229103592796188	0.0222558144778264	0.0249039529783647	0.024373971179354	0.0222280185641644	0.021495053333527	0.0225957198281472	0.0205154452357219	0.0241589189112936	0.023722402953873	0.0217774853480298	0.0214536316192552	0.023056410063277	0.0219571990940362	0.0230110634716223	0.0209886537232494	0.0237080739169695	0.0210271649379347	0.0209322371441894	0.0231280165244955	0.0195442373543848	0.0237846458869344	0.0194080344139812	0.0212318246130521	0.0205470844298271	0.0219282384368024	0.0183399897123923	0.0177293120739923	0.0199490103735342	0.0185281684248427	0.0191100901511399	0.0187763918834906	0.017051638776511	0.0198299693642668	0.0196720288210213	0.0166178523695013	0.0192296228159902	0.0164845197332898
0.0207309505453673	0.0198289198542023	0.0207137979871059	0.0175807900515789	0.0191217934852475	0.0189394858671863	0.0225106827492305	0.0198825020575613	0.0222376218543781	0.0199129782201092	0.0240917475715045	0.0228640211119715	0.0214754528235202	0.0208352852664921	0.023428244343462	0.0230356592537925	0.0210234307757896	0.0204343517483287	0.0215053289729524	0.0190782272916506	0.0229536671041375	0.0225189334901617	0.0207177782175128	0.020365726951862	0.0220850888803045	0.0207517235774128	0.0218534605687342	0.0200399363559888	0.0228043669259906	0.0202657310024938	0.0197786629754399	0.0220436372385098	0.0187048049245216	0.0229991552041431	0.018410222330674	0.0202771339483385	0.0197715788668275	0.021149896409648	0.0172492345440505	0.0168425097517896	0.019010450689479	0.0175779558012503	0.0183322045415065	0.01766398459227	0.0158138054591541	0.0190511714265452	0.0185140968131101	0.015451255745816	0.0184167472722365	0.0159909671451047
0.0192890131091165	0.018178466634992	0.018980425315037	0.0157463857410631	0.0173876791441562	0.0172615908670999	0.0211232122422845	0.0187453311751097	0.0207456189869253	0.0181220233274396	0.0230428943565326	0.0217402085508153	0.0200965535717186	0.0195010133088462	0.0220202628374699	0.0217342292975287	0.0199113346648735	0.0194909464031224	0.020509758992621	0.0177282500541995	0.0218243502760029	0.0214099455524049	0.01974740017452	0.0194166468699368	0.0212252173291274	0.0196815107041839	0.0207904188095861	0.0192567397630099	0.0220024103080531	0.01964554799175	0.0187724486359307	0.0210733965513079	0.0180992649675728	0.0223174167226066	0.0176190184415016	0.0194869820529713	0.0191607815959073	0.0205761204263963	0.016437486638918	0.0162120415383528	0.0183128474775439	0.0169456304350702	0.0177864705881244	0.0167989825192545	0.0149247500981007	0.0185669107686404	0.0176606725578567	0.0146633200042967	0.0179366530348562	0.0158975587308987
0.0180123895342853	0.0166761056384718	0.0173635086160375	0.0140971464252832	0.0158363246911423	0.015707880521363	0.019808542462602	0.0177959515283294	0.019388378268166	0.0164812023835619	0.0220051467761288	0.0207414771719605	0.0188275574849578	0.0183099638569562	0.0207337410410038	0.0205132946189858	0.0189418363778024	0.0187097178208061	0.0196526761448469	0.0165264895114607	0.0208092267129089	0.0204396351751229	0.0189030672115429	0.0186498527713576	0.020508654103893	0.0187921176399681	0.0198636851175164	0.0186760863276066	0.0213299672406857	0.0191885973487242	0.0179602842410075	0.0202523693107598	0.0177621163941884	0.0217628718755124	0.01707644374185	0.018896856244637	0.018737116517336	0.0202314548682966	0.0159595383720091	0.0158770062682105	0.0178937849664462	0.0166730694118908	0.0174979529671304	0.0162328042642993	0.0144605164557741	0.018401591998865	0.0171627310688635	0.0143214746370683	0.0178178508057667	0.016199744401134
0.016979635076218	0.0154070284024206	0.0159509930057168	0.0127562928306743	0.0145762884914047	0.0143643029924652	0.0186173405228722	0.0170943281613132	0.0182353142556853	0.0150879353377488	0.0210074577078201	0.0199107490498034	0.0177263222529752	0.0173212611053262	0.0196244241248028	0.0194186486275341	0.0181632472679018	0.0181300714247664	0.0189747175344947	0.0155381835992174	0.0199442843953434	0.0196492029483277	0.0182181858307146	0.018101617309626	0.0199611553947769	0.0181231494701819	0.0191117255029171	0.0183237521549918	0.0208087546144544	0.0189070881474476	0.017380949608592	0.0196098493801878	0.0177078039755957	0.0213521144338535	0.0168083345591244	0.0185309862811745	0.0185106871121297	0.0201244585905135	0.0158425307336789	0.0158514063208797	0.0177692528610601	0.0167680421393964	0.0174709517074229	0.0159945073158545	0.0144546086880528	0.0185508936369607	0.0170402808092675	0.0144427652969398	0.0180533840875863	0.016849422224546
0.0162655966003061	0.014461306398277	0.0148412089350817	0.0118620086123234	0.013722043373025	0.0133271335010158	0.0176016424308622	0.0166883176048453	0.017355127029263	0.0140492603040854	0.0200796174115048	0.0192853826029635	0.0168503298068464	0.0165899732057021	0.0187454496961095	0.0184955609733912	0.017616352086725	0.0177803340728295	0.018508809817007	0.0148257544978375	0.0192598599426716	0.019072268504525	0.0177191678432724	0.0177953454192449	0.0195992214334395	0.0177023141988116	0.0185654007543855	0.0182095987486807	0.0204520125460786	0.0188015353559364	0.0170586667897808	0.0191657131958608	0.0179270570400377	0.021093034110948	0.0168181926313473	0.018398034517435	0.0184773705185969	0.0202458764010718	0.0160768407830748	0.0161196436781389	0.0179292921119754	0.0172007782615767	0.0176874576394465	0.0160820532418015	0.0148827586907194	0.0189821460876843	0.0172748961626583	0.0149843954763786	0.0186019458073829	0.0177695328348298
0.0159263327251327	0.0139173396354411	0.0141289560168042	0.0115293145095495	0.0133658490628409	0.0126876900218198	0.0168100670571254	0.0166031033436547	0.0168051805733955	0.0134617792670725	0.0192510413628573	0.0188920562580247	0.0162490599169148	0.016157778633941	0.0181402339778875	0.0177843552513338	0.0173275773790274	0.0176725442156108	0.0182751177590339	0.0144370591999119	0.0187767448036275	0.0187297956189766	0.0174215852641171	0.0177369044550794	0.0194276233478838	0.0175399280253094	0.0182433094265284	0.0183253058532485	0.0202627431547298	0.0188604784254179	0.0169976733988896	0.0189273005403559	0.0183886415298113	0.0209838091568824	0.0170856654936946	0.0184891137104609	0.0186192251659285	0.0205700329768325	0.0166178865126604	0.0166400512312467	0.018339706348584	0.0179118389411746	0.01811054121589	0.0164616172230642	0.0156707282618502	0.0196415291023748	0.0178135827772666	0.0158588724773559	0.0193981838010012	0.0188729146407647
0.0159829580949489	0.0138176822718825	0.0138799380760792	0.0117935191795269	0.013540705275279	0.012504703871503	0.0162806624880965	0.0168341835816533	0.0166182034803847	0.0133789919679816	0.0185489692288249	0.0187420597228169	0.0159540927221766	0.016043018422895	0.0178341561291301	0.0173146008427049	0.0173032778256545	0.0177996827833901	0.0182772301672328	0.0143922872617794	0.018502728934177	0.0186260670088798	0.0173273317744303	0.0179129839451228	0.0194384603035935	0.017626162951524	0.0181482362467281	0.0186456305293641	0.0202331871047525	0.0190620341332557	0.017180575814652	0.0188879045310583	0.0190457590940477	0.0210130896314116	0.0175707050668537	0.0187791251062667	0.0189071793888989	0.0210589825561477	0.0173980153321281	0.0173545717077305	0.0189491543320016	0.0188264836981194	0.0186911752596278	0.017075792799539	0.0167191218382133	0.0204644674006489	0.0185819077061234	0.0169615722756422	0.020366406496812	0.0200763729244403
0.0164137606159757	0.0141506449732349	0.0141044194166966	0.0125854844264153	0.0142023331078215	0.012777917005885	0.0160329468914882	0.0173480644924226	0.0167921981817926	0.0137852239512679	0.0179961236940452	0.0188287681084654	0.0159705792329295	0.0162348564534364	0.0178281152548602	0.0170993670720259	0.0175277724354839	0.018136720664424	0.0185012015504368	0.014676578391347	0.0184307985623105	0.0187473871419722	0.017423942553893	0.0182934132499775	0.0196121820161398	0.0179325387831488	0.0182661938697146	0.019132760137278	0.0203457872392361	0.0193768298112115	0.0175715426759862	0.0190275707156433	0.0198441645746557	0.0211613832982276	0.0182214126712169	0.0192309760127687	0.0193051051254039	0.0216679096075522	0.0183413819290433	0.018199625462197	0.0196982948893021	0.0198681310888854	0.0193756928743228	0.0178560599881914	0.0179275881199582	0.0213850057649757	0.0194990236020124	0.0181928815338283	0.0214318368928886	0.0213075398722914
0.0171604841228468	0.0148529010058482	0.0147504802654362	0.0137688151854717	0.0152485303782871	0.013445332444552	0.0160623992904252	0.0180904240740832	0.0172899003745095	0.0146000394576913	0.017608139344887	0.0191285108016389	0.0162747515748917	0.0166952209635827	0.0180973048231877	0.0171318224844115	0.0179662991778446	0.0186451224482906	0.0189179974756412	0.0152436786915349	0.01853982632218	0.019064249096402	0.0176864870588864	0.0188365063965987	0.0199203098643087	0.018417148580966	0.0185686331157317	0.019742058459271	0.0205754148149528	0.0197714688777479	0.0181229468468251	0.0193160394901149	0.0207291431245599	0.021403306518078	0.0189821990238783	0.0198010884139624	0.0197740621366739	0.0223501843651126	0.0193753086942335	0.0191142599017229	0.020527640234288	0.0209668417948214	0.0201116882604934	0.0187337762161461	0.0192083505561409	0.0223419835273927	0.0204886338583477	0.0194685125437144	0.0225271362687408	0.0225065348611294
0.0181445475266845	0.0158315201097	0.0157237314981255	0.0151976293919135	0.0165575779594237	0.0144076719052797	0.0163404944193259	0.0189972859271323	0.0180485139788394	0.0157098223253275	0.0173913553356602	0.0196045858135444	0.0168192947723799	0.0173676411124838	0.0185961666714335	0.0173859610383527	0.0185715670825914	0.0192789536331759	0.0194883787060906	0.0160284486602147	0.0187976382565266	0.0195361727798366	0.0180813892727181	0.0194953272588583	0.0203290295436353	0.0190314431192977	0.0190170232464135	0.0204273811830384	0.02089226747469	0.0202117210770075	0.0187827036545929	0.0197168743164476	0.0216500394119118	0.0217101716018239	0.0197998680886033	0.020444503328089	0.0202757941432999	0.0230611274873017	0.0204361818028579	0.0200445402791133	0.0213825881303819	0.0220628864308412	0.0208516186879389	0.0196469094719095	0.0204900866764903	0.0232820215762338	0.021484477526341	0.0207212464938931	0.0235949128917501	0.0236250969225078
0.0192835207014956	0.0169887996980154	0.0169170283632704	0.0167494150850978	0.0180171039878425	0.0155590998419124	0.0168205843169072	0.0200045001704341	0.0189939148380026	0.0170002992906864	0.0173416764802563	0.0202128567055795	0.0175436623999588	0.0181882967115354	0.0192671470819069	0.0178213224178405	0.0192911440431687	0.0199905501163797	0.0201684280653422	0.0169608018437922	0.019165425169533	0.0201174356512291	0.0185708837491459	0.0202229963430328	0.0208027215178335	0.0197262972436579	0.0195681681756777	0.0211449186531694	0.0212647707613671	0.0206649648678141	0.0195000978275112	0.0201915947974478	0.0225624650530102	0.0220524149001895	0.0206270319155554	0.0211186004762259	0.0207751096247531	0.0237602993371498	0.0214711784408477	0.020945042647415	0.0222158008881645	0.0231072197175739	0.0215544405823184	0.0205428125919963	0.0217168352387279	0.0241603367941663	0.0224318016943687	0.0218989260015763	0.0245878629552555	0.0246249320318777
0.0205017196759877	0.0182376033904405	0.0182316901981813	0.0183312870657239	0.0195352326766534	0.016806206778216	0.017446748440214	0.0210535016111303	0.0200526531089757	0.0183738064442781	0.0174449751404859	0.0209071127585393	0.0183843834938832	0.0190948841435743	0.0200495243447847	0.0183896978863904	0.0200734093695914	0.0207345843118847	0.0209142016902447	0.0179754345231035	0.0196021832283518	0.0207620557964001	0.0191169271270783	0.02097620252514	0.0213067906707001	0.0204561635528365	0.0201787920686041	0.0218554153177863	0.0216619989244603	0.0211017766591227	0.0202293288979637	0.0207029788061992	0.0234289240040122	0.0224015536997965	0.0214234227571423	0.0217852764030645	0.0212412206899795	0.024412592201269	0.0224377958380223	0.0217787257267151	0.0229878094599728	0.0240605527439537	0.0221859768147306	0.0213785380435057	0.0228453722130283	0.0249404195508859	0.0232867637499572	0.0229616125285518	0.0254678821220782	0.0254760855057737
0.0217345852647995	0.0195065387244384	0.01958594232777	0.0198749797352671	0.0210406639528928	0.0180738505815539	0.0181619739848851	0.0220937350227827	0.0211589024780635	0.0197531233696585	0.0176789828921546	0.0216430612457627	0.0192821720635877	0.0200316923449157	0.0208858047064009	0.0190414256953045	0.0208712374836268	0.0214703709288538	0.021684845568174	0.0190163257843262	0.0200682478368824	0.0214272266014511	0.0196839656322214	0.0217170074856403	0.021809573549477	0.0211812622072611	0.0208086927954703	0.0225251243237408	0.0220554108445768	0.0214967966316612	0.0209310944271777	0.0212172403008109	0.0242185884591922	0.022731570104293	0.0221559531715014	0.0224119054333888	0.0216483147986562	0.024988535177892	0.0233025819218536	0.0225161337518902	0.0236666926912547	0.0248920356868418	0.0227186303634608	0.022120032976895	0.023842633873456	0.0255932715995083	0.0240151021194292	0.0238790706014847	0.0262049150551494	0.0261556098141586
0.0229291687705721	0.0207394220948582	0.0209152966169871	0.0213302152614603	0.0224789309684623	0.0193039669834116	0.0189136364661749	0.0230830100335332	0.0222570239204263	0.0210790975045059	0.0180161071562832	0.0223807073139684	0.0201854108389462	0.0209515101479508	0.0217251787029025	0.0197298610729128	0.0216436972171005	0.0221628203613515	0.0224442545908889	0.020037635570792	0.0205275986778054	0.0220752023981989	0.0202405258058264	0.0224134444655348	0.0222834094346903	0.0218683371295261	0.0214224746108075	0.0231259708841936	0.0224199237265174	0.0218290842636294	0.0215729075939579	0.0217051953209175	0.0249067257991798	0.023019770713206	0.0227981964733196	0.0229715262903969	0.021975651809332	0.0254641643541609	0.024039782511238	0.0231344566673048	0.0242273988367362	0.0255780118983553	0.0231308460112974	0.0227410186953885	0.0246836659329791	0.0260965755704962	0.024590751901189	0.0246288522765256	0.0267758875018056	0.0266465599400854
0.02404292839836	0.0218927829248636	0.0221698892648628	0.0226594849843462	0.0238084181824837	0.0204522821983417	0.0196561756866331	0.0239868891626233	0.0233015661048752	0.0223068359511212	0.0184264056547831	0.0230854287770875	0.021051074059911	0.0218156617035581	0.0225247379127928	0.0204138223501433	0.0223564545548568	0.0227825635909767	0.023161684454118	0.0210028755537099	0.0209490705646289	0.0226740356317609	0.020759899722497	0.0230394297652157	0.0227050954937485	0.022490582128534	0.0219902263188521	0.0236353084585157	0.0227344645976205	0.0220821634986764	0.0221287674236331	0.0221426999008371	0.0254740522437999	0.0232472412064805	0.0233296904492164	0.0234426205679017	0.0222074133941607	0.0258206984566395	0.0246301810734564	0.0236166783274901	0.0246510128994195	0.0261009960814993	0.0234065364345869	0.0232219281881028	0.0253501244236504	0.0264339563922579	0.0249946650820137	0.0251949303751135	0.0271638343939119	0.0269372678360948
0.0250421152744756	0.0229332504949069	0.0233114272844255	0.0238345104014715	0.0249972243952073	0.021485139144197	0.0203518163164083	0.0247777789801548	0.0242561899782792	0.0234023472762972	0.0188801080530684	0.0237282088751077	0.0218443148113262	0.0225932219226584	0.0232494001985361	0.0210585028351057	0.0229815016345692	0.0233056635814778	0.023811747241305	0.021883552699266	0.0213067914979639	0.0231976216254955	0.0212202571799565	0.0235743615358349	0.0230559534278553	0.023027186207279	0.0224875596119362	0.0240355153050578	0.0229821653937394	0.0222439068666942	0.0225785851385509	0.0225106457348504	0.0259061387892661	0.0233990249339374	0.0237352619907867	0.0238087234200605	0.0223324528713727	0.0260441602820233	0.0250601932914553	0.0239508853238652	0.0249241029449034	0.0264488917225019	0.0235345703288149	0.0235490312581166	0.0258292208812839	0.0265943844712829	0.0252138931563816	0.0255667529934323	0.0273572344826004	0.0270208339670279
0.0259002973609954	0.0238354302329111	0.0243106630875129	0.0248339678190879	0.0260209428235813	0.0223770465610299	0.0209702514994534	0.0254340454474734	0.0250923540464705	0.0243400434588143	0.0193494020389463	0.0242854209172865	0.0225375565596508	0.023260022112546	0.0238712648413877	0.0216354712197926	0.0234966233707748	0.0237131740445043	0.0243741102366804	0.0226578486018123	0.0215801653343486	0.0236254020070164	0.0216044544762425	0.0240026268678952	0.0233216849884685	0.0234627653388906	0.0228953278941967	0.0243135673479494	0.0231503434460578	0.0223063553950283	0.0229075828044939	0.0227947295143733	0.0261929126142423	0.0234641337809709	0.0240044496670455	0.024058001002959	0.0223440306076165	0.0261250157834929	0.0253211955222786	0.0241297393842688	0.0250381882349421	0.0266144150054799	0.0235083567619228	0.0237137652054341	0.0261129931245917	0.026571722160475	0.0252409121911259	0.0257386014858067	0.0273495264531484	0.0268947840614988
0.0265971811002207	0.0245803398718137	0.0251455383671046	0.0256420492487492	0.0268611572755611	0.0231089431958498	0.0214879241528038	0.0259392719153155	0.0257881214224624	0.0251010052327279	0.0198094885635799	0.0247384268249783	0.0231095278378931	0.0237977247662698	0.0243688177847438	0.0221222431322562	0.023884824709675	0.0239906846047701	0.0248330931598232	0.0233095265915977	0.0217536349539972	0.0239419468312654	0.021899717512936	0.0243131278147372	0.0234921340227997	0.0237868139015304	0.023199227681239	0.0244606513421268	0.0232303696223304	0.0222655305838024	0.0231057604124987	0.0229851335314743	0.026328258437	0.0234354699423926	0.0241310415854746	0.0241828594274025	0.0222395786936249	0.026057862545927	0.0254090443172424	0.0241500924996981	0.0249893317562833	0.0265946841218565	0.0233255314245159	0.0237122489002701	0.0261978069701678	0.0263643993936925	0.0250731513622884	0.0257091643935804	0.027138776514427	0.026560855513903
0.0271177286786525	0.0251543076956956	0.0257998889267349	0.0262475530867003	0.0275044397147009	0.0236670124678287	0.0218872494090433	0.0262816819084315	0.0263271966691828	0.0256718124238854	0.02023906411831	0.0250731373425942	0.0235444206243448	0.0241930619504135	0.0247261869281945	0.0225017179454474	0.0241338194440592	0.0241279151029511	0.0251772662636489	0.0238270906872758	0.0218163745197987	0.024136533893828	0.0220973003395491	0.0244988716457488	0.0235610241201804	0.0239932290624625	0.0233893922841872	0.0244718424555328	0.0232174894763912	0.0221212675862511	0.0231674632997491	0.0230761941120876	0.0263097095017503	0.0233097101722981	0.024112721277738	0.0241796103453706	0.0220205143168251	0.0258411788136727	0.0253237466222071	0.0240127207728816	0.0247778460601088	0.0263909394697787	0.0229877411618729	0.0235449506776109	0.0260840226760086	0.0259752041053968	0.0247126911290124	0.0254812694390505	0.0267274749124583	0.0260248946403526
0.027451518483402	0.0255482121775361	0.0262625628606075	0.026643307484617	0.0279416844973414	0.0240418849038637	0.0221559286752872	0.026453711550927	0.0266981918044336	0.0260437656052088	0.0206204222204132	0.0252796055047322	0.0238312211366498	0.0244372474236742	0.0249325217167116	0.0227616308979312	0.0242356156342649	0.0241183808755181	0.0253990946578883	0.0242031609862373	0.0217619938309434	0.0242027799785929	0.0221921690384811	0.0245566369923162	0.0235257077612553	0.0240799201696542	0.0234600288452818	0.0243458511941227	0.0231106346960347	0.0218770818346297	0.0230910525517695	0.0230660943821909	0.0261382146998421	0.023087183293448	0.0239508072866421	0.0240481984242995	0.0216921079428691	0.0254771355115995	0.0250692504309097	0.0237221577581283	0.0244081002669574	0.0260083710855826	0.0225005236211008	0.0232164859960446	0.025775784196526	0.0254111794919262	0.0241661110904318	0.0250617399931538	0.0261224509340535	0.0252968622819526
0.0275922916983908	0.0257569635367858	0.026526829107188	0.0268258051953337	0.0281676664262156	0.0242281054423648	0.0222864031947389	0.0264517073960665	0.0268940852876061	0.0262123738680038	0.0209393364468428	0.0253516815267509	0.0239632065044023	0.0245255420427918	0.0249815111610945	0.022894083550866	0.0241862025325056	0.0239591321757725	0.0254946434727946	0.0244340181571777	0.0215882967206164	0.0241383440685341	0.0221827309225429	0.0244867125665267	0.0233869424869548	0.0240484965355293	0.0234091173562683	0.0240848370885512	0.0229122427874532	0.0215400705490238	0.0228786705744418	0.0229565941170483	0.0258179701733565	0.0227717569031221	0.0236500727799803	0.0237919873432301	0.0212634046380949	0.0249714715181293	0.0246533368945142	0.0232866149698734	0.0238884202450906	0.0254560407812187	0.0218732839077744	0.0227355302713443	0.0252809086309755	0.0246836293538365	0.0234444844637493	0.0244613618382646	0.0253349101473261	0.0243909619869231
0.0275376386167681	0.0257791559728679	0.0265899885930721	0.0267949776225851	0.0281807496630254	0.0242237822222674	0.0222754495345647	0.0262757281829976	0.026911833708668	0.0261770262111845	0.0211848387782868	0.0252867356684379	0.0239375839541868	0.0244569462090154	0.0248710312188305	0.0228951708139558	0.0239853333857731	0.0236505646775506	0.0254633438901037	0.0245192750505879	0.0212971129966297	0.0239447059999503	0.0220706131788581	0.0242926997782214	0.0231486977769704	0.0239040196611598	0.023238174405261	0.0236942849605247	0.0226280898501007	0.0211208420708831	0.0225360924298545	0.0227527959837284	0.0253563073087634	0.0223707383427533	0.0232186348059889	0.0234175978982366	0.0207471902079247	0.0243334334979059	0.0240876047987122	0.0227179836231326	0.0232310795421111	0.0247468965986759	0.0211193770309084	0.0221148418192424	0.0246108688879522	0.023808242848238	0.0225635344958649	0.0236949621642489	0.0243806135094283	0.0233259236249038
0.0272887920857949	0.0256168437363341	0.0264531306729529	0.0265540673084571	0.0279827028552245	0.024030364368321	0.022123904054435	0.025929436082788	0.026752103167976	0.0259407962210244	0.0213489632622556	0.0250854466488478	0.0237552491465484	0.0242339971842851	0.0246029075070816	0.0227647032771506	0.0236363977395468	0.0231962983268891	0.0253078142258768	0.0244616431310086	0.0208942125401519	0.0236270173509303	0.0218604872318118	0.0239813694174299	0.0228179893044322	0.0236548032244085	0.0229520775791338	0.0231829404255781	0.0222671316699957	0.020633456459929	0.0220726551746263	0.022462939462868	0.024763632676949	0.0218947857010352	0.0226679060874312	0.0229347907949104	0.0201599843446385	0.0235757837148016	0.0233875458026551	0.0220319158191589	0.0224523832191328	0.0238978857244973	0.0202563113948431	0.0213713971452632	0.0237808761203178	0.0228053593640498	0.021543987543744	0.022781616666135	0.023280235683306	0.0221254967078796
0.0268505086745136	0.0252754132069017	0.0261210011736597	0.0261095794035513	0.0275785959402976	0.0236525192520146	0.0218365018231542	0.0254200712072579	0.0264190975178395	0.0255103533862399	0.0214264934184914	0.0247516508353421	0.0234206466433799	0.023862656261126	0.0241827824301375	0.0225060173267528	0.0231463805358141	0.0226031255303571	0.0250337284999842	0.0242667706168373	0.0203893049815709	0.0231940190319408	0.021559930930867	0.0235625624387062	0.0224047321625062	0.0233122422155165	0.0225589437329332	0.0225628023350419	0.0218413397345254	0.0200953472893059	0.0215012589398184	0.0220982076680476	0.0240534182115551	0.0213578144675941	0.0220126037479942	0.0223563853866849	0.0195220265840679	0.0227148805143017	0.022572712422908	0.0212479830692123	0.0215728475501073	0.0229301776638264	0.01930609111318	0.0205266429298362	0.0228100808828138	0.0217003995142079	0.020412175941581	0.0217450118668348	0.0220599581791288	0.0208192301694358
0.0262310300499515	0.0247635378486251	0.0256019665840437	0.0254713087098941	0.0269767692822238	0.0230980974609749	0.021421818924329	0.0247585113912807	0.0259204706830857	0.0248959726918285	0.0214147318167843	0.0242922481104144	0.0229417235510807	0.0233522781255232	0.0236200818900151	0.0221258652515823	0.0225259105557307	0.0218810352552334	0.024649724478207	0.0239431363542992	0.0197961239302062	0.0226580184056769	0.0211793173308956	0.0230491237488782	0.021921599431977	0.0228906492201497	0.0220700524730173	0.0218491691869685	0.021365509263629	0.0195271745710569	0.0208384320765163	0.0216725258809333	0.0232422406690973	0.0207768721782585	0.0212708071121311	0.0216982020598013	0.0188571933122778	0.021770833978332	0.021666977219825	0.0203899011724441	0.0206174707864202	0.0218695088292549	0.0182957057925618	0.0196068600202649	0.0217219228166903	0.020524480988092	0.0192009526310483	0.0206139942995555	0.0207523653788923	0.0194436287812868
0.0254421282020568	0.0240932147821147	0.0249080738832441	0.0246524530608377	0.0261888787157156	0.0223781889911273	0.020892310859858	0.0239594269335348	0.0252673193344152	0.024111649747683	0.0213132987987607	0.023717161911348	0.0223299752008414	0.0227156609560278	0.0229280831378795	0.0216343790578873	0.0217894056806819	0.0210433262323513	0.0241673422313348	0.0235019881136838	0.0191325859151259	0.0220349148104811	0.020731714299804	0.0224568540960878	0.021383865496462	0.0224070696708144	0.0214998027477028	0.0210607317075245	0.0208570048788367	0.0189525313520231	0.0201044449392757	0.0212023225570478	0.0223498664383186	0.020171935289882	0.0204640477366111	0.0209790081251113	0.0181927424479305	0.0207677290900141	0.0206988643467096	0.0194857856462706	0.0196160648168037	0.0207466448058567	0.0172577393207101	0.0186436027008181	0.020544664414871	0.019315198985514	0.0179509537074725	0.0194233240779649	0.0193976979696224	0.018043748005749
0.0244992493527477	0.0232798918269277	0.0240552188427746	0.0236698386153234	0.0252300328386015	0.021507289377918	0.0202644403141122	0.0230415460217877	0.0244742600181252	0.0231753434977523	0.0211239613254398	0.0230393519297126	0.0216005880159124	0.0219691796105732	0.0221240898695305	0.0210451022059952	0.0209553246574919	0.020106829115683	0.0236009814032629	0.0229573158508389	0.0184209942599597	0.0213442528709374	0.0202327718999769	0.0218044569583345	0.0208092037512895	0.0218810382936358	0.0208656830877134	0.0202196911015282	0.0203353963815168	0.0183973952213403	0.019323437720351	0.0207062135955728	0.0213993679958365	0.019565559585201	0.0196173944748247	0.0202204325895943	0.0175587298943902	0.0197338826274622	0.0197018914990476	0.0185683494517578	0.0186035591500583	0.0195979112846774	0.0162309731651361	0.0176741007034543	0.0193121344051752	0.0181174415643275	0.0167121223933988	0.0182145899746867	0.0180454267337962	0.0166751329046424
0.0234217830655576	0.0223427024142363	0.0230634481198974	0.0225442999421802	0.0241190532072025	0.0205036115557691	0.0195588806212622	0.0220280481419972	0.0235596008862405	0.0221093830789446	0.020850490081322	0.0222748767636929	0.0207726874974365	0.0211330034025496	0.0212297200963631	0.0203750802447794	0.0200465300863143	0.019092261827935	0.02296785919468	0.0223258488368972	0.0176882176998778	0.0206092639177577	0.0197005633275992	0.0211134428992124	0.0202173956414642	0.0213342265412888	0.0201882222604336	0.0193518563275866	0.0198219250199517	0.0178891932509119	0.0185234901086535	0.0202045602767602	0.0204172367086067	0.0189822916462025	0.0187594583801302	0.0194467917833627	0.0169868967553062	0.0187020452974796	0.0187147732937264	0.0176748606570479	0.0176200760770851	0.018465641040568	0.0152606582750407	0.0167413635688842	0.0180646548883496	0.0169838678523379	0.0155450620359708	0.0170370819588666	0.0167558271242267	0.0154055386766724
0.0222334944466479	0.0213048312148628	0.0219574309369905	0.0213012781462241	0.0228789050165762	0.0193895991502227	0.0188007601836624	0.0209470931168376	0.0225456205790749	0.0209410874263286	0.0204985416650687	0.0214429981329869	0.019869694280857	0.0202313898820288	0.02027130023539	0.0196449906785285	0.0190907463196413	0.018024738484545	0.0222879400138449	0.0216270591221852	0.0169657018260419	0.0198568226025842	0.0191553300039701	0.0204079318733382	0.0196298940371157	0.0207899183869934	0.0194908644227797	0.0184866272385668	0.0193387361557187	0.0174553606262165	0.0177364971894704	0.0197188446383497	0.0194334162105962	0.0184477357690408	0.0179221810743283	0.0186847350850779	0.0165088330648625	0.0177093618983113	0.0177811887464572	0.0168465373821186	0.0167103948929958	0.017398186195835	0.0143977890015018	0.0158934912219795	0.0168499811519489	0.0159742441729175	0.014521040320739	0.0159480739445825	0.0156005790208665	0.0143148254902256
0.0209631642862139	0.0201940305665496	0.0207671392146368	0.0199717205768744	0.0215373645836496	0.0181927175887159	0.0180198676127388	0.0198324582523959	0.0214589609678586	0.0197036468609241	0.0200755618837307	0.0205663044441546	0.0189197697030801	0.0192930181964032	0.0192803230986197	0.0188792689559885	0.0181210426286409	0.0169344265193173	0.0215837904974553	0.0208831405981544	0.0162890638692675	0.0191171954458909	0.0186190642996569	0.0197142654327464	0.0190691739825444	0.0202722461294737	0.0187996803831011	0.0176566989786723	0.0189078284143897	0.017121355624775	0.0169976270284506	0.0192708109487903	0.0184811144630901	0.0179871893502464	0.0171401888831346	0.0179625833584529	0.0161533509030008	0.0167967537161575	0.0169486158863964	0.0161269079692234	0.0159222085589302	0.0164488409278072	0.0136963203748403	0.0151814324870927	0.0157237600665176	0.0151522937416702	0.0137183367820091	0.0150114008368868	0.014660291262528	0.0134898437115069
0.0196454723489086	0.0190432844825518	0.0195287557890567	0.0185933717579359	0.020128004106344	0.0169466096723346	0.0172506553563732	0.0187241690232524	0.020331116484809	0.0184372809182045	0.0195907050768327	0.0196708041586359	0.0179562782027639	0.0183512662991339	0.0182938477826479	0.0181061442795635	0.0171761615506993	0.0158572707439062	0.0208802901843157	0.0201189107368806	0.0156969009772242	0.0184233956409582	0.0181148507691252	0.0190603126359344	0.0185578079146652	0.0198051302201531	0.018142788738489	0.0168972353733284	0.0185497152447588	0.0169082711389786	0.0163440460621176	0.0188813489519458	0.0175961627507766	0.01762383705773	0.0164494221956284	0.0173092100509248	0.015943297024275	0.0160072276870912	0.0162655850468006	0.0155586371588797	0.0153024933218054	0.0156727224831669	0.0132072462787968	0.0146543992240394	0.0147484482270565	0.0145785920280068	0.0132120599860088	0.0142926518169017	0.0140158808750857	0.0130105951079232
0.0183221028334091	0.0178915476746874	0.0182857545175767	0.0172124944574875	0.0186915621850713	0.0156926664774469	0.0165317565280763	0.0176688310062804	0.0191989421622977	0.0171905606244292	0.0190547623849108	0.0187858922535537	0.0170180829051008	0.0174442289253892	0.0173545705024796	0.0173574305856213	0.0163003207315493	0.0148355289222894	0.0202041023082473	0.0193615499877533	0.0152283956066432	0.0178099088786797	0.0176658914004831	0.0184743433994312	0.0181172348911772	0.0194109116467089	0.017549333541785	0.0162441981178328	0.0182818790418653	0.0168304250146753	0.0158125853242905	0.0185691526651522	0.0168156058927805	0.0173766440040753	0.015884761313007	0.0167523421064132	0.0158924406093398	0.0153825881687816	0.0157768569155761	0.0151786551125821	0.0148917042704596	0.0151207591463756	0.012969589014525	0.0143528132411962	0.0139890024180863	0.0142994154773794	0.0130570567330564	0.0138496427462034	0.0137321786822387	0.0129283192356251
0.01704288524024	0.0167843276000288	0.0170898972210889	0.015885845960347	0.0172776724616166	0.0144818906283571	0.0159045948733075	0.0167190733534115	0.0181049767569283	0.016021462531995	0.0184800883221571	0.017944023012712	0.0161493005080626	0.0166141126253371	0.0165100688810425	0.016667830385926	0.015541860838362	0.0139175378053251	0.0195827922020163	0.0186400557857248	0.0149194969976586	0.0173105759130907	0.0172941802994201	0.0179833817879078	0.0177662667189085	0.019108750777978	0.0170478826139468	0.0157315819663587	0.0181172075004528	0.0168935006590477	0.0154362171300376	0.0183492755908862	0.0161752134432051	0.0172582803374307	0.0154765873003966	0.0163162819622846	0.0160033476482259	0.0149583934125091	0.0155168297852744	0.0150123034806293	0.0147166753093716	0.0148310552983212	0.0130009202095588	0.0143003007165029	0.0135038051732566	0.0143348360461156	0.0132704204384486	0.0137193948534785	0.0138383958795763	0.0132461728270923
0.0158664043858481	0.0157735761727169	0.0160014761028942	0.0146821471042512	0.0159466123984499	0.0133764263733905	0.0154106277690232	0.0159311609192621	0.0170971590073083	0.0149970812354392	0.0178805093216622	0.0171798408275298	0.0153978926018708	0.0159054757132005	0.0158104910187034	0.0160734389350533	0.0149499424082541	0.0131556811180749	0.0190434945101448	0.0179842593766613	0.014798050855585	0.0169555924754498	0.0170188833449664	0.0176110733538114	0.01751948520747	0.018912981884064	0.0166642195580166	0.0153876222714533	0.0180626942983384	0.0170937865536251	0.0152397244524345	0.0182317955683611	0.0157058344613722	0.0172735507640959	0.0152467157344645	0.0160192948976455	0.0162670075824783	0.0147579522947283	0.0155028877949968	0.0150683241685483	0.0147846391457489	0.0148201265635883	0.0132921773980925	0.0144979779742029	0.0133316509846147	0.0146722991827946	0.0138251418252062	0.0139071149898097	0.0143171762980412	0.0139173152701795
0.0148588366740814	0.0149159254244341	0.0150874674082371	0.0136810803048035	0.0147699932135213	0.0124490540286769	0.0150870178250119	0.0153597435628644	0.0162272262569146	0.0141900355257373	0.0172711897223497	0.0165284732716255	0.0148123172586652	0.015361764108118	0.015303980068848	0.0156091730120576	0.0145687836445565	0.012601295347026	0.0186111041321413	0.0174232670210483	0.0148791125507263	0.0167679628046388	0.0168546121819566	0.0173753108999768	0.0173858004292325	0.0188317157981113	0.016418730815312	0.0152306367907958	0.0181187015822275	0.0174187639396481	0.015235645571117	0.0182208546533845	0.0154290722503736	0.0174187741241422	0.0152047682931479	0.0158712018749193	0.0166643691504541	0.014787342575635	0.015731451323954	0.0153368877990868	0.0150812567461896	0.0150781895356022	0.0138100891741432	0.0149240966139729	0.013480060412723	0.0152699901943775	0.014660017827952	0.0143840844216991	0.0151108310342715	0.0148622835216751
0.0140890152668702	0.014268001224234	0.0144157004634973	0.0129663468726932	0.0138280261107201	0.0117774748612053	0.0149612488524144	0.0150495290159349	0.0155469077146974	0.0136692884982583	0.0166684203089551	0.016022773284	0.0144357775464849	0.0150200128874082	0.0150298261853772	0.0153051206995359	0.0144300991945645	0.0122960473596083	0.0183061184670255	0.0169832897045328	0.0151621943487916	0.0167602115692723	0.0168099128816963	0.0172860956159042	0.0173674962060883	0.0188660105211403	0.0163238849533496	0.015265763656336	0.0182789816843098	0.0178488499514589	0.0154219675622547	0.0183143054893407	0.0153534603737303	0.0176823158809694	0.0153463312822844	0.0158718852696801	0.0171692268505311	0.015033761438789	0.01617879051464	0.0157917035102384	0.0155738280306169	0.015571369968587	0.0145057603789262	0.0155393166187605	0.013922249998485	0.0160678797252329	0.0156981939547362	0.0150961281497323	0.0161398934825132	0.0159920073101853
0.0136179603128568	0.0138781020157914	0.0140438378908927	0.0126097157813881	0.0131999451544226	0.0114302251290669	0.0150461859456082	0.0150257783505343	0.0151014046554301	0.0134852856445012	0.0160892840030553	0.0156896245166272	0.0142987796604752	0.0149046174099149	0.015010890511865	0.015182367573846	0.0145461853291714	0.0122618244685314	0.0181424646375053	0.0166850486259734	0.0156316658269637	0.0169324057949053	0.0168863371370531	0.0173442205883015	0.0174600263926727	0.0190098349831572	0.0163824977833324	0.0154839132866616	0.0185314644829727	0.0183597709141862	0.0157825873812857	0.0185040659878424	0.0154726355497972	0.0180461221061208	0.0156537462765311	0.01601125912334	0.0177515354975557	0.0154681728354272	0.0168062447847926	0.0163952248028174	0.0162180669384616	0.0162496627523705	0.0153246584981512	0.016294802758167	0.0146051710128496	0.0170001178004406	0.0168631061431302	0.0159771712203534	0.017321632822775	0.0172237655022557
0.0134841008670456	0.0137757093530394	0.0140052891771868	0.012649115658393	0.0129461069146472	0.011446268651789	0.0153375529542153	0.0152877456947857	0.0149210594825783	0.0136548262841692	0.0155511475653238	0.0155459968626144	0.014412453042999	0.015022291557004	0.0152483564487526	0.0152494771440308	0.014906951599497	0.0124940067731142	0.018125810005931	0.0165412426013375	0.0162600854106456	0.0172722454317443	0.0170783633014446	0.0175412158048391	0.0176526418175482	0.0192508530780816	0.0165873748019928	0.0158634554758434	0.0188596200638439	0.0189249783568844	0.0162903685938104	0.0187771059281539	0.0157664126972117	0.0184878280030561	0.0160992595782759	0.0162707748612318	0.0183803570732155	0.0160510211186154	0.0175673627000225	0.0171047320042497	0.016965421363076	0.0170565226763517	0.0162141370353812	0.0171397109129743	0.0154633059328511	0.0180039619398228	0.0180870369194239	0.0169609524760798	0.0185811976213954	0.0184877146410218
0.0136907383969414	0.0139632764639789	0.014298783982396	0.0130735600185263	0.013087820577389	0.0118197216627012	0.0158150087721193	0.0158088059711755	0.0150141526399808	0.0141550861857631	0.0150709359564227	0.0155959715607352	0.0147658454950117	0.0153605554130018	0.0157215532280293	0.0155009679294306	0.0154825759144934	0.0129624687181994	0.0182528461094884	0.0165547755367237	0.017012984347347	0.0177572019070282	0.0173742030715122	0.0178606046292396	0.0179297004105311	0.0195718406310172	0.0169224869333066	0.0163739668406969	0.0192440939033881	0.01951768927394	0.0169115511763726	0.019116842543528	0.016204390210901	0.0189829466339416	0.0166493211194529	0.0166259949687143	0.0190260377037325	0.0167385821438998	0.0184143056799448	0.0178773908653061	0.0177686905169148	0.0179364760312912	0.0171274620854676	0.01802622086425	0.0164308607975316	0.0190242371394053	0.0193136507399521	0.0179878225885475	0.0198556074971825	0.0197274854550117
0.0142041111218505	0.0144152008930615	0.014888540610491	0.013827268293758	0.0135983096396752	0.0125021353912585	0.0164462896230315	0.0165432477398515	0.0153645185043608	0.0149313841612198	0.0146641785259528	0.0158299399556027	0.0153287341112608	0.0158905845707082	0.0163929823167722	0.0159184636734215	0.016230309737096	0.0136197856120651	0.0185117928399719	0.0167183606875312	0.017853435160371	0.0183579145491812	0.0177572767269202	0.0182800967690921	0.0182723524123988	0.0199524168856028	0.0173652978563056	0.0169806457806661	0.01966431764386	0.0201123768613587	0.0176100535261162	0.0195046669564191	0.0167506871262276	0.019506765926375	0.0172686853754283	0.0170494958517175	0.0196615790921584	0.0174880199947373	0.0193021704087791	0.0186735202497657	0.0185853032294533	0.0188395223928579	0.0180251744045029	0.0189120567446288	0.0174488852137676	0.0200145925073775	0.020497449729597	0.0190072593192925	0.0210936939216135	0.0208984281337042
0.0149637442914802	0.0150848036133857	0.0157150401543392	0.0148296315607424	0.0144125345514252	0.0134205038096574	0.0171926028152653	0.0174359445796019	0.0159354836858817	0.0159130561246749	0.0143438809063903	0.0162263839254823	0.0160584136549484	0.0165730209569374	0.0172159341101361	0.0164740321314163	0.0171021505502334	0.0144117521409303	0.018883987910698	0.0170156903237407	0.0187454235400477	0.0190417833354318	0.0182079921791533	0.0187741202227031	0.0186602627881279	0.0203707681513384	0.0178895456372372	0.0176481512946331	0.020099889729422	0.0206857292725645	0.0183507451025795	0.0199213631383872	0.0173683232998024	0.0200357795432527	0.0179234934383308	0.017513456369759	0.0202633689379818	0.0182604836316745	0.0201912228505812	0.0194582296848349	0.0193787056391949	0.0197228851670902	0.0188749982168445	0.0197612737619476	0.0184678813929682	0.0209371241893863	0.0216022206483365	0.0199779267391607	0.0222545340559567	0.0219654526566891
0.0158980269103066	0.0159151408842155	0.0167094274890387	0.015996287363793	0.0154480499603476	0.014497280510094	0.018013470829796	0.0184307585159191	0.0166779943318574	0.0170280379247547	0.0141193655335073	0.0167555380138619	0.0169072326037552	0.0173642682995923	0.0181415543113836	0.017134417791072	0.0180508080864127	0.0152856187268443	0.0193461139015706	0.0174238055656155	0.019655852217353	0.0197759615521805	0.0187054712362323	0.0193161515286804	0.0190731162016286	0.0208051342031462	0.0184678224309155	0.018343273064573	0.0205316351674281	0.0212171895294368	0.0191014696423494	0.0203482741139118	0.018022393901855	0.0205486437760929	0.0185831612756226	0.0179915924214136	0.0208114837284752	0.0190225220565765	0.0210476626784727	0.020201953903668	0.0201186009935149	0.0205511873479432	0.0196511758949346	0.0205441270840768	0.0194478230407777	0.021761422870152	0.0225994521041841	0.020866739818346	0.0233056838493934	0.022901189367503
0.0169368670233967	0.0168485305571072	0.0178047144359216	0.0172517175777816	0.0166232950349402	0.015662696742811	0.0188701133179204	0.0194757830489088	0.0175390995313614	0.0182113948882848	0.0139953040284824	0.0173836115399456	0.0178284012712668	0.0182214136540689	0.019123653890407	0.0178648971247339	0.0190331814200564	0.016194547728651	0.0198725253058842	0.0179159579578574	0.0205554691801845	0.020529427715745	0.0192289853056263	0.0198805316349905	0.0194917784491999	0.0212349519941086	0.0190735692526339	0.0190364377924432	0.0209423451842001	0.0216892091734656	0.0198340402213454	0.0207681661196857	0.0186819150438666	0.0210267450522774	0.0192212963625003	0.0184603926481453	0.0212897451937254	0.0197464165247482	0.0218435747505183	0.0208803877298943	0.0207806440605442	0.0212959208594298	0.0203336991690487	0.0212365774732876	0.0203571374718598	0.0224635752619003	0.0234670493343379	0.0216477306969333	0.0242216892524885	0.0236846176307903
0.0180184026923068	0.0178323716688677	0.0189416305842912	0.018533430218965	0.0178671919473731	0.0168590091089545	0.0197273319397741	0.0205256678707748	0.0184681347053455	0.0194083611867733	0.0139711848075359	0.018076424404812	0.0187793505582742	0.0191051989653202	0.0201211729628037	0.0186320725013107	0.0200118067378104	0.0170990880996173	0.0204372626868026	0.018464278338684	0.0214191198542639	0.0212741900370471	0.0197590076070124	0.0204436927305715	0.0198990997191958	0.0216416527271697	0.0196823964190965	0.0197023503501051	0.0213172486494914	0.0220873281548254	0.0205245584412234	0.0211658095849942	0.0193206315605468	0.0214544895871852	0.0198159783089904	0.0188997820902449	0.021685656490359	0.0204099572881032	0.0225565303917427	0.0214741657855694	0.021345957556307	0.021934718363895	0.0209076345217735	0.0218197312329108	0.0211714929091779	0.0230253224025367	0.0241883889461765	0.0223010461678668	0.0249829689666712	0.0243001082649635
0.019090998426493	0.0188215536400264	0.0200703759160315	0.0197915333094809	0.0191216634995539	0.0180402332735379	0.0205542946661329	0.0215420864177322	0.0194200462438563	0.0205742800619054	0.0140413820306504	0.0188019236967667	0.019723112180753	0.019981362883942	0.0210989921699251	0.0194055270015392	0.0209550792256023	0.0179670174521743	0.0210155567382354	0.0190418441599681	0.0222256475015539	0.0219858464514921	0.0202778982244866	0.0209848745491494	0.0202804115177211	0.0220091665316839	0.0202728268282517	0.0203201074176872	0.021644283412414	0.0224001618496368	0.0211533628565618	0.0215283295709699	0.0199171723600737	0.0218194156695878	0.0203496915519508	0.019293391202341	0.0219902947528148	0.0209960071424641	0.0231690994238036	0.0219684805117079	0.0218006546254537	0.0224506661261235	0.0213625996543182	0.0222793448046782	0.0218727335754989	0.0234334205550106	0.0247516616450137	0.0228121674931244	0.02557502502685	0.0247367827575865
0.0201127807019297	0.0197787686082655	0.0211502380020787	0.0209867416719317	0.0203406552193569	0.0191703121999647	0.021324669086131	0.0224933083287876	0.0203565600210193	0.0216733569992296	0.0141958333754972	0.0195315973064863	0.0206285096660444	0.0208209497625815	0.022027843957701	0.0201585934414827	0.0218368996254722	0.0187725499859231	0.0215848109672254	0.0196240436092973	0.0229576498316285	0.0226437393795255	0.0207702937967212	0.0214864668519612	0.0206237929321247	0.0223242086786183	0.0208266260244766	0.0208730437766475	0.0219142307702204	0.0226193473138641	0.0217048125694128	0.0218453857080365	0.0204548663108271	0.0221122039846727	0.0208091042276329	0.0196285876021611	0.0221982013695675	0.0214920338804171	0.023668395296463	0.0223527301626232	0.0221354420822996	0.0228317439862547	0.0216923881243464	0.0226054362139605	0.0224480524465329	0.0236791899152056	0.0251494351019505	0.023171346349802	0.0259879076321505	0.0249881033727977
0.0210503195178239	0.0206738779165241	0.0221484508356178	0.0220882895399385	0.0214881199165289	0.0202211652202277	0.0220164416886105	0.0233534749334592	0.0212461352950742	0.0226772282152253	0.0144211665434473	0.0202410677535596	0.0214697935136294	0.021600095433932	0.0228838491192423	0.0208685617368619	0.0226361369142138	0.0194954407522668	0.0221251560531162	0.0201893343735984	0.0236012052653797	0.0232308915042321	0.0212232863520176	0.021934110854726	0.0209201784709326	0.0225764170780408	0.0213288739246664	0.0213484749913879	0.02212076233473	0.0227394795532608	0.0221670240641986	0.022109234332479	0.0209214202442766	0.0223266359807028	0.0211848044011994	0.0198963836907696	0.022307288998455	0.0218896911652187	0.024045697952982	0.022620231116941	0.0223453240331155	0.0230704072843751	0.0218947196080673	0.0227920064819474	0.0228893897189588	0.0237582210484153	0.0253783792739039	0.0233732216973951	0.0262158684503314	0.0250516317416085
0.0218772502845261	0.0214830143976488	0.0230389837159262	0.0230722351758621	0.0225360706668938	0.0211711000209151	0.0226116273079048	0.024101871746053	0.0220634012176059	0.0235637307213162	0.0147020186045983	0.0209101837020575	0.0222261001043154	0.0222996153770746	0.0236479684484807	0.021516587704083	0.0233360988380761	0.0201202031307138	0.0226196996700352	0.0207195683272826	0.0241456215885136	0.0237338443474076	0.0216264650400206	0.0223166621407102	0.0211633641268796	0.0227583962385891	0.0217678942640926	0.0217374248968599	0.0222604330658701	0.0227580545177097	0.0225316196818741	0.0223147126498642	0.021308568754779	0.0224595299108799	0.0214710481357111	0.0200912904887127	0.0223187709500823	0.0221844718423199	0.0242961614815814	0.022768000673722	0.0224294016743007	0.0231632986987325	0.0219710903963437	0.0228368606578999	0.0231930150187064	0.0236702120303601	0.0254391120000628	0.0234165812684707	0.0262571538769632	0.0249289160533321
0.0225731236507705	0.0221877334419234	0.0238015177665062	0.0239202168107444	0.0234630364969345	0.0220036502175608	0.0230959743135171	0.0247223110899298	0.0227884684020572	0.0243159619365914	0.0150223001168004	0.0215228541774488	0.022880919756667	0.0229045671374488	0.0243055007085088	0.0220874752253343	0.0239240848424244	0.0206354972928847	0.0230545833185901	0.0212000454296063	0.0245832259814266	0.0241424696208515	0.0219718756831669	0.0226260837889407	0.0213499503018227	0.0228657064302776	0.0221351169596139	0.0220343781660724	0.0223326405572423	0.0226754268609721	0.0227935112128909	0.0224591716725899	0.0216117453098198	0.0225106694729	0.0216655401554177	0.0202111555185972	0.022237110238613	0.0223754313001658	0.0244185981149218	0.0227966044208398	0.0223907564959069	0.0231110718549421	0.0219267011217642	0.0227415163794243	0.0233592496791183	0.0234189184484878	0.0253361366129922	0.0233042394744893	0.0261139067780615	0.0246254856324465
0.0231225357422148	0.022774319353204	0.0244206632408554	0.0246185836453275	0.0242529368030611	0.0227067674916	0.023458711613026	0.0252026497575193	0.0234062938450321	0.0249216037941827	0.0153662381111729	0.0220667803801256	0.023421645734459	0.0234038620425423	0.0248456714338412	0.0225694283847023	0.0243910380593684	0.0210336819298208	0.0234189296570902	0.0216194195396746	0.0249091987567339	0.0244497887815259	0.0222539347351348	0.0228573107660383	0.0214792443597277	0.022896822360434	0.0224249165529068	0.0222370709874907	0.0223395595580643	0.0224947851954457	0.0229507237449494	0.022542373645533	0.0218297896748901	0.022482729641178	0.0217692493905344	0.0202570004745267	0.0220699792419994	0.0224649673210038	0.0244153252041655	0.0227100577802037	0.0222364013551862	0.0229183106787354	0.021770440816997	0.0225111905392831	0.023392292087971	0.0230122087069363	0.025077853725484	0.0230430129805105	0.0257921596530861	0.0241509467817681
0.0235145062631346	0.0232332596073137	0.0248853936909815	0.0251578056985278	0.0248942953656425	0.0232722769079013	0.0236923524407431	0.0255344309907924	0.0239061595373029	0.0253724572842368	0.0157191328676504	0.0225331691178087	0.023839220052008	0.0237899496244602	0.0252613166018553	0.0229538205568735	0.0247312888768848	0.0213105015174314	0.0237047356135051	0.021969535582983	0.0251214459811296	0.0246518157052671	0.0224693196925961	0.0230081070465541	0.0215531330935788	0.0228530741972404	0.0226344481637869	0.022346318661162	0.0222860517603123	0.0222221438289885	0.0230042560737609	0.0225663611541272	0.021964688472	0.0223811966137994	0.0217862517571091	0.0202328598978948	0.0218282142120108	0.0224586384123808	0.0242920609194895	0.0225157694115683	0.02197728141428	0.0225935325251633	0.0215149052641138	0.022154857894937	0.0233001158455223	0.0224622263005638	0.0246766357356215	0.0226437827954253	0.0253019138172757	0.0235191859897812
0.0237420532970932	0.0235588654349916	0.0251886539351112	0.025532082135383	0.0253797057007577	0.0236955185991761	0.0237925559395563	0.0257126299664857	0.0242812703991564	0.0256641359115944	0.0160678409527546	0.0229164661469429	0.0241278687216947	0.0240585742548403	0.0255486495031584	0.0232349989362484	0.0249423750868908	0.0214648801369953	0.0239067443245289	0.0222452434276343	0.0252205037106105	0.0247474262158411	0.0226168476650541	0.0230789241103568	0.0215759260232802	0.0227385747692215	0.0227634888270091	0.0223658716591702	0.0221795432927052	0.0218663462642891	0.0229579698731583	0.0225352987920138	0.0220213364363145	0.0222142722311225	0.0217235864908161	0.0201456120300444	0.0215257401136684	0.0223650001728441	0.02405785407049	0.0222245117229942	0.021628301068888	0.0221492656445913	0.021176421002788	0.0216853767777098	0.0230944139017702	0.0217856670367023	0.0241489541132316	0.0221216354419421	0.0246573082868307	0.0227486956672723
0.0238019195052092	0.0237490097500269	0.0253271018268927	0.0257390896076016	0.0257054759540531	0.0239751193294494	0.0237580428009385	0.0257354827296672	0.0245284563006555	0.0257958779887529	0.0164010375772169	0.0232141215667216	0.0242849120592442	0.0242085942591606	0.0257070950624816	0.0234101283382878	0.0250249231888789	0.021498797702138	0.0240223135052979	0.0224442106707855	0.0252094660715378	0.0247382524649646	0.0226973468978077	0.0230727612820216	0.0215541634912717	0.0225601292487771	0.0228142839579349	0.0223022874426204	0.0220298555391272	0.0214390706379517	0.022818497449609	0.0224552836721439	0.0220073009126007	0.0219927466322927	0.021591107357722	0.0200047850922667	0.0211794294129382	0.0221954363760039	0.0237250314921361	0.0218503986072306	0.0212083405991209	0.021602189648979	0.0207750321979648	0.0211196737394522	0.0227905602261784	0.0210041791065856	0.023515544236888	0.0214960729490112	0.0238768879027819	0.0218630408754453
0.0236944171009633	0.0238049561047643	0.0253009534594329	0.0257798311013687	0.025871401336736	0.0241128546791909	0.0235905609876569	0.02560438314409	0.0246479576769792	0.0257704495644921	0.0167093214658999	0.0234263856842983	0.0243106356358501	0.0242418513236861	0.0257391763740359	0.0234790713650473	0.0249825773101054	0.0214172299430285	0.024051287893752	0.0225667420758994	0.0250939293353159	0.0246285971362638	0.0227135215533679	0.0229950229212572	0.0214963784852905	0.0223271166222963	0.0227913937302205	0.0221648017092649	0.021848968742498	0.0209548193200202	0.022595155452865	0.0223341178657714	0.0219325687907137	0.0217298157411437	0.0214013045460074	0.0198223151528231	0.0208088436425879	0.0219639570532814	0.0233091413706225	0.021410840834512	0.0207402044947459	0.0209733175461871	0.0203343841463416	0.0204789669818681	0.0224075525500655	0.0201448799449164	0.0228015767405518	0.0207912673376491	0.0229839802401266	0.0208914756661416
0.0234233721453887	0.023731257481962	0.0251139116418384	0.0256585601784627	0.0258806286012179	0.0241135750165432	0.0232948991896819	0.0253238378853915	0.0246432749941577	0.0255941194088696	0.0169852181565358	0.0235561269275857	0.0242082098517201	0.02416307802682	0.0256504397964645	0.0234442992758739	0.0248219640357686	0.0212281373800589	0.0239958771874289	0.0226156047246369	0.0248819435584915	0.0244253603550444	0.02266980712118	0.0228533633621944	0.0214127979645046	0.0220513251031268	0.0227015307967852	0.0219651784445257	0.0216506930723914	0.0204308626713585	0.022299848217819	0.0221810340122886	0.0218092524052794	0.0214408126987823	0.0211690665200306	0.0196122253867304	0.020435791404658	0.0216869298495222	0.0228288613897632	0.0209264337531885	0.0202504107528747	0.0202881739864036	0.0198814050956379	0.0197889815311281	0.0219678841759811	0.0192409412276144	0.0220367723533204	0.0200363021358311	0.0220071786719738	0.0198696784273346
0.0229961606260693	0.0235357080444079	0.0247731662924863	0.0253827657912976	0.0257395890813702	0.0239851763111719	0.0228789476050392	0.024901474549784	0.0245210643506435	0.025276694075849	0.0172231239153741	0.0236086598713279	0.0239836486987011	0.0239798315138239	0.025449405821925	0.0233108267399255	0.0245526819427334	0.020942489573678	0.0238605368732957	0.0225958526610125	0.0245839616803036	0.0241379698288268	0.0225722118395209	0.0226575068939844	0.0213149687539363	0.0217467163052929	0.0225533781256861	0.0217175126603554	0.021450220180703	0.0198870895917768	0.0219469387509437	0.0220063651650128	0.0216512290928813	0.0211428161458504	0.0209113443314762	0.0193901922758758	0.0200836274685788	0.0213827044637138	0.0223058258056411	0.0204207097269345	0.0197686900454056	0.0195768791713191	0.0194456539207751	0.0190800591546508	0.0214972697853492	0.0183320973259092	0.0212553427384203	0.019265280655007	0.020980891783234	0.01884047660797
0.0224238392303348	0.023229332892337	0.0242894621722714	0.0249632097276219	0.0254579846613944	0.0237386006570005	0.0223538066720902	0.0243481019566531	0.0242910625125042	0.0248316041405082	0.0174192186783841	0.0235915692370227	0.0236457999309024	0.0237024403602902	0.0251475320419708	0.0230861625949729	0.0241873028519189	0.0205743080352895	0.0236518464048912	0.0225146412938083	0.0242127727006803	0.0237783012644885	0.0224281381401368	0.0224190266692522	0.0212152958935231	0.0214290863962248	0.0223573733759558	0.0214379534181202	0.0212635325751154	0.0193456959279476	0.0215530575407675	0.0218211520304159	0.0214736893269043	0.0208540966047927	0.0206466762058784	0.0191729651670545	0.0197762264797981	0.0210710859212802	0.0217643060292572	0.019919661960758	0.0193270292067388	0.0188739751286868	0.0190581833243628	0.0183869863751082	0.0210241230547398	0.0174647522252664	0.0204955610162317	0.0185170799033988	0.0199458351168711	0.0178542276471711
0.0217213824472782	0.0228263992695265	0.0236772335358829	0.0244140123796259	0.0250488149428322	0.0233878511227054	0.0217339429923392	0.0236778239745246	0.0239660233820907	0.0242760311916807	0.0175713652404618	0.0235145138396317	0.0232063587266997	0.0233439486061929	0.0247591710557665	0.0227802667990797	0.0237413667835492	0.0201407028559362	0.0233783765293207	0.0223810191804688	0.0237834003374459	0.0233605708928646	0.022246177276762	0.0221510634910269	0.0211264890055838	0.0211155889381802	0.0221254443256382	0.0211443092679817	0.0211066617650934	0.0188306211491659	0.0211368100813492	0.0216366858617506	0.0212925727598735	0.0205933702389029	0.0203945320566578	0.0189776160867397	0.0195366065171145	0.0207726157367018	0.0212306588298665	0.0194509265635149	0.0189580958609977	0.0182177353704786	0.0187497998658901	0.0177482610313115	0.0205786633177927	0.0166910876787705	0.0197986778557643	0.0178344001243317	0.0189491809460496	0.0169681828263233
0.0209080431831135	0.0223444261801374	0.0229548054003795	0.0237527822472631	0.0245284335173718	0.0229500007017529	0.0210373854371471	0.0229082073252561	0.0235616433488231	0.0236310569108586	0.0176790037844064	0.023388992630575	0.0226798940323022	0.0229200350310117	0.0243014993419338	0.0224055001516717	0.0232333432439795	0.0196618625916437	0.0230505347487645	0.0222056827433084	0.0233129413060508	0.0229011747038217	0.0220358701123639	0.0218679639084254	0.0210609256816094	0.02082408772543	0.0218706790241909	0.0208554969030964	0.0209948114485085	0.0183666361877101	0.0207183356331071	0.0214639939152597	0.0211238826965772	0.0203788527865632	0.0201744520497589	0.0188206213738036	0.0193852627051943	0.0205076374172398	0.0207324446761236	0.0190425153415467	0.0186929668724239	0.0176486161679817	0.0185487228301647	0.0172044342780545	0.0201915357588518	0.0160663096227671	0.0192068555982134	0.0172616642892753	0.0180438313300047	0.0162437647460807
0.0200078521143668	0.0218041564025931	0.0221446541305756	0.0230007784252746	0.0239166154409466	0.0224451646788625	0.02028593930281	0.0220604971254707	0.0230964444143809	0.022921797060311	0.0177430452844844	0.0232280535865916	0.0220838697902359	0.0224488764812045	0.0237943824040975	0.0219765474230895	0.0226845169199048	0.0191609329640499	0.0226803747751489	0.0220006782222653	0.022820308692464	0.0224184401566001	0.0218074278582199	0.0215848186295245	0.0210299595836538	0.0205723237709149	0.0216069157431016	0.0205908017045393	0.0209413978698112	0.017978011564525	0.02031866722505	0.0213132863735606	0.0209828895252509	0.0202271488560431	0.020004986310304	0.0187168171290602	0.0193383904628284	0.0202951602958987	0.0202971336918692	0.0187210508777675	0.0185582902969003	0.0172065292257442	0.018477867234168	0.0167952053334179	0.0198918948250991	0.0156432382935516	0.0187598986927746	0.0168414057304054	0.0172860078603405	0.0157406209932739
0.0190502513817617	0.0212294339800906	0.0212737000997891	0.0221830796197021	0.0232366046269597	0.0218963886671003	0.0195053663128338	0.0211598565618867	0.0225915711775023	0.0221774498241559	0.0177657636177605	0.0230459261718135	0.0214386304556109	0.0219509116861108	0.0232601271735333	0.0215102858885254	0.0221187363351099	0.0186636888220787	0.0222813526600541	0.0217790355370506	0.0223258377627967	0.0219322473956391	0.0215714088657482	0.0213168891954197	0.021043222004594	0.0203769128883247	0.0213482430227398	0.0203689417658926	0.0209570987310982	0.0176867777909488	0.0199588539670324	0.0211933975047539	0.0208832621358231	0.0201520689559972	0.0199024955417579	0.018678321109962	0.0194062910563036	0.0201515938186741	0.0199503806687398	0.0185095902118032	0.0185733120802179	0.0169268794122158	0.0185522408674744	0.0165552598613265	0.0197050470822319	0.0154643678388364	0.0184909303043245	0.0166092395170056	0.0167303254678188	0.0155073149575909
0.0180708004844794	0.0206469017423453	0.0203735628700796	0.0213287024089735	0.0225150862102373	0.0213293811115262	0.0187254260050904	0.0202355714096091	0.0220704418723393	0.0214311360224249	0.0177506837334214	0.0228575609662748	0.0207672999218264	0.0214484484458303	0.0227230569629918	0.0210255602697044	0.0215619426728458	0.0181978735037415	0.0218680098620013	0.0215543219665002	0.0218507080665712	0.0214634722153915	0.021338351867922	0.0210789253376792	0.0211079834417669	0.0202522383912033	0.0211084107355274	0.0202069684850227	0.0210490312207461	0.0175107359260287	0.0196588402575464	0.0211112665080474	0.0208361987649445	0.0201635229822956	0.0198799356311684	0.0187135591376644	0.0195922939229745	0.020089491884703	0.0197139770508671	0.0184253203650571	0.0187474561939845	0.0168358910000987	0.018777100312366	0.0165094869561162	0.0196499617416217	0.0155534003390549	0.0184217886846419	0.0165883723483309	0.0164222227258788	0.0155709455060539
0.0171117617914764	0.0200854025391446	0.019480632626418	0.020470559130452	0.0217819930480632	0.0207719930183782	0.0179795957386313	0.0193210964563535	0.0215581788470333	0.0207193413686481	0.0177024615197314	0.0226780676435723	0.0200955149981051	0.0209650474206222	0.0222088331546067	0.0205428136967453	0.0210413814910828	0.0177920699490095	0.0214555633648511	0.0213401111077613	0.021416143453466	0.0210332086816761	0.0211183726319491	0.0208843982483541	0.0212286492427948	0.0202093574212146	0.0209001698307589	0.0201190932833507	0.0212201833586298	0.0174615478164118	0.0194361572200812	0.0210715107996795	0.0208496554834195	0.0202666690000034	0.0199458012173735	0.0188265523593577	0.0198924501516111	0.0201164984777021	0.0196037570338996	0.0184775904938277	0.0190791551571764	0.0169464403547434	0.0191473998142681	0.0166689196889423	0.0197371499889875	0.0159098536663224	0.0185594799929733	0.016785422640148	0.0163893181831848	0.0159303421659839
0.0162221292068437	0.0195749496244942	0.018635693404043	0.0196450696340126	0.0210700099030583	0.0202533300717224	0.0173041943388272	0.018453723502081	0.0210807392280737	0.0200807097311854	0.0176267498327215	0.0225220563405295	0.0194508831665839	0.0205246194651682	0.0217434523841938	0.0200835172298933	0.0205844089579625	0.0174740118287917	0.0210593873180306	0.0211493755223344	0.0210423786353526	0.0206617537453672	0.0209207395603231	0.020744703723983	0.0214064549283193	0.0202550792828142	0.0207345799888358	0.0201155864458256	0.0214691918464149	0.0175433432216719	0.0193045620003813	0.021076142415562	0.0209277795018435	0.0204614764712359	0.0201034150186697	0.0190165952187081	0.0202960613800673	0.0202346906925055	0.0196278762288094	0.0186667873895157	0.0195562866967832	0.0172558846476533	0.0196486808115812	0.0170289191686514	0.0199674551873383	0.0165095861568095	0.0188950031122133	0.0171892828849011	0.0166350636322421	0.0165567228389119
0.0154563094636143	0.0191451541869699	0.0178826938779773	0.0188911552602521	0.0204135972426771	0.0198023944002899	0.016736578769605	0.0176735343853545	0.0206636867239069	0.0195539357850302	0.0175300444727995	0.0224029077762866	0.0188620330383222	0.020150203709168	0.0213518836501152	0.0196693460707579	0.02021685883433	0.0172683751862834	0.0206943820850391	0.0209938295595109	0.0207474325788813	0.0203673857934677	0.0207534532501222	0.0206684169120287	0.0216394015390299	0.0203913764148545	0.0206203464648132	0.0202019255136657	0.0217904989394704	0.0177522265527041	0.019272833929052	0.0211244648737282	0.0210706364829883	0.0207427887309616	0.0203507025047834	0.0192783830027195	0.0207868906988208	0.0204404554578712	0.0197858948130435	0.018984380386748	0.0201580323845584	0.0177467722164799	0.0202590866329781	0.0175703527803388	0.0203320988930786	0.0173108593371828	0.0194050271148642	0.0177735239122283	0.0171379542143116	0.01740135764763
0.0148703824146269	0.0188230970131739	0.0172661875770228	0.0182482988551004	0.019847352475258	0.0194462237336633	0.0163121710915881	0.0170212343501704	0.0203306070691931	0.0191746523852557	0.0174195038602046	0.0223320217850192	0.0183571417619138	0.0198624618221492	0.0210563895462802	0.0193210798253413	0.0199610530532517	0.0171943126844526	0.020374246832088	0.0208832694865106	0.0205458010764641	0.0201650413284975	0.0206228633079904	0.0206606965910264	0.0219224349323511	0.0206152403449843	0.0205632627549185	0.0203783532519435	0.022174849863734	0.0180768294773247	0.0193439629903554	0.0212131650175096	0.0212742764580406	0.0211008634419466	0.0206804929483775	0.0196025553525396	0.0213447576291978	0.0207249244908172	0.020068925833381	0.0194141134510253	0.0208575500859858	0.0183900960436199	0.0209519051342116	0.0182632106905614	0.0208139544725176	0.0182627189233766	0.0200557319770458	0.0185012289086164	0.017856744804162	0.018405912999403
0.0145151747687053	0.0186308243033766	0.0168271409575703	0.0177534540489928	0.0194036139054064	0.0192076439536048	0.0160604319614829	0.0165345854848116	0.0201012790567744	0.0189715700775796	0.0173027370633462	0.0223181163891215	0.0179619132120424	0.0196780280277895	0.020874696175714	0.0190572656038314	0.0198337044695281	0.0172632271548855	0.0201107000132925	0.0208249759167709	0.0204472529471548	0.0200650700059022	0.0205333600888977	0.0207229312080392	0.0222478357679706	0.0209190062242469	0.0205658364919192	0.0206399330156412	0.0226100354587234	0.0184997423070976	0.0195149141483493	0.0213365874353638	0.0215311239129984	0.0215222728878012	0.0210812739339264	0.0199765430730711	0.021947197844497	0.021074870489758	0.0204608086033348	0.0199339874548159	0.0216247561104689	0.0191497828935006	0.0216980512836687	0.0190712182645591	0.021389665041388	0.0193123506689568	0.0208074306294953	0.0193303782359477	0.018738897606813	0.0195111518231008
0.0144269315224159	0.0185828913192693	0.0165974344187787	0.0174369471173412	0.0191094404289208	0.0191029552756841	0.0160005262247532	0.0162436454796337	0.0199898492851899	0.0189626339009868	0.0171875570534398	0.0223666618492865	0.0176971666011873	0.0196079656077826	0.0208183018411207	0.0188927725355596	0.0198441124103628	0.0174773773721641	0.0199127229348504	0.0208232515645371	0.0204559517604994	0.0200722932111632	0.0204871769578377	0.0208526872325107	0.0226057595847613	0.0212910722702786	0.0206271574889489	0.0209770840344726	0.0230817588522364	0.0189994311301304	0.019777025613299	0.0214871551136502	0.0218306233533971	0.0219909934672741	0.0215382417855106	0.0203855669178857	0.0225709470365157	0.0214738842627951	0.0209399861937961	0.0205185240853751	0.0224287058347749	0.0199870027804859	0.0224681122607508	0.0199560483054575	0.0220320639126149	0.020409862371633	0.0216187166249075	0.0202183071079799	0.0197286596907785	0.0206622263394525
0.0146188388296552	0.0186845450913257	0.0165943765812629	0.0173181256860372	0.0189834458674061	0.019140044335162	0.0161380053038077	0.0161658372922608	0.0200033632328462	0.0191523222266231	0.0170816999231388	0.0224795286094576	0.0175764412946918	0.0196566430612465	0.0208912793425089	0.0188374581834766	0.0199930911986971	0.0178297402900132	0.0197859247254576	0.0208791595868884	0.0205700951474813	0.0201855696993355	0.0204843290266838	0.0210439693561116	0.0229848550806941	0.0217168713047382	0.0207430312597304	0.021376481195441	0.0235745120089534	0.019552206220975	0.0201169481432842	0.0216558849244644	0.0221600389123991	0.0224895160997238	0.0220344622962316	0.0208136442116899	0.0231931252525772	0.0219036327567125	0.0214816392921704	0.0211408675560753	0.0232393532882283	0.0208634480979392	0.0232338246742693	0.0208803915682879	0.0227124261338303	0.0215106215594596	0.0224494929101223	0.0211246661614805	0.0207726909329201	0.0218109740439776
0.0150777633076861	0.0189310776651674	0.0168172582840631	0.0174020613224951	0.0190332726224604	0.0193174271105702	0.0164638050265974	0.0163025508844152	0.0201410031816965	0.0195310518345981	0.0169925163909693	0.0226549019995763	0.0176042062712117	0.0198213012617756	0.0210898683699351	0.0188952143848463	0.0202729299167194	0.0183051577822142	0.0197321302492077	0.0209905028293491	0.0207821611897551	0.0203979735685594	0.0205226982549366	0.0212877474943798	0.0233728933108401	0.0221799311514037	0.0209063581671767	0.0218221492174146	0.0240723773743973	0.0201339225142667	0.0205179204812671	0.0218329428685361	0.022505301829166	0.0229998517099531	0.0225519819918167	0.0212444979599413	0.0237920992749778	0.0223450342357262	0.0220596819064932	0.0217744669493872	0.0240287004929014	0.0217433968945797	0.0239690272410851	0.0218098034179649	0.0234022778772731	0.0225759643218238	0.0232628237396109	0.0220130174825964	0.0218230313621478	0.0229163644000661
0.0157681342072129	0.0193085545787828	0.0172475143660822	0.0176785837441306	0.0192545050893224	0.0196245111519302	0.0169559895157151	0.0166387665050826	0.0203942377547797	0.0200769098698019	0.0169266487941235	0.0228874751361334	0.0177752215714476	0.0200924272772734	0.0214029681746851	0.0190636183199454	0.0206683944510824	0.0188823874736968	0.0197492678415761	0.0211520474378477	0.0210797106796668	0.0206975467758875	0.0205982557930918	0.0215726650725788	0.0237573559565164	0.0226628851317664	0.0211077007106218	0.0222965814297511	0.0245597066488163	0.0207212648434111	0.0209611428665057	0.0220081903479685	0.0228518180004259	0.0235043629061822	0.023072786124573	0.0216623119699883	0.0243480626168422	0.0227792509016116	0.0226483822126427	0.0223942706071777	0.0247714631298135	0.0225947782427683	0.0246502099638565	0.0227135987437564	0.0240746898578457	0.0235730580472377	0.0240258657543156	0.0228514792836028	0.0228381538961766	0.0239440774280937
0.0166405976767889	0.0197956825046515	0.0178524294998867	0.0181240852607572	0.019631417339182	0.0200429978717328	0.0175834900414087	0.0171459172057463	0.0207478454940795	0.0207590461198214	0.0168897138465767	0.0231688865992364	0.0180752781943074	0.0204548407804139	0.0218134019882659	0.0193342797267589	0.0211584900051788	0.0195364801537432	0.0198315840127172	0.0213559560525803	0.0214465736552212	0.0210684603142102	0.0207053951467965	0.0218858274969505	0.024125950355443	0.0231483428598878	0.0213359599702938	0.0227817548538193	0.0250216611598659	0.021292612617522	0.0214270513581076	0.0221716852874431	0.0231851779628516	0.0239864031491764	0.0235795587042758	0.0220523175557387	0.0248433974004791	0.0231884622958422	0.0232235360953768	0.0229774870149391	0.0254454036751635	0.023389574231291	0.0252567900029161	0.0235651409077416	0.0247051110174111	0.0244744328321604	0.0247102020017646	0.023612823153062	0.0237829555528912	0.0248658052061904
0.0176410760796212	0.020366270922705	0.0185907392146303	0.0187053745938572	0.0201393030649741	0.0205490202722105	0.0183104456309815	0.0177867554112163	0.0211815498850976	0.0215416029643775	0.0168860169627892	0.0234883346446224	0.018483089432304	0.020889232065875	0.022299645719437	0.0196937986902481	0.0217185476201672	0.0202409751531749	0.019970152190447	0.0215923673493488	0.0218641945445566	0.0214923555922287	0.0208373382204626	0.0222135788674423	0.0244670370699922	0.0236195826351971	0.0215790804816401	0.0232599704061457	0.0254446206828892	0.0218285571313677	0.0218963745353001	0.0223141162679868	0.0234917423174814	0.0244307780828852	0.0240562448707815	0.0224012250370963	0.0252628826788423	0.0235564282261244	0.0237632329927951	0.023504017203249	0.0260314605555344	0.0241038484420387	0.0257712209836349	0.0243418044817987	0.0252718524645957	0.025257453028005	0.0252918451737679	0.0242743116004657	0.0246282944570406	0.0256585596366913
0.0187172808459402	0.0209917038426903	0.0194181085189747	0.0193841976506737	0.0207476403940487	0.0211154885839984	0.0190999534324113	0.0185204385709874	0.0216718972427204	0.0223872116805999	0.0169183259263394	0.0238332837722524	0.0189727790148278	0.0213738342401463	0.0228376650625172	0.0201251098035442	0.0223222262918855	0.0209696251949809	0.0201535924661181	0.0218500468983751	0.0223129302234647	0.0219496523422633	0.020986572568105	0.0225422001829457	0.0247699693527345	0.0240610657286132	0.021824717063973	0.0237144980729057	0.0258164794769895	0.0223121680436095	0.022350932395203	0.0224271605936131	0.0237590996117648	0.0248240599356955	0.0244884417429061	0.0226975266130578	0.0255938025980853	0.0238688742441436	0.0242483040188166	0.0239566654683024	0.0265137655721166	0.0247175988927804	0.0261790112581087	0.0250247944556794	0.025756334013688	0.0259038459759594	0.0257510884070321	0.0248174466903146	0.0253504119091421	0.0263040921906944
0.0198221369136548	0.0216430156503377	0.0202912289151553	0.020121203890057	0.0214232589805469	0.0217142085654707	0.0199166818991085	0.0193065507764662	0.0221940440079249	0.0232595647864502	0.0169877286050337	0.0241901833769337	0.0195163649853627	0.0218859650777884	0.0234025770786518	0.0206089419844703	0.0229431694082976	0.0216975829088821	0.0203688946053389	0.0221170393356142	0.0227731625829557	0.0224206759663213	0.0211452817362693	0.0228584922489877	0.0250253522302735	0.024458795531141	0.0220608195550531	0.0241300412427578	0.0261268521844712	0.0227290967764219	0.0227741925318767	0.0225037665912603	0.0239764086906867	0.0251547896108693	0.0248636535455532	0.0229317001981207	0.0258259938329696	0.0241137402866765	0.0246625486253387	0.0243212146989327	0.0268796088236404	0.0252145514657687	0.0264686995155038	0.0255989247682898	0.0261431844454297	0.0263993241486062	0.0260723077167807	0.0252277175430123	0.0259303953615383	0.0267884465806972
0.0209149439581209	0.0222924070664582	0.0211702660732619	0.0208787636539248	0.0221329382357033	0.0223175373713383	0.0207283648433356	0.0201076478777266	0.0227232422732185	0.0241250207740111	0.0170935910408277	0.0245451362335073	0.0200858229103022	0.0224032838315333	0.0239699801605267	0.0211251673791994	0.0235562212803795	0.0224021201187568	0.0206022407866496	0.0223812684554886	0.0232261645754545	0.0228865368917017	0.0213057390780781	0.0231502324984867	0.0252252328230286	0.0248005533264199	0.0222761142441967	0.0244930513675945	0.026367211173289	0.0230675836863505	0.0231516266781984	0.0225383660867902	0.0241346444719617	0.025413597702705	0.0251714461646204	0.0230963409331393	0.0259518592890681	0.0242813306282305	0.0249928204055316	0.0245864274112611	0.0271193860603503	0.0255819534762877	0.0266318165414593	0.0260524065056538	0.026420260330205	0.0267333009506758	0.0262437701266379	0.0254943852002146	0.0263537372503775	0.0271016319957133
0.0219613038030135	0.0229142226486714	0.0220199892595164	0.0216226198344271	0.0228452270070776	0.0228995303396003	0.0215064642562708	0.020890529179584	0.0232359466241229	0.0249534398112369	0.0172336200228839	0.024884478324893	0.02065456558767	0.0229047166396731	0.0245169152372508	0.021653904690072	0.0241382303643441	0.0230630030896945	0.0208397497739527	0.0226310528244663	0.0236547196401495	0.0233297585331266	0.0214606458617065	0.0234065128312981	0.0253632342727176	0.0250760422313048	0.0224604789915035	0.0247919282629914	0.0265309734595813	0.0233184144904542	0.0234709177598521	0.0225270254243924	0.0242267673533	0.0255932694128219	0.0254035306269594	0.0231862417408639	0.0259663656105876	0.0243643963726714	0.025229030849345	0.0247440120141862	0.0272265476563645	0.0258103936772762	0.0266628493629666	0.0263766660007419	0.0265786256492276	0.026898687872439	0.0262574724337127	0.0256103178417522	0.0266099975626897	0.0272373958163694
0.0229325445910496	0.0234855031683518	0.0228100671556365	0.022322651601266	0.0235315420617343	0.023436648323705	0.022226322604165	0.0216266546725518	0.0237105628043179	0.0257185068089493	0.0174040210053526	0.0251952538092226	0.0211983695037272	0.023371078096752	0.0250224980181476	0.0221763340013207	0.0246685244409646	0.023662643433653	0.0210680976496666	0.0228555238570204	0.0240435296932366	0.0237346881919644	0.0216034043522601	0.0236179751182742	0.0254346445454188	0.0252769661443041	0.0226052207254747	0.0250171381604168	0.0266135512196066	0.023474854360129	0.0237220627207451	0.0224675434623852	0.0242478344209162	0.0256887717336474	0.0255537979249912	0.023198438541623	0.0258670355339045	0.0243581738713852	0.0253641100326138	0.0247885781740277	0.0271975591730784	0.0258936575398515	0.0265592167604697	0.0265661976920914	0.0266125180055737	0.0268917590834079	0.0261090208254323	0.0255718781567898	0.026692560272225	0.0271930764254779
0.0238050370462257	0.0239862446795002	0.0235149300088588	0.0229530785246923	0.0241667226569422	0.0239081385293261	0.0228670515536036	0.022292090137888	0.0241279074688717	0.026397758533552	0.0175997311541361	0.025465585672998	0.0216958715350006	0.0237854511768449	0.0254682951507603	0.0226752439460214	0.0251291545224507	0.0241861176757471	0.0212750007372204	0.0230449476604211	0.0243794597844996	0.0240877395159191	0.0217283242784133	0.0237769640735695	0.0254364693881066	0.025397064459979	0.0227032697137821	0.0251612754005102	0.026612375983319	0.0235325761472387	0.0238974067372289	0.0223595035172912	0.0241950670952335	0.0256972554945427	0.025618320991355	0.023132230506135	0.0256539419786946	0.0242603954232514	0.0253939480708211	0.0247175949274436	0.0270318786614033	0.0258286188373183	0.0263212614543098	0.0266184497819939	0.0265193164642167	0.0267120725949547	0.0257975557880213	0.0253788613558439	0.0265984702938547	0.026969522243683
0.0245595742110154	0.0243994764022176	0.0241134557875663	0.0234923664188584	0.0247292305299366	0.0242961985131773	0.0234113136357639	0.0228672428024448	0.0244714594939033	0.0269724645558534	0.0178147007818098	0.0256849528231941	0.0221287753374749	0.0241333936410039	0.0258385199900501	0.0231353630044319	0.0255049908782419	0.0246211186913285	0.0214495679956007	0.0231909605870893	0.0246516661243199	0.02437751425158	0.0218307661924638	0.0238776161847074	0.0253674564510901	0.0254321175447369	0.0227493062786376	0.0252190870414132	0.0265269032352467	0.0234895915632065	0.0239916343564855	0.0222042838784651	0.0240678858985201	0.0256180402550262	0.0255953341951042	0.0229891812074614	0.0253297082337448	0.024071282912926	0.0253173306508621	0.0245313590173801	0.0267319537066271	0.0256151661462101	0.0259522628020374	0.0265337384445261	0.026299519559648	0.0263624419529696	0.0253257263090661	0.0250344830316555	0.0263283404868285	0.0265710697339486
0.0251808676760008	0.0247112385434578	0.0245886206546399	0.0239230052013641	0.025201146584336	0.0245860097517205	0.0238450827765164	0.0233365388684922	0.0247274739122857	0.0274274525635223	0.0180421952603599	0.0258443889810234	0.0224818837198959	0.0244030298574062	0.0261201115363238	0.0235435330942217	0.0257837332551984	0.024957877936722	0.0215825419999452	0.0232867321989887	0.0248516460289387	0.0245948428796257	0.0219072279108704	0.0239159003429954	0.0252280953589777	0.0253799332117986	0.0227398341896678	0.0251874738946429	0.0263586013412025	0.0233461895626368	0.024001734511859	0.0220050286996534	0.0238679191424739	0.0254525864547863	0.0254851965330319	0.0227731025520469	0.0248995169612451	0.0237935305402859	0.0251358749718593	0.0242329773523039	0.0263032404954919	0.0252561633222638	0.025458473530065	0.0263151861694133	0.0259567382429808	0.025848957926659	0.0246997202057085	0.0245454186890929	0.0258863238093071	0.0260055798982929
0.0256571608391662	0.0249105127884664	0.0249271787273979	0.0242312551341813	0.02556806726971	0.0247657008898554	0.024157424510302	0.0236881178547782	0.0248850128843591	0.0277509268167613	0.0182750928986203	0.0259366194611248	0.022743039576931	0.0245850727473909	0.0263027437717071	0.0238887765361466	0.0259558772580517	0.0251890804309806	0.021666451587258	0.0233270697293801	0.024973238466934	0.0247327736929373	0.0219553810612482	0.0238896221070557	0.025020596421997	0.0252403207771117	0.0226732121677098	0.0250654769567297	0.0261109263094373	0.0231048835611851	0.0239269497656225	0.0217665780589997	0.0235989885884559	0.0252044563739183	0.025290341477885	0.0224900195457435	0.0243711293202047	0.0234322790266048	0.0248539676794492	0.023828365256912	0.0257542468862746	0.0247574448872733	0.0248491839715928	0.0259686803998272	0.0254977061594986	0.0251810654890907	0.023929362411104	0.0239218999491812	0.0252801525058691	0.0252845394681289
0.0259799412203294	0.0249891370839354	0.0251193946424666	0.0244069092981689	0.0258189632685238	0.0248262789909485	0.0243403114683427	0.0239135743903012	0.0249359317501215	0.0279343028552208	0.018506160463039	0.0259561504093152	0.0229030279544631	0.0246728069326563	0.0263787977249415	0.024162295569303	0.0260146633454009	0.0253097837503377	0.0216956981943377	0.0233084765452467	0.0250125949092708	0.0247865307475772	0.0219740644188263	0.0237983999089297	0.0247488487072301	0.025015056533463	0.0225496516417931	0.0248542547721075	0.0257892816454319	0.0227703675398105	0.0237687152706118	0.0214953529788104	0.0232670713677568	0.024879262943011	0.025015213867056	0.0221481098590991	0.0237549135364442	0.0229950800477344	0.0244787026706632	0.0233262601757959	0.025096600610333	0.0241278497460845	0.0241368164889527	0.0255028490577422	0.0249323074128622	0.0243717073845856	0.0230282995297218	0.0231778749717944	0.0245212536851671	0.024423239283214
0.0261437306755235	0.0249417225261362	0.0251588326341694	0.0244430924675528	0.0259460350288685	0.024761551694619	0.0243884773251207	0.0240077556439309	0.024874845221409	0.0279720674207211	0.0187282950582111	0.0258993225718442	0.0229554699616828	0.0246620532964499	0.0263433171336429	0.0243574317785273	0.0259560242993431	0.0253173461094535	0.0216665943406846	0.0232291746291329	0.0249681329975186	0.0247534538948253	0.0219632397655245	0.0236436182809678	0.0244183562572127	0.024707842344944	0.0223711855689479	0.0245570546272643	0.0254009602153636	0.0223494798337064	0.023530589322412	0.0211991884888798	0.0228802333972736	0.0244846029002063	0.0246661919147482	0.0217576074306779	0.0230638787597599	0.0224918454654409	0.02401981293052	0.0227382475657796	0.0243451410667838	0.0233792990863217	0.0233370497707274	0.0249290491449909	0.0242736185529786	0.0234375512788816	0.0220142959039619	0.0223312406426058	0.0236249584772739	0.0234410472832793
0.0261459351878258	0.0247655820857823	0.0250421982340321	0.0243361027456811	0.0259445823595917	0.0245680534722809	0.0242993074134484	0.0239686129193958	0.0246990896909672	0.0278616657149242	0.0189347274531936	0.0257643389464723	0.0228967251816823	0.0245511273775608	0.0261939606516614	0.0244696031502555	0.0257785404405832	0.025211365339447	0.0215773682999306	0.023089098364339	0.0248404801397156	0.0246329288322737	0.0219239148831176	0.0234283603843436	0.0240361492681524	0.0243242572068831	0.0221416099170494	0.0241791782468947	0.0249550623619744	0.0218511718395756	0.0232181744465053	0.0208871058634804	0.0224485249384316	0.0240299678914807	0.0242514900943237	0.0213306538276175	0.0223137037359167	0.0219347705055385	0.0234895859006393	0.0220787904906123	0.0235180267977885	0.0225269257931611	0.022468965168893	0.0242613625723555	0.0235379552465103	0.0223993213462145	0.0209096712032441	0.0214041479012102	0.0226108291497607	0.022361794317414
0.02598674059401	0.0244606768196527	0.0247692274817808	0.0240852968245254	0.025812895654964	0.0242449837643137	0.0240727632736139	0.0237971030700204	0.0244086918861088	0.0276034155399694	0.0191191868077221	0.0255512730965914	0.022725811060368	0.0243407987500396	0.0259309584978526	0.024496229396036	0.0254834081300757	0.0249936290505129	0.0214281446663112	0.02288986424325	0.0246324101123044	0.0244263114245788	0.0218580372985014	0.0231573196741739	0.023610664984211	0.0238716997066177	0.0218663963405573	0.0237279404224473	0.0244623813614213	0.0212864763501661	0.0228390252326702	0.020569014698894	0.0219838237479483	0.0235266236113204	0.0237810360290759	0.0208810750556182	0.0215227389436547	0.0213382127479322	0.022902745449611	0.0213652451331383	0.0226368377656248	0.021589261521898	0.0215551914456425	0.0235165886355282	0.022744902714508	0.0212822530901054	0.0197419053910445	0.0204233623212451	0.0215031320412254	0.0212142809607253
0.025669045511631	0.0240295837664165	0.0243426205479454	0.0236930189182164	0.025552171541979	0.0237941623897726	0.0237113395613745	0.0234971357312556	0.0240063507858117	0.0272004476626241	0.019276029906856	0.0252620625972141	0.022444343498959	0.024034255013318	0.0255570784144447	0.0244366513269665	0.0250744251829789	0.0246680756664462	0.0212209065952654	0.0226347186242051	0.0243487725669745	0.0241368479613486	0.0217683617289824	0.0228366883333127	0.0231515909957185	0.0233593170379576	0.0215525716365123	0.023212616320686	0.0239352436797942	0.0206684660032565	0.0224025361840086	0.0202553375488302	0.0214996057840459	0.0229874429292103	0.0232663115423521	0.0204240560724887	0.0207119434314087	0.0207184993834934	0.0222762747422657	0.0206178289032991	0.0217266279762594	0.020588480307392	0.0206219948730666	0.022714213668967	0.0219172897663034	0.020116672862905	0.0185444079633384	0.0194206176119044	0.0203314760203998	0.0200328786414367
0.0251984273707286	0.023477489940916	0.0237680203921585	0.0231645752044712	0.0251664537777757	0.0232200072714675	0.0232200540024929	0.0230755638973909	0.0234974379584247	0.0266586727608761	0.0194003396495674	0.0249004899572802	0.0220565009536346	0.0236370714243655	0.0250776039963459	0.0242920468533991	0.0245579958508171	0.0242407657606829	0.0209594419706672	0.0223284633163276	0.0239964125062174	0.0237695910843799	0.0216582939497103	0.0224740180837389	0.0226696617959291	0.0227979132752771	0.0212085568264859	0.0226443696609668	0.0233872877057203	0.0200121855919202	0.0219197994154449	0.0199565555489568	0.0210106187110763	0.022426674446774	0.022720144770831	0.0199756827418829	0.0199046923125143	0.020093624305294	0.0216291432819141	0.01985948407472	0.0208158454101346	0.0195506778553091	0.0196992125969458	0.0218763236228658	0.0210810365303472	0.0189386517807471	0.0173573614246359	0.0184328124526621	0.0191315984188412	0.0188581124669486
0.0245831417987169	0.0228122180573433	0.0230540419193218	0.0225082588465991	0.0246625996273903	0.0225295405576292	0.0226064739491891	0.0225422167781202	0.0228900204076299	0.0259867768583977	0.019487998035764	0.0244721512552268	0.0215690135526537	0.0231571847771396	0.0245003271304395	0.024065344064034	0.0239431572081293	0.0237198627436524	0.0206492724455833	0.0219773565148545	0.023584073864645	0.0233313094347272	0.0215317140890947	0.0220780471846124	0.0221763983655055	0.0221998257933521	0.0208439564356802	0.022036149130572	0.0228331615434635	0.0193345319954439	0.0214034180657246	0.0196826836878724	0.0205324316169691	0.0218596240046228	0.0221564372344108	0.0195523251681356	0.019126359351849	0.0194827867390176	0.0209818896913436	0.0191155479437706	0.0199359809833137	0.0185061226463482	0.0188198564571937	0.0210274032339072	0.020264765773695	0.0177905637815495	0.0162283462872739	0.0175017546710262	0.0179461772608343	0.0177369370984664
0.0238341597435869	0.0220442912492806	0.02221236287343	0.0217354346554479	0.0240502716446657	0.0217324311680851	0.0218807862551919	0.0219099739707334	0.022194908700048	0.025196248685615	0.0195357386554477	0.0239844104052332	0.0209911780632498	0.0226048670983394	0.0238355546909924	0.023761130346739	0.0232416272186577	0.0231156209814201	0.0202975609955236	0.0215889844161471	0.0231222779902032	0.0228303873123962	0.0213927831636595	0.0216584860606784	0.0216837810564582	0.0215787540272326	0.0204692872953289	0.0214025341388451	0.0222881196277515	0.0186540421484412	0.0208672571212881	0.0194426989559471	0.020080838784867	0.0213022251490133	0.0215898080469928	0.0191698520512621	0.0184035501547333	0.0189057197722461	0.0203560036448849	0.0184131062376813	0.019120745218564	0.0174893337211857	0.0180191352798154	0.0201939368163049	0.0194990248250572	0.016721145368386	0.0152120700961514	0.0166729632238583	0.0168253225078668	0.016722119751314
0.0229652506249118	0.0211870453458357	0.0212578942640983	0.0208606963946349	0.0233419537473502	0.0208410841367372	0.0210559202197187	0.0211948771552964	0.0214257303360303	0.024301443264405	0.0195411830316775	0.0234463341888715	0.0203348978939645	0.0219926902379567	0.0230961268597227	0.0233855552961507	0.0224678712359434	0.0224403772873248	0.0199129901535424	0.0211720967903303	0.0226231639208529	0.0222767085428285	0.021245737939038	0.0212257535074883	0.0212038492791217	0.0209495196456159	0.0200956368971966	0.0207595036062771	0.0217675017554695	0.0179905343886115	0.0203261099813834	0.0192439615466457	0.019671110144463	0.0207704783887797	0.0210351388227123	0.0188426966824496	0.0177628567321171	0.0183817693199212	0.0197730537899552	0.0177798875403657	0.0184045329919081	0.0165387087921238	0.0173326037966735	0.019403696835852	0.0188149432460724	0.0157842976574092	0.0143679856431082	0.0159928984384749	0.0158259970103532	0.0158697848385607
0.0219931230582449	0.020256796804888	0.020209054714059	0.0199021120458942	0.0225529874603437	0.0198707889594244	0.0201477353101695	0.0204162671570264	0.0205990221135674	0.0233196850698378	0.0195028643355248	0.0228685997175314	0.019614743238307	0.0213354655653941	0.0222974392364719	0.0229462239480418	0.0216391764030227	0.0217085376410987	0.0195055994899912	0.0207363981396482	0.0221002730842958	0.0216815161264957	0.0210946808131226	0.0207906564705119	0.0207482286773614	0.0203277328956982	0.0197342451923967	0.0201240942788373	0.0212860894655199	0.0173645368230789	0.0197952584341293	0.0190916844138905	0.0193171092753267	0.0202797518361736	0.0205070096860842	0.0185828405785449	0.0172290593536403	0.0179287223942915	0.0192535348990142	0.017242586661534	0.0178199904350094	0.0156952624553113	0.0167932417416772	0.0186845943562065	0.0182421956529787	0.0150355369048452	0.0137542907781244	0.0155041584319029	0.0150091147076313	0.0152340695490548
0.0209376359883175	0.0192730694072346	0.0190881772372246	0.0188815694064925	0.0217016173648365	0.0188399385264241	0.0191752840607022	0.0195969162039349	0.0197343226891481	0.0222714092831023	0.0194202411125565	0.0222633617317309	0.0188480177686753	0.0206501328765994	0.0214574515726824	0.0224520755053494	0.02077570972748	0.0209365439325594	0.0190865675217588	0.0202922853363959	0.0215682571466986	0.0210572360862738	0.0209433731275773	0.020364009856903	0.0203275983843457	0.0197293387768338	0.0193960119603515	0.019513911082157	0.0208573557116995	0.0167964384620109	0.0192899086857624	0.0189885141000459	0.0190303405004372	0.0198439604558995	0.0200190315453062	0.0183988308597768	0.0168228519969811	0.0175614538270645	0.0188154672833014	0.0168246264063226	0.0173947288365614	0.0149999372112129	0.0164276064844838	0.018063000870952	0.0178063038865115	0.014525185756224	0.0134177565090275	0.0152389768542285	0.0144329300721271	0.0148586457247173
0.0198220891772227	0.0182588679056538	0.0179220717699996	0.0178252182975909	0.0208090214479225	0.0177703228715984	0.0181611512100868	0.0187630918428494	0.0188542234926438	0.0211803271373266	0.0192937027990411	0.0216440622812399	0.0180548018282307	0.0199555589435813	0.0205966503676255	0.0219132410802465	0.0199005121835213	0.0201427943550915	0.0186679209806517	0.0198505236241798	0.0210424857589114	0.02041725048388	0.0207950417985212	0.0199561995367939	0.0199511270913188	0.0191700225416003	0.0190909450523047	0.0189464564966544	0.0204926539528316	0.0163053302816088	0.0188245001360201	0.0189342806983174	0.0188190310903961	0.0194746772456332	0.0195831034539909	0.0182949829985429	0.0165584082414581	0.017290552974917	0.0184728741202883	0.0165435968115957	0.017147660149885	0.0144891489485145	0.0162517771832601	0.0175615701275986	0.0175256126142492	0.014288845327508	0.0133818609418305	0.01521272866132	0.0141425583062499	0.0147670155994563
0.0186735860202798	0.0172409525116455	0.0167427360355376	0.0167639608221579	0.0198992786868571	0.0166874792750682	0.0171318434123938	0.0179444346721264	0.0179842979077809	0.0200735749133229	0.019124567972609	0.0210251606129208	0.0172579140073341	0.0192721901212464	0.0197379087673691	0.021340872097663	0.0190393451392349	0.0193474750149222	0.0182621548122353	0.0194218566191582	0.0205385334504499	0.019775601606894	0.0206522100333059	0.0195767019771264	0.019625924419181	0.0186644712034381	0.0188275819739558	0.0184382656839815	0.0202004266698259	0.0159075783713053	0.0184119091551541	0.0189259553493205	0.0186873861088524	0.0191802704494516	0.0192086540506797	0.0182709191414177	0.0164413417561258	0.0171211727090913	0.0182343640855255	0.016408884411256	0.017085892686639	0.0141889845052613	0.0162683259945436	0.0171968020819705	0.0174086078924261	0.0143383167184181	0.0136390878640818	0.0154201373942038	0.0141585697512488	0.0149558187443203
0.0175234202977779	0.016250000135817	0.0155881170827225	0.0157338410009693	0.0189991895516538	0.015621026470263	0.016118143402087	0.0171734574529777	0.0171527731754283	0.0189817569311705	0.0189150754539736	0.0204217581773439	0.0164826906321077	0.0186214895861869	0.0189061552803185	0.0207469291081235	0.0182202578251952	0.0185722402030807	0.0178817516131172	0.0190165534700658	0.0200715352176087	0.0191466083214435	0.020516562801883	0.0192335870957363	0.0193565684504865	0.0182255192137175	0.0186124351124208	0.0180038747660677	0.0199855397529684	0.0156152878116145	0.0180626059210154	0.0189578233527494	0.0186351525639838	0.0189651921136198	0.0189019552248171	0.0183215420577254	0.0164676784293233	0.0170523622174786	0.0181021083890521	0.0164201558915978	0.0172032644493892	0.0141096695242965	0.0164655164715894	0.0169768372031078	0.0174523922359579	0.0146577130299989	0.0141524688179655	0.0158361475120515	0.014470454353284	0.0153950633120832
0.0164073497359228	0.0153204222165775	0.0145026177234437	0.0147759970031817	0.018137815649026	0.0146048022015769	0.0151552258033712	0.0164843991710957	0.0163897457802532	0.0179387125217806	0.0186683675131209	0.0198490953871545	0.0157564296796688	0.0180250879393723	0.0181277288708433	0.0201439193573104	0.0174726980210703	0.0178396593356914	0.0175386017327269	0.0186439080637011	0.0196554214181201	0.0185443789013397	0.0203888564086918	0.0189330445777204	0.0191447749231691	0.0178632501174083	0.0184495238180519	0.017654709949582	0.0198488542695634	0.0154349375912128	0.0177838606215976	0.0190218480067625	0.0186575857469609	0.0188295472364239	0.0186656123720692	0.0184374567426732	0.0166242202666431	0.0170770671886238	0.0180714701437914	0.01656721765881	0.0174811308940851	0.0142426780133838	0.0168191257447505	0.0169000988720237	0.0176428783011822	0.0152072872858933	0.0148654719307774	0.0164210602985712	0.0150392308776058	0.0160352878891187
0.0153654570018735	0.0144894500030338	0.0135366535403098	0.0139355589988078	0.0173455544643474	0.0136764394317767	0.0142821445318454	0.0159111556339006	0.0157257035396535	0.016980728855587	0.0183884634900408	0.019321906971116	0.0151073021318201	0.0175036016046501	0.0174292802411351	0.0195445714738228	0.0168259771511393	0.0171723415558645	0.0172433460760938	0.0183117202052995	0.019302074810369	0.017982215240768	0.020268878927922	0.0186789840729635	0.0189892634631977	0.0175841709168529	0.0183400581332556	0.0173980503470859	0.0197871211930863	0.0153665232854321	0.017579121329656	0.0191081741470003	0.0187458325959137	0.0187690379098569	0.0184983269883627	0.0186057577965693	0.0168902191438571	0.0171828200418337	0.0181314048062572	0.0168313345644724	0.0178911462981699	0.0145620568675857	0.0172961838078885	0.0169552625157223	0.0179566721564277	0.0159327488357871	0.0157142702114271	0.0171274946343421	0.0158075919897799	0.016817688337788
0.014441061495838	0.0137949688453961	0.0127440484801822	0.0132586276587946	0.0166525491904936	0.0128757835494648	0.013540086487229	0.015484165105073	0.0151891781287352	0.0161448267698286	0.0180802210818183	0.0188536451601857	0.0145625483485488	0.0170751429677322	0.0168361123360899	0.0189614384174917	0.0163069856564854	0.0165916747781254	0.017004690808951	0.0180258041791127	0.0190204909009558	0.0174719237075527	0.0201554646532865	0.018472761729776	0.018885850769781	0.0173906025979209	0.018282325041298	0.0172362582338413	0.0197932300532625	0.0154034700348925	0.0174476829406489	0.0192057076025203	0.0188876618408332	0.018775307862382	0.01839498936902	0.0188110367349512	0.0172398547534645	0.0173529671812412	0.0182655525753832	0.017187594118883	0.0183990625782888	0.0150294090707496	0.0178593021338086	0.0171226232976433	0.0183640331692477	0.0167752479735734	0.0166370801706037	0.0179066033865591	0.0167117444127338	0.0176828553323068
0.0136779359617705	0.0132716823263506	0.0121758642054224	0.012786644691872	0.0160863158770884	0.0122414416738755	0.0129687338397541	0.0152265438937287	0.0148035993971386	0.015465778543956	0.0177492813704608	0.018455615428185	0.0141459229651711	0.0167536624536414	0.0163699801616663	0.0184064269846386	0.0159372936200162	0.0161161980399487	0.01682877013844	0.017789581155628	0.0188160551597749	0.0170230778535578	0.0200465615541302	0.0183130760403893	0.0188277654304608	0.0172804184405722	0.0182717997366731	0.0171664553321934	0.0198567754279554	0.0155333753690979	0.0173847259518676	0.0193027086154103	0.019068410215051	0.0188366322036004	0.0183471000494846	0.0190364484531329	0.0176448606634242	0.0175681696550298	0.0184537776305721	0.0176076388075849	0.0189684453140753	0.0156002824755356	0.0184704314521182	0.0173764713396331	0.0188320663492152	0.0176785755290883	0.017579040830435	0.0187122594027818	0.0176902020749156	0.0185761607262503
0.0131152203476468	0.0129457955293796	0.0118704345601106	0.012548628189861	0.0156687173817782	0.0118051573259213	0.0126005658139653	0.0151503579459005	0.014583870963613	0.014971852083114	0.0174019924249248	0.0181361126663559	0.0138746753943301	0.0165473959282437	0.0160466056789605	0.0178902649811507	0.015730145196044	0.0157597718438864	0.016718649455621	0.0176038130384984	0.0186900607945674	0.0166423124030133	0.0199393466525351	0.0181960550613514	0.0188061441658903	0.0172472037586518	0.0183014687084983	0.017180740721496	0.0199648489672807	0.0157394010322591	0.0173817334932251	0.0193873500328119	0.0192719964958092	0.0189388345513472	0.0183434576002855	0.0192647047781116	0.0180767838574006	0.0178079057923624	0.0186738452554136	0.0180621571223529	0.0195635896822267	0.0162297202676292	0.019093496725101	0.0176878300845246	0.0193274741891095	0.0185928773874975	0.0184937104311007	0.0195032160501015	0.018688337320265	0.0194500858261159
0.0127803825490192	0.0128295443039143	0.011842554520681	0.0125538052841788	0.0154128127487959	0.0115849841089878	0.0124542228101075	0.0152542998616761	0.0145336388847384	0.0146800027258367	0.0170453051623218	0.017899682610652	0.0137567674132701	0.0164577724798222	0.0158734370521566	0.0174219355666386	0.015688181443893	0.0155298828147821	0.0166740555660362	0.0174665228687316	0.0186395660312586	0.0163327546538339	0.0198303808659606	0.018115529217303	0.0188106450554623	0.0172808218345881	0.0183623189792746	0.0172669198318871	0.0201029372125974	0.0160019773634363	0.0174272189848942	0.0194482088598874	0.0194818777402838	0.0190662893799567	0.0183710083686065	0.0194789140826805	0.0185086365382579	0.01805177813251	0.0189029726934121	0.0185227922491432	0.0201514260783826	0.0168759127989057	0.019695910756542	0.0180269674166219	0.0198185538317628	0.0194758147114441	0.019342778243292	0.0202438458277624	0.0196597747115091	0.0202646300278317
0.0126823450117933	0.0129178337615415	0.0120777180044978	0.0127884096983132	0.0153204713590132	0.0115799111463972	0.0125295468398375	0.0155237523592312	0.0146442920623211	0.0145920505168443	0.016686634399408	0.0177466447035784	0.0137892572525752	0.0164790926980523	0.0158483188548771	0.0170081295140072	0.015802712977049	0.0154265218873878	0.0166913890641022	0.0173731216161958	0.0186576310175077	0.0160937035270144	0.0197157926625471	0.0180634566995296	0.0188301054546264	0.0173682845820295	0.0184439279276363	0.0174095970628798	0.0202558110064072	0.0163004746394553	0.0175076430943828	0.0194746771518345	0.0196818670290628	0.0192028826724121	0.0184157424336628	0.0196632369863273	0.0189159358988626	0.0182805299311604	0.0191190956278458	0.0189634010368982	0.0207025502156095	0.0175020181162202	0.0202492442488096	0.0183653381690479	0.0202764366326291	0.0202923567491933	0.02009512065988	0.0209040932742759	0.0205661174663789	0.0209868133752495
0.0128081309992571	0.013188800101752	0.0125355408544862	0.0132187129357593	0.0153816412284831	0.0117689321032646	0.0128069808844652	0.0159332570094988	0.0148961714052475	0.0146935416226752	0.0163336781501183	0.0176729833502462	0.0139585248450235	0.0165990982846398	0.0159595684407169	0.0166527841543503	0.0160548738557276	0.0154420049726015	0.0167640229787611	0.0173167291718833	0.0187338993577064	0.0159206374103554	0.01959147905723	0.0180304494760523	0.0188531802177928	0.017494775866551	0.0185350846615333	0.0175914246181725	0.0204083216269148	0.0166146013512473	0.0176083836561595	0.0194572918995984	0.0198567792146828	0.0193328442824178	0.0184635372944918	0.0198033657320026	0.0192772556101006	0.0184767637622718	0.019301801280904	0.0193607648516004	0.0211916401535959	0.018076719166723	0.0207293722210078	0.0186768805583916	0.0206757311573729	0.0210140427683144	0.0207257790701733	0.0214590895775695	0.0213760514435773	0.0215898929440845
0.0131251864515885	0.0136081425577182	0.0131602578249467	0.0137986150751881	0.0155756351486493	0.0121153516955767	0.0132518257119333	0.0164504181963842	0.0152615548147753	0.0149559882161198	0.0159941898828212	0.0176706461305778	0.0142423094898868	0.0168002978976023	0.0161874900490324	0.0163567842767095	0.0164182690082776	0.0155618440032392	0.0168828383402928	0.0172886479064828	0.018855425044958	0.0158055726001449	0.0194533129643407	0.018006341417638	0.0188689138990778	0.0176446739565575	0.0186243846073645	0.0177943113240657	0.0205460569570852	0.0169254299266041	0.0177146435133611	0.0193879924574793	0.0199929074433395	0.0194414115740183	0.0185008845727477	0.0198868556114094	0.0195744447485695	0.0186254069504385	0.019432955776154	0.0196949118139171	0.0215975091812927	0.0185740946341549	0.0211163480237775	0.0189387588997352	0.0209947672741895	0.0216181566739409	0.021215084265743	0.0218886809214433	0.0220643654153828	0.0220525914628566
0.0135882713269467	0.014135189972872	0.0138921461919046	0.0144779512133475	0.0158740113160209	0.0125740720351921	0.0138211488371551	0.0170399384489244	0.0157083598857727	0.0153415850858025	0.0156757023556646	0.0177282020091645	0.0146128307909957	0.0170617207942367	0.0165068614103405	0.0161178881616789	0.0168622472319601	0.0157664453844977	0.0170369096378629	0.0172789286734329	0.0190076138794994	0.0157377233762788	0.0192973474267234	0.017980745661775	0.0188672217119023	0.0178024570560086	0.0187007576424624	0.0180004560617623	0.0206558452669173	0.0172160614374836	0.0178122229245828	0.0192603186707767	0.0200783544521852	0.0195153216915936	0.0185154712606419	0.0199033439722142	0.0197926489669457	0.0187139881307162	0.0194970905832995	0.0199491990565521	0.021902976697505	0.0189732036045083	0.0213941668464185	0.0191317082498136	0.0212156083448885	0.0220869995899434	0.021547979840772	0.0221769888107164	0.0226111014428778	0.022358448978661
0.014147514473237	0.0147284005117832	0.0146754052504573	0.0152086272090904	0.0162440990498867	0.0130985695557817	0.0144703563132096	0.0176668523513871	0.0162035238787854	0.0158085664800512	0.0153852083039509	0.017831742491415	0.0150400237550282	0.0173607239228637	0.0168896925025573	0.0159309101131335	0.0173549415666776	0.0160331934398652	0.0172142417111729	0.017276965444889	0.0191751546687563	0.0157043587056507	0.0191200093586195	0.0179435621069838	0.0188392725542497	0.0179534293377121	0.0187539100406793	0.0181931451214433	0.0207261179776703	0.0174719995988455	0.017888126990578	0.0190695643930941	0.0201032509536205	0.0195431534867155	0.0184966159987643	0.0198446911237581	0.0199202311409657	0.0187327877818366	0.0194816204565209	0.020110266566443	0.0220946712128837	0.019257607588729	0.0215505093600195	0.019240130734208	0.0213239488863577	0.0224073128636916	0.0217135296780407	0.0223120460370571	0.0230008879873992	0.0224953190438975
0.014754714232073	0.0153490756922776	0.0154617862585104	0.0159478907755096	0.0166522385763589	0.0136456050624671	0.0151576831060638	0.0182986416307934	0.0167154845850093	0.0163156417516056	0.0151288125247438	0.0179658784524217	0.0154941764815408	0.01767456684137	0.0173076604092904	0.0157881468130513	0.0178655750322691	0.016338465084193	0.0174024729422734	0.0172720641701402	0.0193428488761868	0.0156917282036619	0.0189182777574828	0.0178854126052554	0.0187777804763908	0.0180842533911747	0.0187746770275367	0.0183573134690347	0.0207471552980411	0.0176813193971084	0.0179310123459606	0.018812900799256	0.0200598933026836	0.0195155506181216	0.018435578840664	0.0197050724810306	0.0199486539173863	0.0186749146048592	0.0193769571050461	0.020167936150862	0.0221628291879201	0.019414933976338	0.021576510208377	0.0192520591281038	0.0213089709765772	0.022569847837493	0.021704576947639	0.0222855167091045	0.0232224435250423	0.0224549965640402
0.015366924005927	0.0159632504861873	0.0162113366813802	0.0166594322161126	0.0170662033577081	0.0141775014537531	0.0158464470022855	0.0189063606170782	0.0172156801424749	0.0168248671522606	0.0149113805455471	0.0181146987261211	0.0159477046943641	0.0179816143832842	0.0177339138992219	0.0156799924990585	0.0183659264578463	0.0166592723288355	0.0175894875107418	0.0172539485241259	0.0194962903370871	0.0156859435316327	0.0186898435137512	0.0177979966466081	0.0186772181826723	0.0181833076372955	0.0187552938667162	0.0184799057353735	0.0207112423851686	0.0178347058903141	0.0179314971761394	0.0184894827801563	0.0199428283645537	0.0194253586484813	0.0183257708444423	0.0194810455999136	0.0198723611260051	0.0185363467078149	0.0191765696277303	0.0201150999592179	0.0221011220187557	0.0194365191532751	0.0214665705882133	0.0191590664513153	0.0211632016032619	0.0225690612895426	0.0215175248271799	0.0220924957463403	0.0232682199500444	0.0222329566992147
0.0159478191073798	0.0165422965690032	0.0168917738199883	0.0173132848620978	0.0174567095208734	0.0146627354676848	0.0165057238350486	0.0194650733198143	0.0176792703947874	0.0173030811760324	0.014736218503849	0.0182625985579824	0.0163761382573755	0.0182621543383071	0.0181442157206532	0.0155956611020682	0.0188310979237642	0.0169744226513835	0.0177639099633507	0.0172131838666755	0.0196223844924202	0.015673738323505	0.0184332497337837	0.0176743716903521	0.018533968565615	0.0182409029639658	0.0186895992657838	0.0185500860928172	0.0206127620845491	0.0179254200090514	0.0178823662778247	0.0181005503280901	0.0197489080104024	0.019267705336872	0.0181628905778476	0.0191716109379162	0.0196886789959485	0.0183159653539125	0.018877030617597	0.0199476241718385	0.0219065266070903	0.0193171391069222	0.0212182223369713	0.018956171728293	0.0208823945494666	0.0224029151661997	0.0211522194718742	0.0217313818147065	0.0231341559303934	0.0218281882593685
0.0164677570562035	0.0170628215996237	0.0174774463811868	0.0178852376229554	0.0177981805469884	0.0150756586839252	0.0171101786876111	0.0199538914328874	0.0180853545297761	0.0177223525257829	0.0146048236235751	0.0183949353848865	0.0167585407018065	0.0184988925573366	0.0185175482752994	0.0155239288643893	0.0192398048503428	0.0172652320454156	0.0179154799901106	0.017141516495415	0.0197097220962614	0.0156430724581097	0.018148012741866	0.0175091692361339	0.0183464293497277	0.0182493959185494	0.0185731867281366	0.018559345000505	0.0204482462059452	0.0179492296638637	0.0177787024678424	0.0176495353430036	0.0194773305641554	0.0190400479165878	0.0179450112829415	0.0187782817600123	0.0193977494091728	0.0180156004836732	0.0184780783512508	0.0196642830774626	0.0215792477012909	0.0190548250131966	0.0208320474993809	0.0186417737684697	0.0204654514005329	0.0220727658273791	0.0206119291470801	0.021203822482795	0.0228195182762735	0.0212431145233487
0.0169032640552475	0.017506277382736	0.0179483316243765	0.0183561510271386	0.0180690136048787	0.0153959007581388	0.0176395649324587	0.0203558219129877	0.0184169164483659	0.0180598830078215	0.0145167416076632	0.0184985099712816	0.0170775873884805	0.0186772137750682	0.0188363534003348	0.0154538260592675	0.019574388417137	0.0175158946867462	0.0180353208107419	0.0170321361195118	0.0197488350724234	0.0155835816671832	0.0178347245602232	0.01729876087056	0.0181150829384271	0.0182032317298064	0.0184035187344371	0.0185015428052873	0.0202164025523974	0.0179043297013904	0.0176179710367705	0.0171421824231821	0.0191296823661222	0.0187422057469663	0.0176726372039351	0.0183051764661065	0.0190025037186205	0.0176401007206294	0.0179827210959732	0.0192667344315684	0.0211226989383527	0.0186507616776928	0.020311659051441	0.0182176353946896	0.0199143941980642	0.021583337345299	0.0199034295902884	0.0205147394563881	0.0223268195963002	0.020483607737684
0.0172363772605492	0.0178585092535234	0.0182892209227993	0.0187113479076847	0.0182515643932885	0.0156077449998423	0.0180781690220592	0.0206575511985072	0.0186606546512052	0.0182976772079445	0.0144695552535948	0.0185618960995199	0.0173194729529234	0.0187852916780086	0.0190865571449487	0.0153752324056606	0.0198206938627056	0.0177136238380063	0.0181161215976309	0.0168798753852807	0.0197323653110442	0.0154868955236139	0.017495137624763	0.0170413889344195	0.0178425392845846	0.0180989435510583	0.0181800164605535	0.0183729205986842	0.0199181304471523	0.0177912636646999	0.0174000777528693	0.016586689104632	0.0187099892933891	0.0183763920182356	0.0173487415342254	0.0177591451025139	0.0185086850698948	0.0171974345601508	0.017397408665975	0.0187595468054132	0.0205435519441303	0.0181092731605893	0.0196637537260763	0.0176889377167481	0.0192344055657032	0.0209427842754914	0.0190372267456664	0.0196724554806504	0.0216618120274286	0.019559122093074
0.0174540450722176	0.0181093551459094	0.018489114371578	0.0189401330121363	0.0183320036474711	0.0156995981756369	0.0184143232701342	0.0208492340112452	0.0188067888014939	0.0184221602644275	0.0144590097269552	0.0185756527869893	0.0174737571513427	0.0188141142711733	0.0192574888126387	0.0152793577966226	0.0199679042334965	0.0178486595085742	0.0181522553365139	0.0166813623044929	0.0196551746630306	0.0153468565161632	0.0171322317108305	0.0167372750908363	0.0175335543072628	0.017935127208865	0.0179041347971972	0.0181721001928549	0.0195565335060914	0.0176128529695244	0.0171274143797339	0.0159938650504876	0.0182247849715475	0.0179472540624052	0.0169787917270434	0.0171499396700806	0.0179249281657529	0.0166988215110199	0.0167322974199158	0.0181502922432053	0.019851867494434	0.0174379109316525	0.0188982561738671	0.0170644256181553	0.0184339603339419	0.0201628619707924	0.018027978306591	0.0186889652195767	0.0208335705120091	0.0184829978712908
0.017547660158624	0.0182523342319271	0.0185407995945545	0.0190354449373637	0.0183001400245857	0.0156635914977058	0.0186400260284533	0.0209243187700047	0.0188488914546102	0.0184238346817603	0.0144792591650962	0.0185324538686799	0.0175332111597354	0.0187574716701644	0.0193417639343527	0.0151591112588246	0.0200083799369671	0.0179142110965264	0.0181398510584697	0.0164351408694157	0.0195144193661805	0.0151596738484364	0.0167502614157973	0.0163887175015005	0.0171950199263263	0.0177124045468439	0.01757942889979	0.0179000884178854	0.0191369346038858	0.0173741336953787	0.0168048988929599	0.0153772981153139	0.0176831984377368	0.0174619275818808	0.0165707599492796	0.0164904327420744	0.0172629063969861	0.0161588785970601	0.0160016347968953	0.0174497218009676	0.0190613282417281	0.0166476759223605	0.0180285849401046	0.0163566691869014	0.0175250863083928	0.0192592375545026	0.0168952217765093	0.0175804246484685	0.0198546971852796	0.0172730345834601
0.017512741949594	0.0182844329904999	0.0184405830078428	0.018993627391367	0.0181492634689047	0.0154953161495783	0.0187506718924644	0.0208794226874135	0.0187837682626347	0.0182970161815828	0.0145232025143175	0.0184271654602433	0.0174936966267197	0.018611938088988	0.0193351714585856	0.0150093740286388	0.0199375302938006	0.0179063787463337	0.018076835425416	0.0161417730026	0.0193096065219699	0.014924041638457	0.0163547799435322	0.0160001835827932	0.0168359138806507	0.0174333833682055	0.017211614088294	0.0175602959279196	0.0186668937469529	0.0170822964138875	0.0164400098673683	0.0147534939374762	0.0170970574532158	0.0169301044928366	0.0161351061710398	0.0157968767166217	0.0165375547829682	0.0155957439866028	0.0152242815184189	0.0166720457929855	0.0181895964882765	0.0157534284957638	0.0170720844221612	0.0155824673988063	0.0165238118509417	0.0182519920211033	0.015664587856004	0.0163679842398117	0.0187417045909325	0.015952506873443
0.017348765890624	0.0182059846132568	0.0181881499898575	0.0188143063397971	0.017876040014059	0.0151936904563359	0.0187448820385296	0.020714261245456	0.0186113975004628	0.0180396652548473	0.0145828679818888	0.0182568957354841	0.0173540935542763	0.0183768691756298	0.0192365864348838	0.0148271977709811	0.0197537304698236	0.017824078849324	0.0179629543604978	0.0158039317863635	0.0190426448108363	0.014641244947896	0.015952631254302	0.0155783998930398	0.016467188012037	0.0171026176714023	0.0168086149699851	0.0171585765074979	0.0181562239553806	0.0167466191762593	0.0160428045965036	0.0141419199333503	0.0164809919481793	0.0163641051877955	0.0156847076082448	0.0150891698166172	0.015767368678907	0.0150311000433606	0.0144243595323272	0.0158353412376791	0.0172588174839161	0.0147745712154455	0.0160506799872736	0.014763411512419	0.015450884310025	0.0171663803049413	0.014369778932999	0.0150791685674454	0.0175156750031601	0.0145519242485904
0.0170591361129649	0.0180206352093574	0.0177865442368191	0.0185003659913857	0.0174804792632653	0.014760964166762	0.018624423388115	0.0204316343239282	0.0183349348736176	0.0176533247343045	0.0146498062196637	0.0180210355094184	0.0171162856455373	0.0180544293057951	0.0190479181059497	0.0146119481374764	0.0194582918131362	0.0176689865271789	0.0177997812524669	0.0154264915588667	0.0187178963237019	0.0143152695266004	0.0155518979336018	0.0151324324923776	0.0161015632699282	0.016726567736205	0.0163805912150885	0.0167032882253908	0.0176169920648612	0.0163783770026559	0.0156258968929638	0.013564831773625	0.0158525017529426	0.0157789312483146	0.0152346904933201	0.0143910447028654	0.0149747542173579	0.0144899597949193	0.0136319343514186	0.0149620977986491	0.0162962664377484	0.0137361260432279	0.0149918148774029	0.0139265881177263	0.0143328700106924	0.0160339187394836	0.0130556962396238	0.0137501077762654	0.0162033523096994	0.0131120323512183
0.0166513057849738	0.0177353911592732	0.0172422734780757	0.0180580259245767	0.0169659958357746	0.0142028836635875	0.0183942080623514	0.0200374717705142	0.0179607884339339	0.0171431776295185	0.0147154602716133	0.0177213029810613	0.0167852092299294	0.0176496596060433	0.0187740964637745	0.0143654088677254	0.0190554927693681	0.0174454991770296	0.0175907142374381	0.0150166142563554	0.0183422305354181	0.0139529217444226	0.0151617868457462	0.0146737385344269	0.0157531905582199	0.0163135549079212	0.0159399154742588	0.016205370925735	0.0170634792960036	0.0159907024099562	0.0152043521120842	0.0130466984753791	0.0152319202486089	0.0151922510524182	0.0148021001995651	0.0137300114174266	0.0141863525636609	0.014000012078291	0.0128834689256979	0.0140798726211687	0.0153350706865106	0.0126703517807315	0.0139296867345375	0.0131053000634967	0.0132037472225075	0.0148938209910064	0.0117830431595727	0.0124290006512048	0.0148389026362403	0.0116887708979195
0.0161370594566293	0.0173607422228786	0.0165655693537171	0.0174970324663226	0.0163395937063901	0.0135290710017381	0.0180623678453693	0.0195409425355121	0.0174987680057513	0.0165182501728425	0.0147714917488358	0.0173618014750829	0.0163689711943686	0.0171705945954324	0.0184230950989985	0.014091853518364	0.018552679084566	0.0171607180131445	0.0173409609111598	0.0145838220451285	0.0179250739321629	0.0135639518925087	0.014792429982172	0.0142161512948969	0.0154371334566228	0.0158736998573416	0.0155010630701709	0.0156784230769489	0.0165120596895489	0.0155983610366129	0.0147954345251211	0.0126130035796763	0.0146421600568103	0.0146242366567745	0.0144053300532545	0.0131367714835902	0.0134331569881901	0.0135902767975472	0.0122214855159517	0.0132219202469193	0.0144147839323072	0.011618990040854	0.0129066455177242	0.0123394626777391	0.0121069956248824	0.013794614491703	0.0106339239649001	0.0111809806560624	0.0134666499790148	0.0103607471327408
0.0155329789927509	0.0169108510178301	0.0157708557420633	0.0168309887198141	0.0156122166635994	0.0127537139337269	0.0176403995768724	0.0189546316050695	0.0169623105473768	0.0157918006489657	0.0148100541309036	0.0169490943277634	0.0158790395313275	0.0166284310910303	0.0180059818970767	0.0137980807960647	0.017960444098739	0.0168244368400334	0.0170575041742117	0.0141400321319058	0.01747843818717	0.0131611536621823	0.0144545762365561	0.0137757360192042	0.0151686392920346	0.0154188250060874	0.015080354794813	0.0151387419581404	0.0159809340740289	0.0152173964296593	0.014418121003965	0.0122882530970853	0.0141080771773324	0.0140971294596132	0.0140632313682276	0.012643720189624	0.0127500783897357	0.0132888780312888	0.0116925017063523	0.0124274476070619	0.0135812970066192	0.0106358899990955	0.0119742046501928	0.0116749527141906	0.0110977607851024	0.0127952680974418	0.00971492550559259	0.0100932464139759	0.0121450052316186	0.00923764469799978
0.0148611100526471	0.0164037865042028	0.0148775140530582	0.016077857002973	0.0147993281159009	0.0118967293275408	0.0171433736416091	0.018294784926334	0.016368772567372	0.0149819524148339	0.0148240132561325	0.0164922948281249	0.0153305031223883	0.0160377439259383	0.017536978976771	0.0134933949389572	0.0172929001505695	0.016449116963444	0.0167490374255242	0.0136995092111374	0.0170168946123883	0.0127603815901271	0.0141591547127377	0.0133704266751348	0.0149621972717246	0.0149622915731094	0.0146954788795812	0.0146052619028382	0.0154896383253304	0.0148645936430195	0.014092288055993	0.0120932494051724	0.0136552652578625	0.0136343807616942	0.0137938673058652	0.012282194887864	0.0121744303927752	0.0131199914196884	0.0113422112977298	0.0117407900850744	0.0128851550950056	0.00978871711103659	0.011192303775625	0.0111607607633764	0.0102435562131942	0.0119641677749609	0.00914768429475158	0.00927525200647225	0.0109510658524663	0.00846004128819736
0.0141498097988873	0.0158617502316385	0.0139110732516903	0.0152606678391122	0.0139218048397742	0.0109856466725368	0.0165901845080469	0.0175816093168118	0.015739755335718	0.0141126410437267	0.0148071211210072	0.0160031593729144	0.0147423786925866	0.0154167235842595	0.0170334960588063	0.0131894944630617	0.0165680460651803	0.0160498124320432	0.0164258509202048	0.0132786647618211	0.0165574422983584	0.0123803853428736	0.0139167056315764	0.0130193360976886	0.0148304398348836	0.0145187304992271	0.0143647176801419	0.0140992862602859	0.0150582396380771	0.0145567210505119	0.0138375082188403	0.0120421003897638	0.0133081483143739	0.0132592277715084	0.0136129676141854	0.0120784939319182	0.0117427645194799	0.0131004727392211	0.0112077605596689	0.0112084430605037	0.0123770870769059	0.00915628191752603	0.0106244529262085	0.0108428462765799	0.00962001374226388	0.0113730844462686	0.00903418930387908	0.00884216385123566	0.00998281996821551	0.00816816049954211
0.0134346494291354	0.0153111906558255	0.012904975811464	0.0144084429084034	0.0130072353593694	0.0100585165045496	0.0160037925472379	0.016839583566324	0.0151013765728956	0.013214925121448	0.0147541522895131	0.0154961561634441	0.0141379022131024	0.0147873730587251	0.0165160741875037	0.0129002124994403	0.0158082149647569	0.0156439900411579	0.0160996443251905	0.0128956060273405	0.0161191939519013	0.0120423120870643	0.0137367032189478	0.0127416479155877	0.0147830162448291	0.0141036180211242	0.0141058364176556	0.013643869216891	0.0147061635796018	0.0143095439535684	0.0136714792972695	0.0121398306605849	0.0130874415841014	0.0129926772771755	0.0135322817038539	0.0120494391652607	0.011485905883637	0.013237117715909	0.0113091760044286	0.0108730214692017	0.0121001536262075	0.00881601888202251	0.0103265872315687	0.0107550248819885	0.00929717491460823	0.0110837090691225	0.00940689649962603	0.00887310176387327	0.00935069542155972	0.00843123354183274
0.0127590051959951	0.0147826170748804	0.0119030020870942	0.0135572453157025	0.0120916539598841	0.00916797730354913	0.0154113509776072	0.0160976763244122	0.0144843106413719	0.0123285918444563	0.0146610132651059	0.0149884572625266	0.0135446661359484	0.0141755361294349	0.0160081386549279	0.012641035676819	0.0150405362490145	0.0152511659639319	0.0157832349592138	0.0125693264135784	0.0157227846267077	0.0117687011762972	0.0136268331045819	0.0125550783734582	0.0148256278669073	0.0137326482047285	0.0139346712559116	0.0132626901472741	0.014450678739035	0.0141366676677449	0.0136082574589559	0.0123814891517219	0.0130073947655667	0.0128511069604095	0.0135581595988335	0.0121990006011867	0.0114231296430921	0.0135255479734235	0.0116440535709795	0.0107646520089299	0.0120800775208531	0.0088200869885218	0.0103313387224427	0.0109100892920127	0.00931693909134289	0.0111293617476691	0.0102103285338847	0.00936767093948921	0.00914795361700353	0.00919910263570507
0.0121735496816256	0.0143098220007056	0.0109620601151944	0.0127510360405776	0.0112214892031814	0.00838558033553232	0.0148440242960091	0.0153892638754773	0.0139232865590875	0.0115036329202259	0.0145248349332378	0.0144997678712345	0.0129943447807827	0.013610534677581	0.0155354175228121	0.0124283282763652	0.0142972434681692	0.0148922636296267	0.0154901300754419	0.0123184603376925	0.0153894105608842	0.0115818387220289	0.0135923235813497	0.0124740532918271	0.0149594249913476	0.0134208768700943	0.0138635782732111	0.0129783224668792	0.0143052061118867	0.014048352013629	0.0136566253832611	0.0127531190907691	0.0130735630778206	0.0128439941921239	0.0136907248393551	0.0125174813285839	0.0115576712241159	0.0139511535037476	0.0121886817567673	0.0108929290679079	0.0123180471157994	0.00917262480224439	0.0106360504740621	0.0112961197945643	0.00967465363204477	0.0115022832368678	0.0113358412986533	0.0102471150114446	0.00940708739859074	0.0103403069995913
0.0117333652913723	0.0139281540284649	0.0101539203127198	0.0120415555916448	0.0104548199523612	0.00780233978122338	0.0143361961450342	0.0147514009793042	0.0134556020127381	0.0108003776569966	0.014344057309099	0.014051868619682	0.0125216108763659	0.0131240930279059	0.0151248567664676	0.0122782221489183	0.0136154868277399	0.0145886024123646	0.0152339396009453	0.0121596285973337	0.0151394519250202	0.0115015102089401	0.0136354478864517	0.0125079387582921	0.0151809023309912	0.0131816634625935	0.0139000308003784	0.0128099777430344	0.0142777727111111	0.0140505110531904	0.0138190024164357	0.0132341699639541	0.0132818877653202	0.0129724544029302	0.0139238784033306	0.0129836481413547	0.0118758531616686	0.0144916617957851	0.0129047491666498	0.0112439516683431	0.0127903455166206	0.00982831595259958	0.0112036582718836	0.0118804018274609	0.010321086195192	0.0121565843334361	0.0126691010069475	0.0113983824980436	0.0100802354720044	0.0117143074692574
0.0114914089318133	0.0136715736170908	0.00956221017664324	0.0114858150298612	0.00985970690236508	0.00751645739626594	0.0139236926339265	0.0142229789493391	0.0131182156773818	0.0102858932645983	0.0141185147339447	0.0136677227858464	0.012161786735037	0.0127482044950406	0.0148028971157204	0.0122052155950309	0.0130360881681541	0.0143604778737732	0.0150276280871998	0.012105577183776	0.0149907436972779	0.011542489026322	0.0137552978195866	0.0126597826908732	0.0154823096221367	0.0130255178905725	0.0140457030711022	0.0127710922319431	0.0143700019663129	0.0141441253003425	0.0140912079018457	0.013800444309184	0.0136194502653286	0.0132291140444141	0.0142461243700743	0.0135687694262926	0.0123503490637389	0.0151203546286979	0.013747689153763	0.0117844171016502	0.0134550711531851	0.0107135670227901	0.0119757650322593	0.0126182774970598	0.0111829169366973	0.0130244156932284	0.0141145596861335	0.012714550053673	0.0110663455916665	0.0132083256918862
0.0114885682873874	0.013568616470749	0.00926907011074742	0.0111395295354802	0.00950607284877804	0.007601321931973	0.0136407405644897	0.0138413650607315	0.0129433401740062	0.0100238696450136	0.0138495284891349	0.0133700271248391	0.0119469967083522	0.0125117967174866	0.014593123289016	0.0122206490810068	0.0126005552473328	0.0142254099069201	0.0148826434288069	0.0121635000788529	0.0149567221023927	0.0117123961188632	0.0139478758032698	0.0129259483375473	0.0158524667258659	0.0129590441424907	0.0142962902126719	0.012867383150619	0.0145769431756094	0.0143252188453844	0.0144631337976931	0.0144267399998332	0.0140666028171348	0.0135993666714012	0.0146419655149496	0.0142409220960581	0.0129458564305627	0.0158090060055252	0.0146732140532149	0.0124701227571677	0.0142618400593966	0.0117508719448728	0.0128882675160174	0.0134620162640757	0.0121844603006979	0.0140335426718946	0.0155990679596765	0.0141102689372681	0.0122546453590778	0.014740387974251
0.0117436844543685	0.0136380722827566	0.00933031175072747	0.0110462525778921	0.0094492883872658	0.00807016836557042	0.0135157949577688	0.0136375843659058	0.0129532872282806	0.0100583699159559	0.0135400123902831	0.0131792079215341	0.0119012768401912	0.0124365932617994	0.0145135687198651	0.0123313451697747	0.0123459873383048	0.0141963007002552	0.0148080096618622	0.0123340090426014	0.0150448248194606	0.0120106197457677	0.0142064806083351	0.0132967406113448	0.0162777947279728	0.0129842155625888	0.014642104131605	0.0130960163833792	0.0148877964849219	0.0145854094016959	0.0149200997063129	0.0150887552603345	0.0145997157103313	0.0140635518115291	0.0150935043898709	0.0149683758377352	0.0136247024376188	0.0165300466244378	0.015640959304137	0.0132543368923954	0.0151599752045264	0.0128724660479499	0.0138818158186864	0.0143667060089221	0.0132596243810631	0.0151182570033538	0.0170675894267164	0.0155213185331798	0.0135502171794946	0.0162515641207785
0.0122489367389689	0.0138857768971233	0.00975230838851648	0.0112257246305128	0.00971133816419463	0.00887257610871238	0.0135670955075404	0.0136310309497912	0.0131562435859326	0.0103990448566117	0.0131945948033778	0.0131110977393066	0.0120360616284329	0.0125332919617105	0.0145742660753273	0.0125387366653084	0.0122985810210448	0.0142798899668787	0.0148095155312487	0.0126110689929641	0.0152555574297262	0.0124286519041582	0.0145223001795331	0.0137577907946101	0.0167433691947379	0.0130981743605838	0.0150692557810145	0.0134461839824584	0.0152873116875421	0.014912890155171	0.0154445050220218	0.0157642188988768	0.0151937693974163	0.0145993725305335	0.0155819294118348	0.0157216841361527	0.0143508398203217	0.0172578924636581	0.0166158330222	0.0140933260922064	0.0161033187350096	0.0140237934497874	0.014906049665986	0.0152929527405925	0.0143549802120359	0.0162233270111811	0.0184781443604299	0.0168996149573848	0.0148796324767677	0.0176984176878159
0.0129733922553367	0.014303800945782	0.0104907419514734	0.0116680472322469	0.0102728473321485	0.00992550383515293	0.0137994316705004	0.0138255751612995	0.0135447948926412	0.0110185355942529	0.0128197567691229	0.0131747962968659	0.0123479183417375	0.012799524884024	0.0147757666051839	0.012838705837817	0.0124679419528795	0.0144759148493168	0.0148891460640382	0.0129828960018476	0.0155824887298638	0.0129516439651983	0.0148850959359473	0.0142917687442398	0.0172338523667564	0.0132936179290556	0.01556110404412	0.0139008582136294	0.0157574780332006	0.0152936168730302	0.0160174131042482	0.0164334189686308	0.015824333336949	0.0151839929607124	0.0160886992634175	0.0164746806673603	0.0150919919386083	0.0179696126190021	0.0175680708048376	0.0149488764270469	0.0170521209257281	0.0151621568255016	0.0159199762653039	0.0162074855068738	0.0154285721448916	0.0173039682368809	0.0197979857332503	0.0182085401507787	0.0161877656742998	0.0190478640350838
0.0138720633228423	0.0148723253199488	0.0114719038910881	0.0123376546758427	0.0110826371501485	0.0111454336421926	0.0142034510906225	0.0142088252560179	0.0140978543971789	0.0118639042898357	0.0124239790151948	0.013371341595492	0.0128195883437433	0.0132204955810027	0.0151091275683013	0.0132221474091331	0.0128449318699979	0.014777215221516	0.015044873299435	0.0134334997246145	0.0160131525726806	0.0135605758182565	0.0152838709198781	0.0148800110179355	0.0177342316417752	0.0135596719209923	0.0160996629778064	0.0144391101284113	0.016279136967421	0.0157124775858917	0.0166198392915447	0.0170793465636951	0.0164688287821431	0.0157955514741184	0.0165963753791739	0.0172047635437222	0.0158204275749239	0.0186451668956728	0.0184727503765327	0.0157888375197044	0.0179732040084792	0.0162542011095197	0.0168907950649797	0.0170827665611512	0.0164476372383274	0.018324360569505	0.0210010728864423	0.0194196251451719	0.0174330862325021	0.0202740217213344
0.0148952786487912	0.0155633013419006	0.0126171004086752	0.0131840537939291	0.0120760814318997	0.0124627501649903	0.0147577670413155	0.0147548828349753	0.0147849745733206	0.0128728321369074	0.0120178783739161	0.0136936343795807	0.0134237333202574	0.01377194698303	0.0155573469021408	0.0136760571501143	0.0134041970258718	0.0151707325097619	0.0152708475435692	0.0139444191998432	0.0165305653338554	0.0142343915131309	0.0157074468121799	0.0155038143709475	0.0182303520493737	0.0138830339666948	0.0166667669717571	0.0150383529335183	0.0168332842742022	0.0161542902779578	0.0172336681353111	0.0176876308093011	0.0171071932348397	0.0164140831165365	0.0170891416930506	0.0178928027874238	0.0165129604976988	0.0192674045651866	0.0193091812159073	0.0165867216481483	0.0188393805162823	0.017273669724187	0.0177924329024827	0.0178962885065363	0.017386530841795	0.0192559931087438	0.0220664877961944	0.020510408986921	0.0185838590159776	0.0213563505644657
0.0159950853811564	0.0163444826980444	0.0138565014280446	0.0141527906152911	0.0131898455357279	0.0138231147377078	0.0154328614383621	0.0154292398556696	0.0155711884370679	0.0139854315134121	0.011614293893716	0.0141276150339811	0.0141276485407807	0.0144241557926496	0.0160977227606591	0.0141848428841803	0.0141099156506064	0.0156390893986556	0.0155579394267089	0.0144962774274569	0.0171149525287894	0.0149516927358679	0.0161449139991881	0.0161453223755417	0.0187092675411598	0.0142491488389983	0.0172449198538041	0.0156761080713801	0.0174019836535819	0.0166045600096785	0.017842231493541	0.0182463809535126	0.0177221346825303	0.0170219792138424	0.0175530875937859	0.018522892190913	0.0171506104553969	0.0198219526269097	0.0200603492456697	0.017321002725289	0.0196286835222092	0.0181997499299168	0.0186042761444001	0.0186298793707082	0.0182251724857208	0.0200762894026206	0.0229774646356604	0.021463107868425	0.0196155476822749	0.0222785623466032
0.0171283350378449	0.0171827529868766	0.0151328958396516	0.015192596764546	0.0143687888288062	0.0151843627985051	0.0161952816653513	0.0161938507043949	0.0164209392829469	0.0151495272755683	0.0112282530864429	0.0146542545126512	0.0148973433262775	0.0151456117586202	0.0167044277907382	0.014731581782716	0.014922029075167	0.0161623395139426	0.0158945128099612	0.0150699612094585	0.0177453367413887	0.0156918713359255	0.016585950990008	0.0167880513745378	0.0191594509982693	0.0146432336697803	0.017817846065225	0.0163311789259995	0.0179689238041668	0.0170499953101257	0.0184306260799676	0.0187460012986731	0.0182991448404554	0.017604140371472	0.0179763312091032	0.0190820669890705	0.0177181740431314	0.0202970680079101	0.0207124723360934	0.0179744222221664	0.0203236553972441	0.0190159430822392	0.0193102092124588	0.0192691289777287	0.0189479733721583	0.0207675903790552	0.0237208036610023	0.0222638020163262	0.0205091517416372	0.0230279875283194
0.0182575372624638	0.018046345312214	0.0164005803263229	0.0162584927415914	0.0155672904624462	0.0165131196977631	0.0170110299287177	0.017011030578673	0.0173005884122346	0.0163215838067451	0.0108767121817068	0.0152517484745837	0.0157002726497473	0.0159056590348437	0.0173507409007495	0.0152990545062129	0.0158009717955357	0.0167195496545206	0.0162672835052306	0.0156473992371166	0.0184007912652361	0.0164357526521763	0.0170210291682586	0.0174171495153072	0.0195709032948512	0.0150510625238798	0.0183708065422209	0.0169843079298081	0.0185197009257284	0.0174788219295023	0.0189858539780785	0.0191790111698637	0.0188263916101514	0.0181479527949746	0.0183490450203682	0.0195600434861548	0.0182038211501053	0.0206834915548709	0.021254667990971	0.0185334123614759	0.0209107737847629	0.0197093200070293	0.0198979303522218	0.0198029545462419	0.0195431270826805	0.0213164450487492	0.0242865240047663	0.0229019457561662	0.0212501726094832	0.0235952124024759
0.0193506177157178	0.018906055998052	0.0176229928198781	0.0173123385372405	0.0167481597501421	0.0177822596275215	0.0178477678550533	0.0178458183710943	0.0181796762965059	0.0174657619459697	0.010577934897818	0.0158974275040626	0.0165067796453075	0.0166760247394535	0.0180106805058884	0.0158705007662262	0.0167103810811204	0.0172900347582523	0.0166621382638395	0.0162120073283247	0.0190613129902292	0.0171658911999914	0.0174415270797655	0.0180194827617455	0.0199351950873863	0.0154594988257217	0.0188907503961491	0.017618464501911	0.01904191454742	0.0178809443612714	0.019496854463379	0.0195398825189101	0.0192945641255033	0.0186431771068217	0.0186634272686804	0.0199490005279833	0.0185987582743414	0.020974320047461	0.0216787158398456	0.0189876552800243	0.0213800194559515	0.0202700389802464	0.0203584822241984	0.0202232881820868	0.0200021545343993	0.0217131349051669	0.0246676663230994	0.0233700794028895	0.021827983896242	0.0239738795240248
0.0203803013977293	0.0197357539012933	0.0187705518750665	0.0183222468915741	0.0178809962195911	0.0189692175803648	0.0186759783914676	0.0186670819312141	0.0190313551916283	0.0185525408118216	0.0103503836988461	0.0165691542175973	0.0172906404392552	0.0174315017147545	0.0186600373054804	0.016430118905921	0.0176182073308697	0.0178542121044296	0.017064833340977	0.0167488992042052	0.0197083625614378	0.0178666539233255	0.0178397789206734	0.0185836214153773	0.0202454663930379	0.0158568117502483	0.0193663631570333	0.0182189057697913	0.0195251490959657	0.0182480021630786	0.0199544754475683	0.0198248974984577	0.0196967096780672	0.0190818031787166	0.0189136466936694	0.0202434051206949	0.0188969645256401	0.0211649010348144	0.0219788945165434	0.0193297624838769	0.0217245650153174	0.0206910377386961	0.020685939029746	0.0205248607661257	0.0203196227442054	0.0219513680366172	0.0248601921283225	0.0236636695165583	0.0222354596780447	0.0241605902518226
0.02132347062406	0.0205124796902728	0.0198190488730037	0.0192616886727104	0.0189407334505075	0.0200549243006783	0.0194694161129745	0.0194478260105833	0.0198323741627664	0.0195574823165663	0.0102110906448723	0.0172461998514548	0.0180291068762691	0.0181501138338978	0.0192769352893971	0.0169633670903623	0.0184968742747901	0.0183941298294721	0.0174615396257048	0.0172449519845789	0.0203251566877198	0.0185241910775409	0.018209078387945	0.0190997770267814	0.020496401161278	0.0162328302110555	0.0197880562286851	0.0187731162636872	0.0199608926351431	0.0185733581419505	0.020351415316505	0.0200320235923134	0.0200280804046153	0.0194578993560094	0.0190957765218819	0.0204398773035239	0.0190949920550767	0.0212527499945202	0.0221518753804687	0.0195550507310473	0.0219405589765222	0.0209678402543	0.0208772055916513	0.0207050589441591	0.0204929833998789	0.0220280965779017	0.0248629495653427	0.0237810343682729	0.0224687708234869	0.0241548758641499
0.0221606278673034	0.0212163461344441	0.0207485490161657	0.0201086546844371	0.0199065406629661	0.0210231520220987	0.0202051550206483	0.0201650902051711	0.0205628727450122	0.020460285309332	0.0101736763787408	0.0179097092098198	0.0187027251235818	0.0188130205491603	0.0198420775601991	0.017457128281591	0.0193229989005472	0.01889375661039	0.0178392373362844	0.0176887925103568	0.0208967966997219	0.0191263583813786	0.0185436542895352	0.0195597201503422	0.0206841879061393	0.0165789863184516	0.020147927172027	0.0192706948773043	0.0203424256598573	0.0188520445834992	0.0206821530578871	0.0201608021125779	0.020285995479893	0.0197674688374735	0.0192077259229337	0.0205370873948573	0.0191918188370064	0.0212374873698986	0.0221966600667826	0.0196613925344668	0.0220269831671508	0.0210984403761563	0.0209318974942219	0.0207638371147971	0.0205224973987531	0.0219434277569561	0.0246776907957227	0.0237233309644241	0.0225272967429335	0.023959221392526
0.0228754903890622	0.0218303660535807	0.0215426718834328	0.0208449877190417	0.0207610529225662	0.0218601210531517	0.0208634492420673	0.0207996861832606	0.0212061264762523	0.0212441128534587	0.0102464390042984	0.0185428893084682	0.0192950896732509	0.0194043218131997	0.0203388086068893	0.0178997909313208	0.0200769738520546	0.0193391157363969	0.0181859834744649	0.0180707476584057	0.0214103001770751	0.0196626264325237	0.0188386297885936	0.0199566958538446	0.0208064731109056	0.016888289854479	0.0204397089348263	0.0197032281773725	0.0206646991669132	0.0190806844961016	0.0209428760824117	0.0202122455585944	0.0204697182464966	0.0200083171562467	0.0192491723672423	0.0205356790590678	0.0191887421805883	0.0211207927666097	0.0221145533908188	0.0196491246494917	0.0219855668999393	0.0210832393116993	0.020852282557032	0.0207036715595107	0.0204112260959296	0.0217006127303529	0.024309137628816	0.0234945932804838	0.0224136245925367	0.0235791390284737
0.0234547037397591	0.0223402739488319	0.0221881338183239	0.0214558916195693	0.021489852482613	0.0225542698795448	0.0214275326581542	0.021335908741472	0.021748312503106	0.0218951331163125	0.0104310768782618	0.0191310363895837	0.0197926104710842	0.0199108498852937	0.0207530853319989	0.0182812831533599	0.0207425596247252	0.0197183285635813	0.0184910822792985	0.0183827842201318	0.0218545822735183	0.0201239954655534	0.0190899734994464	0.0202853454208492	0.0208623112274758	0.0171552633898642	0.0206587183217779	0.0200641699592229	0.0209242122351698	0.0192573980130539	0.0211314099613018	0.0201887396420064	0.0205803446964264	0.0201799301514342	0.0192214954355152	0.0204382127847162	0.0190893030813164	0.0209063739930543	0.0219091671586202	0.0195210033485552	0.0218207465460144	0.0209250243467178	0.0206432724419649	0.0205295481220493	0.0201650805400882	0.0213061091085227	0.0237651020046015	0.0231018213747449	0.0221336251144904	0.0230232987699838
0.023887650651296	0.0227343707414812	0.0226744654897528	0.0219295888423019	0.0220811282554538	0.0230961275095418	0.021883421273197	0.0217612822896553	0.0221783214776605	0.022402215042318	0.0107224748618207	0.0196614818903272	0.0201843242100742	0.0203219877848002	0.0210734143745652	0.0185930854755895	0.0213065436569373	0.0200216123322308	0.0187451877981275	0.0186184522162793	0.0222204164299106	0.0205029231269615	0.0192944479784033	0.0205416378440663	0.020852113268145	0.0173758574547397	0.0208018091185378	0.0203487356555599	0.0211188939296393	0.0193816994529182	0.0212471513398492	0.0200939462815479	0.0206206983680561	0.0202833596996796	0.0191277108373869	0.0202491255573385	0.018899233096285	0.0205999491018441	0.0215864538224346	0.0192821999748609	0.0215396631714688	0.0206289838764899	0.0203124594722828	0.0202489777111811	0.0197929276333013	0.0207697234154979	0.0230566781526205	0.0225551295823216	0.0216966072815636	0.0223037349834598
0.0241663330424934	0.0230034016142393	0.022993846063365	0.0222570928811608	0.0225254574972448	0.0234782499841605	0.0222197455666671	0.0220663649908997	0.0224876215701469	0.0227567325636768	0.0111095913075191	0.0201235073262826	0.0204617578112282	0.0206295288133054	0.0212907886358338	0.0188282378905381	0.0217584791589114	0.0202412610388546	0.0189403628379579	0.0187728385337674	0.0225003920616294	0.020793267497149	0.0194495593402831	0.0207228122196909	0.0207775948647106	0.0175473576253768	0.020867332473998	0.0205538141849202	0.0212479913528085	0.0194543875909416	0.0212910036791417	0.0199327043490968	0.0205952260747499	0.020321113629417	0.0189724021037771	0.0199747033231438	0.0186264160646556	0.0202092396754998	0.0211547715709752	0.0189403338109119	0.0211521932549191	0.020202759904871	0.0198701979822866	0.0198720349945809	0.0193067573278912	0.0201048492256863	0.0221985350885737	0.0218679699900621	0.021115564576032	0.0214361602806542
0.024285309963671	0.0231404680276636	0.0231410165093958	0.0224320673950015	0.0228156704246328	0.0236951977582757	0.022427621215783	0.0222446145462538	0.022670172268626	0.0229524444674359	0.0115770766039449	0.0205082560069716	0.0206188427218004	0.020827579657426	0.0213986407578238	0.0189813507914827	0.0220904983319941	0.02037162671319	0.0190701128913635	0.0188425340522264	0.0226888790536775	0.0209902451356716	0.0195535105890328	0.0208273310823771	0.0206417239569022	0.017668290319146	0.0208551056682232	0.020677896981108	0.021311964199502	0.0194774299501242	0.021265314618685	0.0197109253141957	0.0205098884053433	0.0202970459831308	0.0187616462090038	0.0196230629457317	0.0182808561203337	0.0197439728272036	0.0206249840519208	0.018505541298728	0.0206710075393779	0.0196565443553564	0.0193297313512534	0.0194114142956282	0.0187219169236312	0.0193288248243269	0.0212093523771135	0.0210574548720263	0.0204075343301441	0.0204404333195201
0.0242416802818442	0.0231409719674729	0.0231132497629143	0.0224507520552785	0.0229467716422559	0.0237435403370061	0.0225005583539058	0.0222923130933463	0.0227223838381315	0.022985428241647	0.0121070855604636	0.0208086555849839	0.0206518764156599	0.0209125052053131	0.0213928231898708	0.0190486258375103	0.0222971894314946	0.0204091114158699	0.0191294086488199	0.0188256158080847	0.0227820044075025	0.0210904031761467	0.0196051605899286	0.0208548444554888	0.0204486677441239	0.017738330930683	0.0207663896990615	0.0207210228574478	0.0213123856010437	0.0194538409902015	0.0211738132340129	0.01943548116408	0.020372038376549	0.0202162437505151	0.0185029279722872	0.0192041393878685	0.0178746404478687	0.0192158871399894	0.0200105977124443	0.0179905802970242	0.0201116496193512	0.0190032299940909	0.0187073639660566	0.0188824916863992	0.0180574146819175	0.0184634379778622	0.0201124580606349	0.0201448070207512	0.0195940959151703	0.0193412436058323
0.0240351048702985	0.0230025906580426	0.022910366793117	0.022311943370304	0.0229159021430957	0.0236218813288885	0.0224344072036468	0.022208548151303	0.0226431196367649	0.0228540551725766	0.0126808528977601	0.0210193575329159	0.0205595288080208	0.020882912750043	0.0212716210722516	0.0190278911151114	0.0223755277561684	0.0203521764119969	0.0191147069657903	0.0187216454179582	0.0227776441182865	0.021091604690688	0.0196039902777472	0.0208061645512396	0.0202037380160701	0.0177582161037106	0.0206038758133474	0.020684737142695	0.0212518489623455	0.0193875536880182	0.0210215450161299	0.0191140820904918	0.0201902809144804	0.020084906188452	0.0182050363229282	0.0187296713103031	0.01742187941864	0.0186387331885741	0.0193279361021264	0.0174109637351234	0.0194926169617165	0.0182586298502778	0.0180226688146365	0.0183033717017453	0.0173362797501567	0.0175355965226474	0.0189367400846148	0.0191559646062751	0.018702026841517	0.0181690871115834
0.0236678690692435	0.0227252819569235	0.0225347970510241	0.022017026610515	0.0227223332447731	0.0233309024389213	0.0222273388129265	0.021995248881549	0.0224337413276662	0.0225590014213642	0.0132798328456588	0.021136695660653	0.0203428944421704	0.0207396747203912	0.0210358037676781	0.0189186545718515	0.0223248536153573	0.0202013732282211	0.0190239776884153	0.018531685445263	0.0226754325225888	0.0209930272717623	0.0195500775751438	0.0206832514076585	0.0199133333273759	0.0177296609345223	0.0203716808905631	0.0205720636349832	0.0211338806457477	0.0192832839985752	0.0208148018443552	0.0187551414924229	0.0199743051151147	0.0199102128209187	0.0178779333799208	0.0182131735267599	0.0169385974969279	0.018028251273281	0.0185963404593661	0.016785105855168	0.0188354098659724	0.0174417785772995	0.0172987011038084	0.0176948785737541	0.0165859287014424	0.0165781431011284	0.0177178941314241	0.0181223444183094	0.0177641020905411	0.0169615893692655
0.023144992703156	0.0223113238498117	0.0219916909703905	0.0215700629165226	0.0223674902228321	0.0228734299861101	0.0218798624344985	0.0216572805323442	0.0220982006456716	0.0221032967643008	0.0138864008715199	0.0211586641834207	0.0200055955123426	0.020485991427175	0.0206887223629469	0.0187221801605504	0.0221468940914761	0.0199594008085631	0.0188567423761347	0.0182583363360385	0.0224767913832247	0.0207951758517453	0.0194440825063503	0.0204892101416896	0.0195848755834823	0.0176552813924316	0.0200753511976203	0.0203874880026437	0.0209628585765118	0.0191463879745659	0.0205610434447046	0.0183676259492243	0.0197346807932909	0.0197001762183006	0.0175325850193457	0.0176698770934231	0.0164425356322092	0.0174020964166029	0.0178383646928496	0.0161344418318988	0.0181644852290002	0.0165753201138481	0.0165621485906948	0.0170804234540024	0.0158384158892148	0.015630683462945	0.0164999956247346	0.0170816970375442	0.0168199297695172	0.0157651302183302
0.0224744026810566	0.021765395825905	0.021289102930179	0.0209779445773385	0.0218550096521278	0.022254533324174	0.0213948854138453	0.0212026038251284	0.0216431854044652	0.0214924202621519	0.0144842154664512	0.0210849156186436	0.0195539457470357	0.0201274979358689	0.0202364630599675	0.018441592113436	0.0218458293677504	0.0196311930244767	0.0186141304409647	0.0179057977593312	0.0221849814717099	0.0204999121389776	0.0192872440749354	0.0202283008073369	0.0192267373756328	0.0175385219732322	0.0197218731985584	0.0201369510431739	0.0207439370288916	0.0189827118664111	0.0202688057657339	0.0179608881292176	0.0194826112067235	0.0194634758215602	0.0171807397664786	0.017116606840703	0.0159528115146797	0.0167796631140455	0.0170798939392434	0.0154834426507406	0.0175070106352929	0.0156859577902897	0.0158432821256299	0.0164856420142264	0.0151303211011109	0.0147400632048431	0.015337139656213	0.016078822115585	0.0159165155231832	0.01463641298533
0.0216671930112376	0.0210947156819358	0.0204382773872252	0.0202506424046517	0.0211908417140786	0.0214816722915013	0.0207778274598786	0.0206425092081623	0.0210783314645624	0.0207344617129688	0.0150583576378284	0.0209167793082424	0.0189971905978746	0.0196724215191774	0.019688069269619	0.0180820139084719	0.0214284082566134	0.0192240406118987	0.0182989582713267	0.0174799594413277	0.0218051800303353	0.0201105047128606	0.0190813905854347	0.0199059619385883	0.0188481548161389	0.0173835884022585	0.0193196884900653	0.0198278494258173	0.0204829779163702	0.0187984363128004	0.019947590385561	0.0175444813313914	0.0192296357716605	0.0192092696132155	0.0168346425315525	0.0165715525611018	0.0154893733412303	0.0161817417447782	0.0163500534802902	0.0148593889324614	0.016892266264189	0.0148048770105245	0.0151754750947618	0.0159376610717858	0.0145018624049116	0.0139597249184493	0.0142943070501765	0.0151655939544333	0.0151078941363817	0.0136429094174473
0.0207380097172094	0.0203092529125345	0.0194540913468523	0.0194015832440802	0.0203834184262305	0.020564922245565	0.0200368094750703	0.0199919365297351	0.0204165155318536	0.0198403812111657	0.015595345295471	0.0206573022491582	0.0183478442389662	0.0191317973092702	0.0190558470484909	0.0176507492454332	0.0209041210211964	0.0187477501697967	0.0179158371813834	0.0169885275108346	0.0213445878512624	0.0196317058458492	0.0188289651832831	0.0195288485385475	0.0184591187640194	0.0171953849505905	0.0188787071273722	0.0194690398771802	0.0201864887807585	0.0185999167515126	0.0196077276344542	0.0171279557722214	0.0189872808996671	0.0189469816203881	0.0165066725106828	0.0160538770300139	0.015072186129899	0.0156299220406286	0.0156806923498885	0.0142916987011039	0.0163505098172428	0.0139679207769655	0.0145939661503079	0.0154638445162924	0.0139946959021599	0.0133467160291787	0.0134455711224268	0.0143992847479678	0.0144527231021204	0.0128599469492056
0.0197056137241467	0.0194220496772157	0.0183557360168609	0.0184482136068037	0.0194439229860876	0.0195173230066617	0.0191829486495686	0.0192698850565286	0.0196742437769063	0.018824419116066	0.0160830891324059	0.0203113148849485	0.0176221462599864	0.0185197479829644	0.0183557664623274	0.0171575116971473	0.0202854398628504	0.0182148385210905	0.0174713160155844	0.0164411922477385	0.0208125691953312	0.0190698635539843	0.0185330684093858	0.019104884259469	0.0180702354691592	0.0169794555283479	0.0184103091247708	0.0190708398507227	0.0198615672772117	0.0183935233932658	0.0192602049123593	0.0167206390795886	0.0187666644221637	0.0186860653617287	0.0162089023667911	0.0155830990136027	0.014720122293054	0.0151456618065398	0.0151051538044726	0.0138105614101076	0.0159111500731003	0.0132150885549543	0.014133531807935	0.0150899320736673	0.0136479852047859	0.0129551214438102	0.0128667594236049	0.0138378444210999	0.014008592154441	0.0123614126596937
0.0185936907255677	0.0184496921110006	0.0171677614472087	0.0174128255287082	0.0183867173073603	0.0183554262506811	0.0182308072540065	0.0184998996367691	0.0188721436227568	0.017704738693628	0.0165108301608026	0.0198855252535877	0.0168406549313251	0.0178538251145311	0.0176079597480315	0.0166147057034236	0.0195881367442725	0.0176407508576802	0.0169740630713833	0.0158498405133638	0.0202208253647718	0.0184330801708656	0.0181975194273641	0.018643325367923	0.0176925463608812	0.0167419271023317	0.0179273173290766	0.0186450131561212	0.0195158512084467	0.01818548541682	0.0189164512887421	0.0163314068839615	0.018578069414914	0.0184357466427454	0.0159525899632014	0.0151782049586161	0.0144496031557956	0.0147489839339677	0.0146560620776948	0.0134446915892161	0.0156002296706545	0.0125886922078156	0.0138249615222248	0.0148376626291178	0.0134929618489197	0.0128261138307551	0.0126207554682368	0.0135313767546625	0.0138227891367294	0.0122031619523795
0.0174319829781514	0.0174129858873373	0.0159216551014959	0.0163237339864701	0.0172300188023677	0.0171001603683849	0.0171990625360359	0.0177105734654169	0.0180355411645879	0.0165044269109132	0.0168690805806428	0.0193886449152262	0.0160289670845622	0.0171553889937133	0.0168372848414248	0.0160377507285954	0.0188316807014933	0.0170440716954017	0.0164350881371317	0.0152288083859094	0.0195835967178244	0.0177314315641046	0.017826937138621	0.0181548301902717	0.017337296883937	0.0164894531071025	0.0174439160887118	0.0182047225439864	0.0191574720018129	0.0179817452998869	0.0185880707545969	0.0159684537787783	0.0184305153688983	0.0182047535654094	0.0157476339977276	0.0148564936051464	0.0142731510376743	0.0144568709675545	0.0143620821369258	0.0132182753694368	0.015437522602437	0.0121294686882672	0.0136907923679144	0.0147222557232862	0.0135473299368266	0.0129778419802019	0.0127392167734444	0.0135113618463811	0.0139218550774186	0.0124051117841441
0.0162577835881215	0.0163378914760306	0.0146581462044211	0.0152168720257537	0.0159969685724609	0.0157781984633477	0.0161114853851285	0.0169359178692741	0.0171950477905464	0.0152530332170831	0.0171495783283965	0.0188315485392398	0.0152184831044341	0.0164499603975967	0.016073851902897	0.0154454169535879	0.0180396951421609	0.0164466638039757	0.0158679962337936	0.0145951521210819	0.0189178755525691	0.0169772629679963	0.0174268414156965	0.0176515213148036	0.0170156471747176	0.0162291533767111	0.0169754800288754	0.0177644230275907	0.0187950079094418	0.0177878301613411	0.018286520481374	0.0156390796911315	0.0183313658351565	0.0180010468555458	0.0156020471700233	0.0146322489864467	0.0141981242708185	0.0142815847432558	0.0142441105693373	0.0131476493017664	0.015433909545761	0.0118705525428035	0.0137414866999976	0.0147503856115782	0.013811739633409	0.0134005432529208	0.0132114264809152	0.0137822815311375	0.014304831214084	0.0129438627643036
0.0151176848866509	0.015256741912475	0.0134303066233106	0.0141377325814448	0.0147173018958841	0.0144241003571141	0.0149983196231939	0.0162152982859929	0.0163869627184031	0.0139888654856468	0.0173452594639573	0.0182274644034603	0.0144469820104995	0.0157674000306014	0.0153532785456195	0.0148600968697474	0.0172404074843359	0.0158736184018872	0.0152892459570024	0.0139688819204995	0.0182435898314228	0.0161855758284402	0.0170037727836148	0.0171470181381001	0.0167383242252182	0.0159685457892612	0.0165382684968116	0.0173396609897831	0.0184374311829388	0.0176087473673579	0.0180227379967898	0.0153495107534119	0.0182860179798766	0.0178315687123225	0.0155215176296227	0.0145154496184868	0.014225951665073	0.0142292854461768	0.0143119511233344	0.0132387004162031	0.0155898607835833	0.0118306872328315	0.0139735522503659	0.0149193116184811	0.0142700616862385	0.0140600269896992	0.0139889073900743	0.0143206590576043	0.014944230898639	0.0137618803180681
0.014069061613515	0.0142096419275437	0.0123069377072661	0.0131431690921213	0.0134298933378923	0.0130835522967485	0.0138980927598294	0.0155924378576457	0.0156531047797384	0.0127621806552297	0.0174502496896079	0.017592182861449	0.0137585022961327	0.0151416538721038	0.0147162393688742	0.0143078654698662	0.0164669322103092	0.015352834634704	0.0147183516920802	0.0133730461581029	0.0175836812506685	0.0153745096620401	0.0165654255077516	0.0166564041547592	0.0165152266192202	0.0157154634744856	0.0161489393674278	0.0169467379020843	0.0180940412121331	0.0174489111609121	0.0178067324303939	0.0151047755547853	0.0182977171035914	0.0177020319526448	0.0155091323184813	0.0145108020335285	0.0143521008300134	0.0142993546730905	0.0145627415367309	0.0134859984999667	0.0158956047797524	0.0120095717730186	0.014370486414714	0.015217504295784	0.0148933115460685	0.0149072040252435	0.0150020624495209	0.0150821691916317	0.0157940241661523	0.0147859124557864
0.0131799123246183	0.0132456238348723	0.0113740725751304	0.0123016350514208	0.0121863847283031	0.0118178310179724	0.0128596415805958	0.0151128542251318	0.0150394484398671	0.0116388875472048	0.0174598754956915	0.0169442503982786	0.0132016808401535	0.0146096716628766	0.0142066700887436	0.0138180865164819	0.0157570826521443	0.0149139933724615	0.0141779159108378	0.0128334734285947	0.0169639498605597	0.0145658931496771	0.016120783462199	0.0161960780238985	0.0163550079851552	0.015477950432247	0.0158238492618651	0.0166021992425595	0.0177743735310739	0.0173121055069691	0.0176471685559143	0.0149086556143994	0.0183675263001734	0.0176167716876429	0.015565318221122	0.0146173698371576	0.0145668172397858	0.0144846694092398	0.0149818407523098	0.0138740557687477	0.016332948547806	0.0123879704724507	0.0149061399680603	0.0156265703199621	0.0156453267543017	0.015888322244628	0.0161774206458334	0.0160124294832453	0.016799953262301	0.0159430047123366
0.0125244951139977	0.0124224854069993	0.0107293768896234	0.0116890474971333	0.0110555283747406	0.0107085093531413	0.0119434730646205	0.0148192820368566	0.0145928259669284	0.0107027356747862	0.0173706959634018	0.0163050838863007	0.0128255558804454	0.0142090598266106	0.0138679931555166	0.0134222409437901	0.0151522313828877	0.0145867100503094	0.0136933086887321	0.0123778993325267	0.016412481083489	0.013785771570899	0.0156802395262896	0.0157834244018588	0.016264680669705	0.0152641282768186	0.0155781444636167	0.0163221263397189	0.0174880733896244	0.0172014856723534	0.0175509849859221	0.0147637221446813	0.0184944598112936	0.017578677949315	0.0156880209869082	0.014828929420366	0.014856450242386	0.0147727772102899	0.015545810114039	0.0143802058213596	0.0168781210292502	0.012932619351951	0.0155491168025223	0.0161238605382733	0.0164880521563716	0.0169521905362369	0.0174482776151796	0.0170563530161334	0.017907833059464	0.0171690356632407
0.0121719841421955	0.0118033540903471	0.0104627041766585	0.0113770170878218	0.0101258930275152	0.00985810462294159	0.0112203004002248	0.0147454478011894	0.0143553340016674	0.0100506442766334	0.0171805578082128	0.0156988906166752	0.0126724795054015	0.0139742570275618	0.0137373118648287	0.0131516814584282	0.0146946529482638	0.0143978293966471	0.0132917520115493	0.0120341951547084	0.0159584415411584	0.0130646903263737	0.0152556670365128	0.0154362391116311	0.0162492912783662	0.0150820282253141	0.015424710108	0.0161212476784424	0.0172447232638286	0.0171196174814705	0.0175230947938056	0.0146714600734182	0.018675763569929	0.0175892194344705	0.0158730954455732	0.0151349732217621	0.0152050495638973	0.0151476466346794	0.0162263136556221	0.014978048007877	0.0175047959362666	0.0136033074960418	0.0162667979336744	0.0166850709516532	0.0173852579233869	0.0180537715095011	0.0187586490681808	0.0181637822768467	0.0190683221494053	0.0184111611829688
0.0121689197054536	0.0114478381941788	0.0106246465393901	0.0114140296025657	0.00950038026011596	0.00937692291233885	0.0107632762355476	0.0149098907276217	0.0143572681897712	0.00977353408737137	0.0168886788263741	0.0151522207382247	0.0127696347681893	0.0139316788766672	0.0138388157646588	0.0130342922686796	0.0144230359622284	0.0143682021508416	0.0130005800205594	0.0118275964831416	0.0156300886812308	0.0124373186373113	0.014860396563979	0.0151718671927564	0.0163117187644468	0.0149393860284881	0.0153731211921714	0.0160119456097275	0.0170536173494233	0.0170685491480608	0.017566213489522	0.0146324668542863	0.0189073048122965	0.0176485570998772	0.0161148443414967	0.0155221066777239	0.0155959189237335	0.015591556347587	0.0169937268395091	0.0156404997894943	0.0181866477006493	0.0143591588324914	0.0170282290681286	0.0172863654133965	0.0183045881226773	0.0191552234223438	0.0200633590778674	0.0192917977801456	0.0202387965406786	0.0196271966617272
0.0125236697590223	0.0113981114157489	0.0112038128874213	0.0118087425774792	0.00927320817355913	0.00934786646076388	0.0106318013821051	0.0153123777165752	0.0146109863640882	0.00992344836683811	0.0164957688192262	0.0146929364595015	0.0131227427134292	0.0140951837694371	0.0141789248370492	0.0130906027174504	0.0143666821596041	0.0145097325323517	0.0128446266102413	0.0117772841895522	0.0154520538142614	0.0119407983581253	0.0145090361249377	0.0150060742723198	0.0164526305780822	0.0148434035933087	0.0154287949862228	0.0160032991067185	0.0169234835555968	0.0170499066915804	0.0176808438024785	0.014646700929316	0.0191840200222445	0.017755734169692	0.0164066221327628	0.0159755261572274	0.0160129152762692	0.0160867616426618	0.0178197720093859	0.0163419774180905	0.0188991626952694	0.0151626656742451	0.0178057947178955	0.0179058514911265	0.0192183839525581	0.0202256458441457	0.0213266583092569	0.0204050223733637	0.0213835454380659	0.020784039288918
0.0132040325473012	0.011665776389486	0.0121344184323719	0.0125278854576521	0.00949173601266745	0.00978537758781957	0.0108520168082141	0.0159346429428696	0.0151085872086027	0.0104889434656413	0.0160042029651689	0.0143484146034367	0.0137154142298571	0.0144636531492069	0.0147455253683488	0.0133305140162282	0.0145401009399557	0.014823677816013	0.0128430849779621	0.0118932531799119	0.0154423276363591	0.011611227016164	0.0142170653714405	0.0149517697602433	0.0166706054352726	0.0148004891048766	0.0155925410301922	0.0161003433473721	0.0168621646155629	0.0170650008608313	0.0178654218363938	0.0147137459974456	0.0195003688956362	0.0179089190509229	0.0167414231031547	0.016480323879027	0.0164414089060497	0.0166167478356585	0.0186790771885895	0.0170596782852351	0.0196207282261388	0.0159815654474461	0.0185759661442844	0.0185244619201501	0.0201037968824836	0.021240362637551	0.0225206208159864	0.0214750375070801	0.0224732434395673	0.0218561006305482
0.0141498002602791	0.0122282492850408	0.0133259866544728	0.0135102713128095	0.0101321198161178	0.0106284553169129	0.0114070673164066	0.0167449551743937	0.0158245750487955	0.0114030495534704	0.0154182715887264	0.0141429817399352	0.0145143759568699	0.0150217706503893	0.0155115807648266	0.0137519045510053	0.0149402888024315	0.0153008345851514	0.0130066503098635	0.0121746607048791	0.0156097376014213	0.0114783018653765	0.0140001469197156	0.0150178040990993	0.0169624004814052	0.014815995979766	0.0158606238936398	0.0163037114503035	0.0168762828439676	0.0171149317602469	0.0181166017742833	0.0148330546001007	0.019850749755884	0.0181056719250494	0.0171123917717824	0.0170224824980418	0.016868915787857	0.0171670401409472	0.0195498830945638	0.0177741730776497	0.02033316689999	0.016789297276596	0.0193194773867018	0.0191263901202407	0.0209425714847645	0.0221801589904799	0.023623783701201	0.0224795580251567	0.0234842370347737	0.0228240594641998
0.0152905705541504	0.0130373942224553	0.0146898692461239	0.0146856246796812	0.0111148005693746	0.0117755129507457	0.0122453031069578	0.0177042559322701	0.0167219537700532	0.0125749157078222	0.0147445440506246	0.0140949386639985	0.0154774142999047	0.0157435444272378	0.0164411254142667	0.0143416627545043	0.0155480052958671	0.015923485851936	0.013335939903034	0.0126103674968939	0.0159527625389359	0.0115594634966264	0.0138731448689951	0.0152081140481835	0.0173233160308708	0.0148939874479148	0.0162253209744864	0.0166097437812883	0.0169709242094712	0.0172006773391507	0.0184296346821665	0.015004138345208	0.0202298449184408	0.0183432052704017	0.0175132190382754	0.0175895316632611	0.0172854621944682	0.0177256355953364	0.0204142008771635	0.0184695586595964	0.0210219056875716	0.0175647443242442	0.0200212070160791	0.019699234189695	0.0217207198917711	0.0230306326587268	0.0246201239943625	0.023401655876055	0.024397884904934	0.0236739637230807
0.0165589785008846	0.0140338670808585	0.0161513634574034	0.0159877830603815	0.0123421332670349	0.0131238569682917	0.0132990849652527	0.0187716082518405	0.017758876823711	0.0139172333687552	0.0139924054433674	0.0142139283115653	0.0165604398990374	0.0165969688040783	0.0174950819148835	0.015078589525256	0.0163323118998196	0.0166683238234997	0.013821792644566	0.0131813827654603	0.0164601101549552	0.0118560389133704	0.0138489266544114	0.0155214378115542	0.0177475998748512	0.0150370551942821	0.0166758327890317	0.0170110334174696	0.01714938229479	0.0173231536212307	0.0187987869128039	0.0152266811341864	0.0206328786519258	0.0186186126795007	0.0179384111815833	0.0181709077457182	0.017683751811497	0.0182831547306033	0.0212576693563116	0.0191333714873373	0.0216759309701536	0.0182917167755183	0.02066993927611	0.0202339689907141	0.022428195352342	0.0237816944090914	0.0254983331151541	0.0242291271225476	0.0252000301095686	0.0243966206989583
0.017896794875479	0.0151589534229031	0.0176513710954796	0.0173602484755128	0.0137256728273182	0.0145886222366791	0.0145011233306099	0.0199078693702337	0.0188937515644255	0.0153579175697473	0.0131748554827653	0.014499535475137	0.0177219718476328	0.0175482298228014	0.0186353962424416	0.0159369505344538	0.0172562422918863	0.0175094116625707	0.0144472518170225	0.0138641557575746	0.0171127932172741	0.0123534267400567	0.013937130062034	0.0159516676981102	0.0182288366826133	0.0152462155428817	0.0171993407963971	0.0174972736836962	0.0174129980196887	0.0174832378186092	0.0192177462425382	0.0155005638670342	0.0210557825926845	0.0189290474787647	0.0183834361184683	0.0187580848218547	0.0180591946906304	0.0188328034419352	0.0220692744535896	0.0197563903043851	0.0222876293691876	0.0189584061573948	0.0212580958067887	0.0207248236440796	0.0230586048519418	0.0244272020583255	0.026251317692347	0.0249540081676886	0.025880609803865	0.0249872010506526
0.0192561004303066	0.0163607711013089	0.0191439504073942	0.0187568548068572	0.0151951371093428	0.0161050689943238	0.0157927589049137	0.0210776125679776	0.020088215155136	0.0168410223897165	0.0123096993803812	0.0149416460115023	0.0189251854851019	0.0185646430067643	0.019827289557784	0.0168895920051839	0.018281655193293	0.0184205514417723	0.0151903964893821	0.0146336190746187	0.0178869349355866	0.0130251423753743	0.0141431527428601	0.0164887224902856	0.0187602821894502	0.0155208955687033	0.0177820219066212	0.0180562267388199	0.0177611165461781	0.0176817498832735	0.019679975932074	0.0158258019314597	0.0214952723834966	0.0192718409627309	0.0188447614160303	0.019344544179548	0.0184098390685245	0.0193702128103264	0.022841021182057	0.0203323985878836	0.0228525705582952	0.0195569024123292	0.0217814762522149	0.0211691065809295	0.0236089657527061	0.0249646968338583	0.0268758597334051	0.0255722144994148	0.0264333816814378	0.0254449920784137
0.0205982563002468	0.0175960261163259	0.0205932538873345	0.0201404425112647	0.0166972317679079	0.0176247114067966	0.017125927549148	0.0222498209354834	0.0213083945896986	0.0183237873191295	0.0114212977744186	0.0155223883794595	0.0201383918385607	0.0196162846981885	0.0210401169401841	0.0179101075728909	0.0193724183711442	0.0193768528818214	0.016027099532652	0.0154653798935993	0.0187564880886023	0.013838514640523	0.0144676094120373	0.0171196974087065	0.0193351202055018	0.0158590071352173	0.0184098932648141	0.0186746485458894	0.0181911624047043	0.0179193930496243	0.0201789930986962	0.0162024083165917	0.0219488449223289	0.0196445579612195	0.0193198029210848	0.0199256364005379	0.0187362292684753	0.0198932011407909	0.0235676005798004	0.0208579384592726	0.0233692578183496	0.0200827938884653	0.0222390160179555	0.0215669955217069	0.0240794949099024	0.025395208855419	0.0273723818754173	0.0260832671256056	0.0268557402063171	0.0257732488785069
0.0218923124587664	0.0188295069972913	0.02197102469033	0.0214811413220247	0.0181917250145457	0.0191108693162473	0.0184621603071276	0.0233978965101578	0.0225251241103956	0.0197733300476522	0.0105430208855305	0.0162189052665848	0.0213347499797544	0.0206766595899612	0.0222474262983848	0.0189740576636389	0.020496021583919	0.0203555944098203	0.0169331423420434	0.0163369817497678	0.0196953573901718	0.0147596880755309	0.014906383442493	0.0178300336309964	0.0199466373528248	0.0162570933935683	0.0190694359663127	0.0193390618813955	0.0186988139704343	0.0181966588911703	0.0207085633149437	0.0166302039422756	0.0224147086520998	0.0200449939979893	0.0198068036914966	0.0204983746535127	0.019041198901146	0.0204014843446993	0.0242460664555927	0.0213320650443315	0.0238388532479683	0.0205348391081252	0.0226325536886628	0.0219212939762263	0.0244734114548868	0.0257231005085783	0.0277447751084314	0.0264900725603725	0.0271485969507036	0.0259791016746818
0.0231135462573714	0.0200328341822963	0.0232548148562301	0.0227548756088462	0.0196478307033575	0.0205352539761591	0.0197707865247148	0.0244993670944027	0.0237136624833602	0.0211640476272569	0.00972029626172062	0.0170061002003913	0.0224917142847122	0.0217227959130191	0.0234266551184999	0.0200594877622092	0.0216241104909092	0.0213365820590865	0.0178855456398514	0.0172284475605247	0.0206787839510444	0.015756826545225	0.0154512239820194	0.0186045203221842	0.0205883226889889	0.0167105234747323	0.0197480039608862	0.0200363329464838	0.0192782449578372	0.0185137067150448	0.0212628153001277	0.0171086018278849	0.0228916607035312	0.0204711230811497	0.0203046620585318	0.0210611850649978	0.0193295993088981	0.0208963492629374	0.0248755229649707	0.021756098228668	0.02426487412639	0.0209146876837978	0.0229665928050123	0.0222371467672173	0.0247967312563746	0.0259559182620348	0.0280002543241669	0.0267987248296101	0.0273163020687837	0.0260734820698088
0.0242423230255805	0.0211831862641742	0.0244267906277425	0.0239422304606964	0.0210415735027175	0.0218756601033701	0.0210272601009533	0.0255355078375406	0.0248532397912853	0.0224758043039728	0.0090132414337999	0.0178588001113439	0.0235904653539319	0.0227350627957654	0.0245587186614598	0.0211470213816818	0.0227324273142295	0.0223022055504927	0.0188632450460837	0.0181223744795057	0.0216840930893723	0.016801600988936	0.0160906958778114	0.0194280430086495	0.0212539063205088	0.0172137086797131	0.0204340557025329	0.0207540562489033	0.0199223965171825	0.0188702301759382	0.021836287065244	0.0176363926743367	0.0233789251642218	0.0209210081934805	0.02081272630338	0.021613631297128	0.0196079587251498	0.0213802987377312	0.0254568183133758	0.022133363187572	0.0246528523044955	0.0212266247920031	0.0232480391125351	0.022521702918858	0.0250580295827325	0.0261042236799482	0.0281492111023449	0.0270182998771908	0.0273665855327248	0.0260710299980746
0.0252632718537387	0.0222622490546585	0.0254729541537183	0.0250276434727067	0.0223540250930537	0.0231144796257879	0.0222118603487155	0.02649098079538	0.0259265984560405	0.0236927275137394	0.00849581788619366	0.0187531657944132	0.024615421759695	0.0236968886755719	0.0256276116276308	0.0222197381818809	0.0238004940848396	0.0232373384558435	0.0198473251098078	0.0190037975370104	0.0226909943872975	0.0178695369164801	0.0168112403858779	0.0202860753294951	0.0219373536211039	0.0177603167774143	0.0211172555156495	0.0214807796659838	0.0206232479575933	0.0192653253877438	0.0224239184090154	0.0182115565453661	0.0238759667401073	0.0213926880252696	0.0213305721264147	0.0221561254174862	0.0198840678954957	0.0218566757524987	0.0259922386932573	0.0224689093535856	0.0250099480201992	0.021477313791322	0.0234858933272427	0.0227837141514968	0.0252681479975791	0.0261813729448572	0.0282050338763757	0.0271606133899612	0.0273104960984735	0.025989937234962
0.0261647125765161	0.0232554214624754	0.0263826447650362	0.0259988460283031	0.0235701603595751	0.0242377614014427	0.0233087593849728	0.0273535310040147	0.0269195947469873	0.0248024226170521	0.00824605612308586	0.0196674469537336	0.0255538550796982	0.024594473143464	0.0266200697446571	0.0232629687613407	0.0248112276333273	0.0241291744333246	0.020821002533232	0.0198599612209611	0.0236816126153572	0.0189397775887681	0.0175981480830893	0.0211649582535338	0.022632831185746	0.0183434678225919	0.0217884880071821	0.0222061104545782	0.0213720636990913	0.0196973743768532	0.0230210053366964	0.0188311194634853	0.0243822937723222	0.0218840536678925	0.0218577778884048	0.0226896348479311	0.0201664928564502	0.0223292753238514	0.0264851978235464	0.0227691982646425	0.0253445123470849	0.0216755127853965	0.0236908805702244	0.0230330610000617	0.0254398224436613	0.0262032119772589	0.0281838639584156	0.0272399129155459	0.0271623125352659	0.0258516736858567
0.026938266650325	0.0241512393974335	0.0271482236659338	0.0268464825265783	0.0246781219769718	0.0252346192751452	0.0243053774910489	0.0281137456482942	0.027820877080835	0.0257954627063679	0.00832439485459703	0.0205822767149281	0.0263955997395715	0.0254165318947179	0.0275253003923979	0.0242640769600612	0.0257505757112613	0.0249670501322844	0.0217694917680255	0.0206800751953301	0.024640381006824	0.0199946287749084	0.0184363338023172	0.0220520259677901	0.023334658522916	0.0189559026323033	0.0224398198101251	0.0229207405609226	0.0221596048696552	0.0201639555933425	0.0236231309027012	0.0194910662019771	0.02489726394975	0.0223927281089358	0.0223937113258622	0.0232153945930008	0.0204640247788425	0.0228019557168324	0.0269399200340487	0.0230417534541266	0.0256655981541473	0.0218317428675437	0.0238750014079323	0.0232802062904764	0.0255872129592311	0.0261876529509065	0.0281042532625284	0.0272724754914444	0.0269393953396741	0.0256805322007749
0.0275785969356399	0.0249409647719074	0.0277648777895113	0.0275638518767132	0.025668745969218	0.0260968594299196	0.0251919459947111	0.0287648692982672	0.0286216356419164	0.0266650553197121	0.00875006432560369	0.0214806913597092	0.0271328395289887	0.0261540864148086	0.0283347755761563	0.0252122622107203	0.0266072071992717	0.0257422788650775	0.0226798325561961	0.0214550897103983	0.0255538799588779	0.0210190772793749	0.0193108869307504	0.0229356334622467	0.0240372567062857	0.0195901217549733	0.0230644332208376	0.0236164222239826	0.0229763031379116	0.0206617898083493	0.0242260850333662	0.0201863128419583	0.0254199050038184	0.0229159596700518	0.022937339845858	0.0237346341579486	0.0207850890254044	0.0232782637334376	0.0273611180817761	0.0232947700338877	0.0259824275293215	0.0219578891012782	0.024050996765191	0.0235355871069087	0.0257253230519549	0.0261541003787375	0.0279866881279968	0.0272760848004479	0.0266619385087555	0.0255029219865561
0.0280832353265874	0.0256182926503976	0.0282305006863557	0.028146730988032	0.0265352520173062	0.0268187454459888	0.0259612137484323	0.0293026637289492	0.0293154103633385	0.0274068214629014	0.00949540967429848	0.0223480113894836	0.0277599520495968	0.0268002968791669	0.0290420754887974	0.0260983932078783	0.0273722615388544	0.0264480039575843	0.0235407210018674	0.0221775034381698	0.0264106676051306	0.0220003649343858	0.0202074237622112	0.0238051287459647	0.0247351023832435	0.0202384974643482	0.0236565480639716	0.0242859165976992	0.0238124005854794	0.0211867257122099	0.0248257836334765	0.0209107360636336	0.0259487610868109	0.0234505382401446	0.0234870744208816	0.0242483288372933	0.0211371484486805	0.0237610911817858	0.0277536703668212	0.0235366877540709	0.0263038332541786	0.0220667211471178	0.0242317305168811	0.0238089703001004	0.0258693097506839	0.0261227045014393	0.0278529466035215	0.027269369595163	0.0263525717558974	0.0253463488765707
0.0284524685266247	0.026179140121559	0.0285456228857197	0.0285932520076864	0.0272730370345949	0.0273968498918294	0.0266082508605682	0.0297253004231778	0.0298979432692441	0.0280186448221532	0.0105028449151296	0.0231716689845804	0.028273394932113	0.0273503315920913	0.0296427705965459	0.0269148736139536	0.0280391507528619	0.0270790727994264	0.0243423625735147	0.0228412050799846	0.0272011249834451	0.0229276418378726	0.0211122905947486	0.0246507996107717	0.0254226929865192	0.0208933638987844	0.0242113419735732	0.0249229309025705	0.0246580626353643	0.0217337655724741	0.0254181950360727	0.0216572514703254	0.026481773399526	0.0239927405275076	0.0240406545099093	0.0247569848573624	0.0215261460336068	0.0242523802707099	0.0281223055443122	0.0237757387186878	0.0266377016388003	0.0221713300260613	0.0244295090683843	0.0241088105939782	0.0260337040213686	0.026113439879763	0.0277252679207439	0.0272710002172619	0.0260357576648205	0.0252380540008902
0.0286892603673597	0.0266214901910029	0.0287133734689928	0.0289038136598869	0.0278795328208057	0.0278299602707655	0.0271303173587533	0.0300332748857773	0.0303670626188782	0.0285005635179973	0.011707472381192	0.0239410286311508	0.0286716208776416	0.0278012650231389	0.0301343316571508	0.0276555359944522	0.0286034036877218	0.0276319289753949	0.0250763527514126	0.0234413451859136	0.0279173247216089	0.0237916967293437	0.0220126671854036	0.0254638140101305	0.0260945268424554	0.0215470913388607	0.0247248750449469	0.025522054074824	0.0255034719290503	0.0222971279894517	0.0259992797706193	0.022417930747252	0.0270162010439799	0.0245383078437735	0.0245950784645848	0.0252604668819379	0.0219560356319639	0.0247528940640094	0.0284713053000064	0.0240194887534809	0.0269904517788923	0.0222844914034132	0.0246553748838925	0.0244416609117261	0.0262315837709726	0.0261450393389402	0.0276253364401595	0.0272987636843683	0.0257369322069307	0.0252033490672342
0.0287991942363887	0.0269452715847811	0.0287394602587988	0.0290810128945079	0.0283541026331579	0.0281190189497064	0.0275267745560337	0.0302293331301431	0.0307225883698499	0.0288546858749739	0.0130508507870101	0.0246472232075954	0.0289550114513988	0.0281519968913186	0.0305160589555874	0.0283155587483262	0.0290625419761036	0.0281045185046569	0.0257355848147799	0.0239742330586257	0.0285529248606657	0.024584753094295	0.022896611130798	0.0262361651983406	0.026745100136307	0.0221921503412496	0.0251940220598335	0.0260786969499468	0.0263389104426288	0.0228703424563056	0.0265649477593499	0.0231841468937663	0.027548585233386	0.0250824573862511	0.0251465807966207	0.025757874558214	0.0224284442813848	0.0252620642470068	0.0288042378555077	0.0242743983189045	0.0273665898494917	0.0224179832137625	0.0249184270559004	0.0248116879193489	0.0264737636210882	0.0262338546703421	0.0275731194004696	0.0273685684095123	0.025481359405154	0.0252637825931762
0.0287904218791952	0.0271522608501192	0.0286321590463625	0.0291295868359392	0.028697960299017	0.0282670840180492	0.0277990237857113	0.0303184015757584	0.0309662504077331	0.029085117308879	0.0144850985251628	0.0252830138111404	0.0291258217780633	0.0284031856710098	0.0307890237410037	0.0288914008215632	0.029415978427324	0.0284962059843739	0.0263141816670298	0.0244372536078677	0.0291030859898041	0.0253003178751568	0.0237530722618403	0.026960627465048	0.0273689213526124	0.0228211705511546	0.0256164137771177	0.026589040377689	0.0271548357983234	0.0234463691948833	0.0271110354229661	0.0239467376107158	0.0280747571608121	0.0256199258072348	0.0256906547921322	0.026247472222868	0.0229424954703891	0.025777922817165	0.0291237352364674	0.0245454331810447	0.027768374700884	0.022581903685572	0.025225231729596	0.0252203394733345	0.0267680804302238	0.0263927562754621	0.0275856441939704	0.02749346136923	0.0252927192711283	0.025435371894635
0.0286736054055788	0.027245996932098	0.028402303143578	0.0290563572340936	0.0289141009844456	0.0282793024987899	0.0279504616837208	0.0303075118788146	0.0311016124816817	0.0291978887447795	0.015972088274079	0.025842674351377	0.0291881298091404	0.0285571908086855	0.0309560161549403	0.0293807495945334	0.0296649300416736	0.0288076966882804	0.0268074478787518	0.0248287996398672	0.0295644085360855	0.0259330709539713	0.0245718959482281	0.0276307249666643	0.0279605428094436	0.0234269978923368	0.0259903877531754	0.0270499929615437	0.0279419561868194	0.0240177374870629	0.0276333037872043	0.0246961785724447	0.0285898872818874	0.0261450421851887	0.0262221165421702	0.0267266729015302	0.0234948026268589	0.0262971178361942	0.0294313262628	0.0248357552748494	0.0281956223556993	0.0227840501933654	0.025579383992488	0.0256661947796233	0.0271188545539453	0.0266302094037067	0.0276758450222268	0.027682763731822	0.025191522510889	0.0257271955442404
0.0284618379603832	0.0272317008869741	0.028063263368822	0.0288701705684635	0.0290072361218119	0.0281628898913631	0.0279864439462704	0.0302057118236977	0.0311339957627033	0.0292008786992307	0.0174812861466159	0.0263218986302609	0.0291477846843215	0.0286180185992137	0.0310214947941841	0.0297824780871026	0.029812339152532	0.029040961074037	0.0272118382972781	0.0251482158497238	0.02993488678592	0.0264787857380072	0.0253438265072457	0.0282407141850324	0.0285146081973417	0.0240027527303943	0.0263149485473805	0.027459159043157	0.0286913068758418	0.0245766962116227	0.0281274575293051	0.0254227602460726	0.0290885717275381	0.0266518263999601	0.0267352047107888	0.0271920747026756	0.0240796209921357	0.0268150071648917	0.0297273346236213	0.025146519503265	0.0286456632986942	0.0230294244519485	0.0259812687489013	0.0261450058215941	0.0275265905177634	0.0269496601546214	0.0278516333022172	0.0279414348699857	0.0251935307727178	0.0261406161446612
0.0281705253689739	0.0271161948682775	0.0276309052131997	0.0285818268024085	0.0289837270017289	0.0279271111432746	0.0279142508717476	0.0300239523428529	0.0310703964076413	0.0291037217304953	0.0189877223412543	0.0267177264478274	0.0290123489278731	0.0285912669650114	0.0309915334462519	0.0300966083328755	0.0298627971489405	0.0291991585437809	0.0275249401022392	0.0253957515263682	0.0302138764133328	0.0269342733434498	0.0260605166464545	0.0287855794537914	0.029025914567185	0.0245418906512993	0.0265897367994895	0.0278148168815016	0.0293943300860196	0.0251153712424743	0.0285891839840119	0.0261167637760695	0.0295649501627844	0.0271341083440811	0.0272237093603806	0.0276395450090818	0.0246891289450519	0.0273258191103867	0.0300108475679621	0.0254767929689384	0.0291134504486965	0.0233199214400499	0.0264280432383024	0.0266499153335918	0.0279879492413112	0.0273493239823425	0.0281153349915988	0.0282697527530395	0.0253084249552098	0.0266692824031746
0.0278172064469483	0.0269078151985785	0.0271235041346313	0.0282039885910998	0.0288515125677708	0.0275832579970443	0.0277430482223486	0.0297749391273096	0.0309193915059232	0.0289176956681115	0.0204704662266515	0.0270284851428091	0.028791028833172	0.0284840642631543	0.0308737604811057	0.0303242783535915	0.0298224657692055	0.0292865576129244	0.0277454658130137	0.0255725195962049	0.0304020726218145	0.0272973447290663	0.0267145455332629	0.0292610404462164	0.0294894869401776	0.0250382667425857	0.0268150064188822	0.0281159065460061	0.0300429591069663	0.0256259255056788	0.0290142104341943	0.0267686330304235	0.030012848677903	0.0275856632991046	0.027681122863282	0.0280643458035588	0.0253138000864329	0.0278228657614096	0.0302797561955384	0.0258236009415803	0.0295918007761301	0.0236542379811836	0.0269138341962555	0.027171817784109	0.0284959850283131	0.0278224016439341	0.0284635861542023	0.0286633533214183	0.0255389676820333	0.0272998826047469
0.0274212843212982	0.0266163143542911	0.0265615915953088	0.0277510605498108	0.0286200272546259	0.027144616197622	0.0274838360956568	0.0294729354305984	0.0306910273704146	0.0286555791137707	0.0219115803228047	0.0272537432971304	0.0284945864191833	0.0283049967015064	0.0306772858961457	0.0304677105887985	0.0296989910853654	0.0293084498582533	0.02787325534926	0.0256804600982367	0.0305014962897881	0.0275667866221967	0.027299446113973	0.0296635702915386	0.0299006635957746	0.0254862037106877	0.0269916089259259	0.0283620267422532	0.0306297068889699	0.0261007186347679	0.0293983775268124	0.0273691411374101	0.030425941178955	0.0280003590604411	0.0281008062284425	0.0284612921948091	0.0259428256964113	0.0282987936357147	0.030530863721742	0.0261820911760781	0.0300717425733824	0.0240280067446766	0.027430115838256	0.0276998191573618	0.0290406048514905	0.0283576735755182	0.028887697984995	0.0291136146497919	0.0258808286886837	0.0280134613739859
0.0270036366307488	0.0262527461440384	0.0259676941372423	0.0272390251055727	0.028300104417463	0.0266264130877777	0.0271493765967969	0.0291335011096744	0.0303966834115664	0.0283314694392963	0.0232954368390166	0.0273942737825188	0.0281352248524751	0.0280640179987592	0.0304126101289276	0.0305301798990271	0.0295014050511831	0.0292710551552012	0.0279092857498374	0.0257223064994337	0.0305154856381714	0.0277423482365689	0.0278097412348444	0.0299904229379764	0.0302551900916	0.0258805637921979	0.027120983786105	0.0285534395447432	0.0311477589381721	0.0265324641856306	0.0297377263584953	0.0279095507460127	0.0307979231132651	0.0283723108866496	0.0284761648968439	0.0288249357539226	0.0265645519613848	0.0287458568807579	0.0307600540589647	0.0265457975437383	0.0305429349669129	0.0244341305208088	0.0279662171467255	0.0282217496146841	0.0296091839683657	0.0289403673207518	0.0293744201005557	0.0296083204642114	0.0263231015807549	0.0287870287974963
0.026586071656666	0.0258293273638803	0.0253659174465757	0.026685217837685	0.0279038601047669	0.0260457314348018	0.0267540881875777	0.0287731526024312	0.0300489039825081	0.0279605503156473	0.0246082878400123	0.0274520237394294	0.0277264373725769	0.0277723336614443	0.0300915075574598	0.0305159793648696	0.0292400089280243	0.0291814158169889	0.0278556875350988	0.0257015534310769	0.0304486908394447	0.0278247366623519	0.0282409876070698	0.0302396684210777	0.0305493201482328	0.0262168241869317	0.0272051533489091	0.0286910817734864	0.0315910701182567	0.0269143832172462	0.0300285966369049	0.0283817678791456	0.0311226920698036	0.0286960409671517	0.0288008290368339	0.0291497645305201	0.0271669048895903	0.0291562001656383	0.0309625100967487	0.0269069771475493	0.030994126365594	0.0248632680353753	0.028509901066562	0.0287246886829755	0.0301872645014284	0.0295531685954244	0.0299069729171051	0.0301325059912397	0.0268493907928999	0.029595200427638
0.0261906043809727	0.025359267944756	0.0247813213777419	0.026108021871154	0.0274445507333285	0.0254213688293803	0.0263138908564752	0.0284089307198051	0.0296611898960725	0.0275587973423486	0.0258380079882326	0.0274300893645553	0.0272828078727146	0.0274422508690026	0.0297268762777065	0.030430382053651	0.0289262321532015	0.0290472773776553	0.027715766922416	0.0256224244622746	0.0303070685995723	0.0278156194666064	0.0285898264722237	0.030410234768377	0.0307799216581028	0.0264911556221328	0.0272467207282733	0.0287765814839462	0.0319544648738209	0.0272403537021813	0.0302677333086406	0.028778489691514	0.0313945306821641	0.0289666397507729	0.0290688344487155	0.0294304124098042	0.0277377853596689	0.0295221410065585	0.0311329694336587	0.0272569928266724	0.0314136229145957	0.0253044112455728	0.0290479629722387	0.0291954724237268	0.0307592705822701	0.0301772551522178	0.03046620077171	0.0306693825907899	0.0274392471809153	0.0304116796114997
0.0258385458226532	0.0248565603908078	0.02423903780351	0.0255264593367234	0.0269363968126053	0.0247736140629327	0.0258459822534077	0.0280578693915517	0.0292477412460873	0.0271426115477193	0.0269739542836753	0.0273326934904126	0.0268197499901391	0.0270869838204936	0.0293325446070425	0.0302795967254385	0.0285724594819035	0.0288769540004534	0.027494033131879	0.02548983843223	0.0300978730082033	0.0277176335148726	0.0288540398073304	0.0305019553356236	0.0309445862191816	0.0267005036161689	0.0272488686305901	0.0288122777154965	0.0322337403983793	0.0275050557158214	0.030452399111575	0.029093346763343	0.0316082882001918	0.0291799270808946	0.0292748012499853	0.0296618715864851	0.028265425304004	0.0298364440611804	0.0312660050143215	0.0275867147329994	0.0317897448348176	0.025745495394511	0.0295668074097522	0.0296211630169564	0.0313091896414225	0.0307932628760891	0.0310317144278698	0.031201252242896	0.0280697087650366	0.031210485420117
0.025549433815793	0.0243357186863283	0.0237631107154314	0.0249596605230412	0.0263943635675161	0.0241239039380692	0.0253685218250072	0.0277363702157864	0.0288231443422553	0.02672837456842	0.0280069059618211	0.0271651638283504	0.0263531718340917	0.026720404094196	0.0289230243393437	0.0300707151120084	0.0281918188505508	0.0286791769448561	0.0271962297807381	0.0253093726450489	0.0298296378160721	0.0275343993304457	0.0290326109502868	0.0305156203919432	0.0310417407165274	0.0268426720133091	0.0272153567489997	0.0288012412396319	0.0324257723349997	0.0277041126885296	0.0305804906158349	0.0293210408136726	0.0317595579809879	0.0293326115818685	0.0294141084787611	0.0298397031648473	0.0287387026197419	0.0300925825220082	0.0313563189410599	0.0278869192425215	0.0321112560056906	0.0261739937653113	0.0300529762791246	0.0299894711075225	0.0318211883270465	0.0313821310568151	0.0315829302660071	0.0317103493553033	0.0287167487438655	0.0319669063071628
0.0253398815471331	0.0238114576476352	0.0233750951156003	0.0244262011416794	0.0258338886857916	0.0234943191513496	0.0249001997669446	0.0274595051755426	0.0284019987413501	0.0263319273470405	0.0289290605121349	0.0269339093762492	0.0258990566631664	0.0263567269366182	0.0285132018264949	0.0298116479495235	0.0277979228621221	0.0284629253018648	0.0268293687585636	0.0250872209012026	0.0295121437321952	0.027270540442651	0.0291257885435059	0.0304530317156522	0.0310707595392723	0.0269164083734824	0.0271505149079112	0.0287472935483411	0.0325286226809697	0.0278342292073117	0.0306506554169463	0.0294574789410009	0.0318448489043977	0.029422447084371	0.0294830635736647	0.029960242072645	0.0291474168299477	0.0302849838967102	0.0313990393123641	0.0281486693693274	0.0323677589933038	0.0265774641590829	0.0304936148442426	0.0302891289491551	0.032280148684951	0.0319258072289575	0.0320999569968567	0.0321795758069064	0.0293565109891392	0.0326582077926994
0.0252224709727625	0.0232983069888828	0.0230925356416412	0.023943317842465	0.0252705483135817	0.0229068816268045	0.0244596731227198	0.0272402914917402	0.0279984862327823	0.0259679868201437	0.0297340703104639	0.0266463918261325	0.0254729573840414	0.0260101284169286	0.0281179613996555	0.029511046424536	0.027404558705206	0.0282372394126818	0.0264017638546203	0.0248301439205384	0.0291563623670511	0.0269317071083925	0.029135152610504	0.0303170587857442	0.0310320759801964	0.0269214907813202	0.0270592286829329	0.0286550207160443	0.0325416496247027	0.0278933259237603	0.0306624081873809	0.0294999057133368	0.0318617492858918	0.0294483850113004	0.0294790663322104	0.0300207934640555	0.0294825300770167	0.0304092590694301	0.031390011894736	0.0283636667963583	0.0325500532219584	0.0269440292096584	0.0308768722925168	0.0305102175984297	0.0326721231902568	0.0324078157576216	0.0325643171748753	0.0325931189499455	0.0299662892499042	0.0332641438062953
0.0252048524634746	0.0228101612752108	0.0229275361006393	0.0235260423101663	0.0247196559317877	0.022382635171351	0.0240648657346409	0.0270890037658798	0.0276258925526776	0.0256495316096271	0.0304171100308937	0.0263110878153495	0.0250894157100897	0.0256942959314191	0.0277517423360782	0.029178205186381	0.0270253253497646	0.0280110190855868	0.025923059585207	0.0245454092454218	0.0287743662279337	0.0265246034599156	0.0290636813143475	0.0301116948003304	0.0309272911597345	0.0268588155353029	0.0269469137824802	0.0285297780609864	0.0324656190150037	0.027880672038092	0.0306162432246197	0.0294470346295148	0.0318090821935514	0.0294107215043168	0.0294007673881633	0.0300198184789173	0.0297363792064853	0.0304624145557826	0.0313260803858709	0.0285245707566261	0.0326504579193211	0.027262784948113	0.0311922404656663	0.0306444544717061	0.0329847154927407	0.0328137078386403	0.0329595151064791	0.0329369586438382	0.0305252607101538	0.0337673244186924
0.0252892087303627	0.0223597781359828	0.0228856860554368	0.0231863308354112	0.0241957959782072	0.0219405328103004	0.0237321539422642	0.0270126023930332	0.0272961040854633	0.0253872054494235	0.0309749688047781	0.0259374365459687	0.0247613348676569	0.0254219258994762	0.0274280409210777	0.0288229427207238	0.0266732234944282	0.0277928109049598	0.025404247925497	0.0242407172729335	0.0283791920421243	0.0260570164357249	0.0289158163982023	0.0298421101505413	0.0307592783691712	0.0267304849206869	0.0268194751295039	0.0283776807553927	0.032302816968518	0.0277970155248178	0.0305137408943152	0.029299180624325	0.0316870511243936	0.0293112375641067	0.0292482214394999	0.0299571075349156	0.029902864974979	0.030443048289668	0.0312053506581619	0.0286252828623212	0.0326631039340487	0.0275241404796292	0.0314308381977192	0.0306854490217461	0.0332073980119947	0.0331314158764123	0.0332714752991565	0.0331992784215753	0.0310150135992605	0.0341534863397799
0.0254721899740123	0.0219582521159108	0.0229655871686484	0.022932298870579	0.0237123056767637	0.0215962172272197	0.023475494346412	0.0270143564862147	0.0270191141709594	0.0251888010940195	0.031406163657558	0.0255357657104968	0.0244993552010914	0.0252041967177487	0.0271588825144706	0.0284554548641671	0.026360212925627	0.0275905914441894	0.0248576617985109	0.0239241097685194	0.0279846432704473	0.0255378436481783	0.0286975243511143	0.0295147000383231	0.030532279942016	0.0265398937641464	0.0266832464295739	0.0282055747603998	0.03205716264459	0.027644710637922	0.0303576648887036	0.0290583953143041	0.0314973746908302	0.0291533294829989	0.0290230353295502	0.0298339391702091	0.0299776241700293	0.0303515290940286	0.0310274354258219	0.0286611994937248	0.0325841997613287	0.0277200964123412	0.0315856501718521	0.0306289346436587	0.0333317789294325	0.0333515351616042	0.0334888793654305	0.0333707992250086	0.0314199177120256	0.0344117030072903
0.0257453389107477	0.0216145079333681	0.0231591065074541	0.0227676839999084	0.0232807339128009	0.0213608515240219	0.0233055862708176	0.0270937202692968	0.0268025838645335	0.025058891806301	0.0317110724415433	0.0251171869810362	0.0243112994926518	0.0250502594928058	0.0269543027380639	0.02808613782395	0.0260967627214524	0.0274115557525658	0.0242969291711299	0.0236038572267919	0.0276050179485877	0.02497711544846	0.0284163488247722	0.0291371215508427	0.0302519925229221	0.0262918125865657	0.0265449061937973	0.0280209818227323	0.031734319293511	0.027427841118594	0.0301520464310036	0.0287286064373991	0.0312434082164816	0.0289421252114562	0.0287285105115142	0.0296532217270734	0.0299581899010319	0.030190159127212	0.0307936760436931	0.0286294346201384	0.0324122773299859	0.0278444715697113	0.0316517291131212	0.0304729845628559	0.0333518307607293	0.0334675528480411	0.0336034276901045	0.0334450537195251	0.031727383907752	0.034534561767062
0.0260959287442071	0.0213348701118836	0.0234523131030531	0.0226916431545739	0.022910322602254	0.0212402069154652	0.0232291866520815	0.0272464863973761	0.0266515063458779	0.0249986675670314	0.0318920854552023	0.0246934508945934	0.0242017621594863	0.0249667995349493	0.0268218882151427	0.0277253785401159	0.0258914299714432	0.0272619226333809	0.0237368657791174	0.0232883219814432	0.0272547512194805	0.0243860036687224	0.0280814475839986	0.0287183136026904	0.029925634787714	0.0259924637506089	0.0264113668661491	0.0278320119703513	0.0313418000895844	0.0271523356959889	0.0299022503877601	0.0283157621892801	0.0309302488161662	0.0286845798446495	0.0283697782179944	0.0294196137537605	0.0298441446060653	0.02996331693423	0.0305073374257091	0.0285290160789334	0.0321484223972012	0.02789308742702	0.03162636906667	0.0302182185622656	0.0332640913609143	0.0334760400486042	0.0336100478747014	0.0334186165733059	0.031928050533096	0.0345183279026686
0.0265080682547905	0.0211227701553086	0.0238268995450676	0.0226989385769111	0.0226075691325514	0.0212342080454379	0.023248694401068	0.0274651969112732	0.0265680194368493	0.0250060083538085	0.0319537751815577	0.0242767503901595	0.0241719076801804	0.0249577233832869	0.0267664312234522	0.0273833128516864	0.0257505093161166	0.0271467694220888	0.0231932788808178	0.0229857952598988	0.0269479693907613	0.0237768056990809	0.0277036041650118	0.0282684906869825	0.0295619891764098	0.0256495848513458	0.0262896350499303	0.0276472372678199	0.0308890627064225	0.0268260696264589	0.0296150166574104	0.027827979520109	0.0305648184866522	0.0283895399869185	0.0279539235345801	0.0291396167733516	0.0296372693759478	0.0296775760741114	0.0301737701705248	0.0283610574880892	0.031796492663116	0.0278639183749398	0.0315092558259069	0.0298680058981236	0.0330678463721636	0.0333768182367713	0.0335070666218891	0.0332913022108402	0.0320159253769563	0.0343631091910272
0.0269639057915596	0.0209786429670515	0.0242618142686762	0.0227804951702981	0.0223759322425237	0.0213370588632293	0.0233620868641319	0.0277397547540541	0.0265513958551756	0.025075792227045	0.0319030828976745	0.0238794633718114	0.0242195172559575	0.0250240161038357	0.0267897456508768	0.027069555827761	0.0256777954576533	0.027069908697217	0.0226826511550254	0.0227043086283253	0.0266979648283129	0.0231628877177579	0.0272952004091842	0.0277990984129127	0.0291714060164007	0.0252724705347769	0.0261866429579538	0.027475521881496	0.0303875827481251	0.0264589418331964	0.0292984681976877	0.0272756923502118	0.0301559168136918	0.0280677623047531	0.0274900911772103	0.0288216309237243	0.0293416918378906	0.0293417904086749	0.0298005307161582	0.028128906109386	0.0313633236099081	0.0277572137921304	0.0313025983842116	0.0294286672736548	0.0327652998900052	0.0331731061981455	0.0332963559929665	0.033066336760127	0.0319885031569977	0.0340730296042869
0.027444785738672	0.0209000403753729	0.0247348478268944	0.0229242435875229	0.022215733523495	0.021537942218282	0.0235632287467945	0.0280581560946026	0.0265982181650853	0.0252004007960375	0.0317495189101302	0.0235138284990815	0.0243392842193042	0.0251637921783876	0.0268906732066996	0.026792913643613	0.0256744919148892	0.0270338172976678	0.0222216763777803	0.0224514235498278	0.0265166178902494	0.0225585654684259	0.0268701313600149	0.0273227156530335	0.0287657547039682	0.0248719798428079	0.0261090541374667	0.0273258060996857	0.0298508907185762	0.0260629114252045	0.0289620747660547	0.0266717902778083	0.0297142310246997	0.0277318663354815	0.0269895606912506	0.0284759599199651	0.0289640327154766	0.0289671318353856	0.0293974456056055	0.0278382639857218	0.0308589169548088	0.0275755951907269	0.0310112424794911	0.0289096745839542	0.0323617373011022	0.0328716481832068	0.0329834588099072	0.0327505050228531	0.0318468711118163	0.0336564156456437
0.0279322586630382	0.0208819563179778	0.0252239971561541	0.0231161215382803	0.0221242820298516	0.0218221559114394	0.023842503374474	0.0284072600153807	0.0267027201324916	0.0253703586265102	0.0315053692316631	0.0231915558319386	0.024523318895165	0.0253725351592311	0.0270652824062677	0.0265610919516474	0.025739282253633	0.0270396242116928	0.0218266312299007	0.0222340069110618	0.0264138107016948	0.0219788961472483	0.0264436393594373	0.0268528854524855	0.0283583028864801	0.0244604911901556	0.0260630500749381	0.0272068460759893	0.0292945500983683	0.0256519700028344	0.0286165592026434	0.0260317296671782	0.0292522863927429	0.027396196310358	0.0264657717054796	0.0281147470911194	0.0285135477441637	0.0285670595516423	0.0289765998505941	0.0274972753145669	0.0302965985698315	0.0273241283365073	0.0306427635880639	0.0283238402006975	0.0318656803300395	0.0324828169781965	0.0325776908019033	0.0323542657212133	0.0315958086027939	0.033125992062796
0.0284088983602817	0.0209173247006925	0.0257085283743458	0.023341100308974	0.0220962153918272	0.0221724696622648	0.0241876616246637	0.028773524526832	0.0268572547349332	0.0255750323115208	0.0311858947706769	0.0229233852328495	0.024761794135227	0.0256434938892834	0.0273072350889988	0.0263804207869981	0.0258685582547711	0.0270871587960422	0.021512594164481	0.0220580048463393	0.0263968929061224	0.0214393530055703	0.0260320410021772	0.026403855847081	0.0279635018729703	0.024051781754079	0.0260541080658481	0.0271269166595883	0.028736045736819	0.0252420178466523	0.0282737315005059	0.02537358601495	0.0287843149221311	0.0270765629073816	0.0259342708345946	0.0277518196246445	0.0280022561124596	0.0281571923835255	0.0285522225478738	0.0271165670364095	0.0296931206967875	0.0270103660245168	0.0302075316641081	0.0276874763051419	0.0312890284989211	0.0320206764331277	0.03209220798562	0.031891818189707	0.0312438797772697	0.0324990732742787
0.0288589205822407	0.0209976268619625	0.0261697358538511	0.0235841286101546	0.0221240167413279	0.0225704836161447	0.0245847614299359	0.0291436593223883	0.0270528364399271	0.0258033195539629	0.0308094985603384	0.0227186195057592	0.0250436508191183	0.0259681837233622	0.0276082734655033	0.0262556192925431	0.0260567783116098	0.0271750551824308	0.0212925624552377	0.0219282311307313	0.0264702655310991	0.0209553587021711	0.0256523212793121	0.0259902141211604	0.0275966564827535	0.023660803746406	0.0260867841091897	0.0270934912445502	0.0281945436097117	0.0248506046563115	0.0279462359562364	0.024717998820727	0.0283260159681604	0.0267898360105636	0.0254125417539961	0.0274024150551529	0.0274450380871737	0.0277550487705289	0.0281404368274803	0.0267092219209688	0.0290686664690161	0.0266443518205451	0.0297187330202066	0.0270204874779524	0.0306471723208218	0.0315029756807411	0.0315440156541512	0.0313810903142578	0.0308035100534444	0.0317977201638278
0.0292686238709862	0.0211135367769828	0.0265914402385054	0.0238309263130812	0.0221986424641954	0.0229978238665485	0.0250190815850237	0.0295051686907975	0.0272797034182869	0.0260442742057645	0.0303978214089355	0.0225846733162146	0.0253572885019585	0.0263369339038161	0.0279587699127425	0.0261896235956342	0.0262969139798565	0.0273009035951341	0.0211765645731193	0.0218481887227279	0.0266351410617146	0.0205416683786811	0.0253215769148387	0.0256264058310726	0.0272734624950851	0.0233033291292786	0.0261645167871109	0.0271129190789675	0.0276904781059341	0.0244964924927212	0.0276471996714596	0.0240879393825917	0.0278941810197693	0.0265533671206023	0.0249196714038181	0.0270827647762443	0.0268596720754755	0.0273796155413532	0.0277588386586489	0.0262906544367226	0.0284466935365261	0.0262385683446235	0.0291923256511698	0.026346335252392	0.0299590503168512	0.0309510314615668	0.0309538794440665	0.0308436007353607	0.0302910260235511	0.031048806106937
0.0296266840305712	0.0212555385314238	0.0269602843660818	0.0240686008656902	0.022310187103188	0.0234370882900832	0.0254759263839068	0.0298467772396106	0.0275278525979778	0.0262876333036945	0.0299757067822194	0.0225266886186528	0.0256911845854504	0.0267394267601543	0.0283482829243058	0.0261834971817691	0.0265809361513834	0.0274614355004205	0.0211709005364447	0.0218199426827539	0.0268895151664046	0.0202116217179607	0.0250563086271049	0.0253261447352163	0.0270094071452571	0.0229954402381538	0.0262894683986365	0.0271901254491801	0.0272449264021403	0.0241990053581755	0.0273897779611614	0.0235082135485818	0.0275061593066591	0.0263842383985766	0.0244758030826962	0.0268095169645535	0.0262667647851514	0.027050711100484	0.0274258741385327	0.0258783508340086	0.0278535312750489	0.0258078056978256	0.0286468931945317	0.0256917828197211	0.0292471033593757	0.0303894366634326	0.0303460795658023	0.0303041296634953	0.0297266229973205	0.0302838993721554
0.0299243347251218	0.021414467280353	0.0272658839122337	0.0242860894655367	0.0224485184963819	0.0238725250108488	0.0259412769040759	0.0301587442034956	0.0277875132303076	0.0265242310713683	0.0295709542861667	0.0225472679771696	0.0260344081990622	0.0271651870419137	0.0287660730717678	0.0262364352309679	0.0269002949040534	0.0276527275718044	0.0212776479965018	0.0218440591206188	0.0272283531986164	0.0199763231676275	0.0248715909449128	0.0251017415728398	0.0268190490243105	0.0227528601375598	0.0264624176041248	0.0273283620125406	0.0268787475135776	0.0239771525474017	0.0271866047351128	0.0230046072966329	0.0271791546086688	0.0262983658077824	0.0241013386011228	0.026598998694823	0.0256895088048986	0.0267881264227788	0.0271600024292108	0.0254914292697562	0.0273176311599501	0.025368917298178	0.0281033509655482	0.0250862982846182	0.028537056270548	0.029845516272417	0.0297479292672264	0.0297901168629754	0.0291342042441195	0.029538823624448
0.0301554620195429	0.0215819452022011	0.0275008786706003	0.0244744475358148	0.0226038334444409	0.0242904705231886	0.0264022784848304	0.0304330791384979	0.028049538865086	0.0267462992627905	0.0292137646983413	0.0226463660440548	0.0263770158984831	0.0276039955328335	0.0292015479588096	0.0263458639011107	0.0272463563069959	0.02787040948644	0.021494534520816	0.0219196182881584	0.0276439615700009	0.0198438516559162	0.0247801849717851	0.024963405345743	0.0267152218644415	0.0225901453344948	0.0266827135688419	0.0275290321393472	0.0266115014669849	0.0238485552385081	0.0270491732805605	0.0226026113191551	0.0269293690443213	0.0263095232086392	0.0238158844280821	0.0264663452680205	0.0251531847921609	0.0266105623194693	0.0269786648324269	0.025149978633783	0.0268683778327409	0.0249404238929705	0.027584448566558	0.0245609821431702	0.0278574318036752	0.0293484448194114	0.029188965273545	0.0293307019902959	0.0285410125780838	0.0288527159123169
0.0303166337208817	0.0217507022903332	0.0276609171805514	0.0246270104775051	0.0227671050744624	0.0246795943902571	0.0268475765106397	0.0306636740516392	0.0283057101899374	0.0269476621261768	0.028935780916583	0.0228213576365347	0.0267103317053745	0.0280462159418993	0.0296446205230543	0.0265076246090111	0.0276107718149817	0.0281098622700407	0.0218152034059549	0.0220443015744177	0.0281264895776435	0.0198186285304838	0.0247916947223969	0.0249185936255978	0.0267082364605074	0.022519802159429	0.0269482956939922	0.0277916092537231	0.026460221075299	0.0238282640897032	0.0269871925910802	0.0223257399664358	0.0267710456820427	0.0264283928598489	0.0236369943047548	0.0264245608209971	0.0246843209176119	0.0265344325113642	0.0268971280039209	0.0248741526742764	0.0265344194090794	0.0245419258728619	0.0271140137997481	0.0241469165169609	0.0272386860500938	0.0289279556111293	0.0286997245616921	0.0289553458778791	0.0279769541191257	0.0282663901398642
0.0304070771089554	0.0219147851580339	0.0277445951753737	0.0247394546663448	0.0229304119477444	0.0250309996070537	0.0272675238953929	0.0308463661444861	0.0285489504444023	0.0271238383229038	0.0287686660108822	0.0230672736215259	0.0270271231188928	0.0284830354695138	0.0300859776788675	0.0267162243071525	0.0279857681256854	0.0283663967284043	0.0222298169602133	0.0222145437219125	0.0286644968320924	0.0199010670829521	0.0249118872421929	0.0249714993228502	0.0268051768234171	0.0225514272938787	0.0272557765469644	0.0281136558850102	0.0264381733273101	0.0239276145864955	0.0270079815810831	0.0221935924818286	0.026715501723127	0.0266617707552528	0.0235788351515483	0.0264836093941741	0.0243094462880771	0.0265726585456023	0.0269273210648497	0.024683034664649	0.0263415843852858	0.0241932949917837	0.0267159009695476	0.0238729407456106	0.026711865139989	0.0286126271372727	0.0283100660427879	0.0286920363902496	0.0274735084627937	0.0278198789073483
0.0304286119867485	0.0220696647762126	0.0277533581592026	0.0248097787205074	0.0230871527406469	0.0253382204163591	0.0276542864554634	0.0309789428145851	0.0287734607724192	0.0272720627353697	0.0287422465860545	0.0233771708128275	0.0273216885181029	0.0289066266922819	0.0305172649592906	0.0269651273267279	0.0283643553779609	0.0286354048184077	0.0227258788921009	0.0224257348482147	0.0292455252184014	0.0200875812496202	0.0251422876184524	0.02512275256892	0.0270093899751725	0.0226909972176161	0.0276005797431923	0.0284909395399425	0.0265537956644064	0.0241533013003793	0.0271159719220033	0.0222199564845748	0.0267702747605518	0.0270120485405116	0.0236509702960973	0.0266496565395017	0.0240534443641208	0.0267336242220248	0.0270768239565953	0.0245933467844836	0.0263106089378027	0.0239136451726361	0.0264126518600068	0.023763048941268	0.0263067446382152	0.0284278341841631	0.0280470914759262	0.0285651935287529	0.0270621488660268	0.027549213093061
0.0303855402312923	0.0222122571898578	0.0276913703158732	0.0248382197357975	0.023232158386241	0.0255971487846328	0.0280018700757558	0.031061097410778	0.0289747854785175	0.0273912397040249	0.0288823837916171	0.0237425860147181	0.0275898715386789	0.0293102419684105	0.0309311976202937	0.0272470632057619	0.0287404584918219	0.0289124800762375	0.023289135711699	0.0226724530722157	0.0298566281029544	0.0203709563098635	0.0254801183688228	0.025369386220559	0.027320247255055	0.0229404255364136	0.0279771202795045	0.0289176310500769	0.026809996609149	0.0245068379760987	0.0273123845476528	0.0224113502952604	0.0269385109218957	0.0274770526712734	0.0238574795196499	0.0269245756125889	0.0239376309094085	0.0270204608369765	0.0273481672089873	0.0246181455956233	0.0264550501507544	0.0237201307099298	0.0262239516362391	0.0238338315417519	0.0260495417742773	0.0283935860706143	0.0279328614484622	0.0285935244230973	0.0267722812611213	0.0274828054536004
0.030284488218069	0.0223408713450856	0.0275653454929768	0.0248271130263441	0.02336171686283	0.0258059104411617	0.02830608901706	0.0310943411411225	0.0291498176045466	0.0274818370526863	0.0292088787603795	0.0241540202766265	0.0278290161922375	0.0296882524393566	0.0313216104575169	0.0275543275550124	0.029108980419193	0.0291935060589684	0.0239044349228058	0.0229487080734543	0.0304848273577503	0.0207410080259784	0.0259185888867741	0.0257050689889101	0.0277332114028663	0.0232974655809548	0.0283790127038267	0.0293865637778848	0.0272039550930135	0.0249845010904231	0.0275951237239034	0.0227663619076763	0.027218695811399	0.0280502559397332	0.024196592590875	0.0273057955531016	0.0239778224415499	0.0274307876192826	0.0277385602752633	0.0247656956033606	0.0267798222337447	0.0236266824812444	0.0261650512474139	0.0240925282876126	0.0259604718123051	0.0285225949185592	0.027982248001583	0.0287881862943373	0.0266288574232077	0.0276381283304938
0.0301341946589731	0.0224550967245043	0.0273843308139541	0.0247806987625656	0.0234735259341167	0.025964702910265	0.0285644897171098	0.0310818738700172	0.0292967544453621	0.0275457281494737	0.0297338050576046	0.0246014061066766	0.0280378739583383	0.0300361429437413	0.0316834583931131	0.0278790581688414	0.0294658077397511	0.0294747139758701	0.0245564589760638	0.0232481782637966	0.0311174856288513	0.0211854071222531	0.0264474758322313	0.0261205648426785	0.0282401904205585	0.0237559686493714	0.0287992925236086	0.0298895289856303	0.0277274502009232	0.025577751021383	0.0279589001718247	0.0232759489752094	0.0276047705072418	0.0287213080861168	0.0246609053196854	0.0277865066672176	0.024182762676909	0.027956943645306	0.0282400851136685	0.0250387176425082	0.0272806958849561	0.0236428499625382	0.0262454000429596	0.0245361976329147	0.0260515871939163	0.0288189545368395	0.0282013413131324	0.0291516268204173	0.026649992934791	0.0280195155552923
0.0299452337436019	0.0225556416960817	0.0271594294702706	0.0247048752265169	0.0235665876130163	0.0260756017129411	0.0287762399839564	0.031028414539572	0.0294150112984648	0.0275859877572217	0.0304606209570889	0.0250745236659637	0.0282164716286151	0.0303504726181495	0.0320127786339397	0.0282134747594692	0.0298077691904432	0.0297527122509314	0.0252302989739984	0.0235644283908412	0.0317425941600432	0.021690536974663	0.0270538910304461	0.0266043449605625	0.0288301130521414	0.0243064389707971	0.0292306379665574	0.0304175836097966	0.0283676401938539	0.0262740266610187	0.0283955598212051	0.0239245946576886	0.0280866031799304	0.0294767834120262	0.0252381139163062	0.0283561768502802	0.0245532625766407	0.0285866486435416	0.0288403007046003	0.0254341516813761	0.0279448583892415	0.023772941387879	0.0264677454821512	0.0251522113495617	0.0263253885020174	0.0292777163569542	0.0285867652910271	0.0296773493977209	0.0268450458585826	0.0286177052619472
0.0297296624941123	0.0226441320712531	0.0269034468114122	0.0246068965428085	0.0236410561020568	0.0261423367561977	0.0289419899757231	0.0309399907701402	0.0295051003980097	0.0276066468669154	0.0313842373308836	0.0255633470201939	0.0283659467652909	0.0306288092168456	0.0323066235492335	0.0285500765977539	0.0301325570596883	0.030024491733204	0.0259118676160195	0.0238910991647651	0.0323489845483717	0.022242278020784	0.0277231206062474	0.0271432668686342	0.0294896347760228	0.0249367789012196	0.0296655819467782	0.030961350577251	0.0291081292051201	0.0270577517551048	0.0288945670380079	0.0246920002158992	0.0286507262672004	0.0303010263996477	0.0259120986127014	0.0290012834929184	0.0250822550197098	0.029303956085351	0.0295231346552312	0.0259434671319167	0.0287523498614348	0.0240156236730313	0.0268278851178046	0.0259198856295571	0.0267745561199246	0.0298854390934222	0.0291260503162289	0.0303506284759826	0.0272135945886794	0.0294112136440286
0.0295005827202082	0.0227228787157681	0.0266304438967978	0.0244950130279658	0.0236980492004994	0.0261700386099505	0.0290637088918336	0.0308236869878831	0.0295684809238188	0.0276124122174705	0.0324919711792301	0.0260583146874505	0.0284883564441018	0.0308696435764195	0.0325629717810908	0.0288817971621844	0.0304386204168012	0.0302874107718497	0.0265881721532176	0.0242220649569549	0.0329264766262533	0.0228266549741016	0.0284394348245828	0.0277232436662627	0.0302038814175487	0.0256331044039986	0.0300967071805656	0.0315112972108625	0.0299301358155966	0.0279113871084819	0.0294435771276238	0.0255549269710292	0.0292812177553972	0.0311769893499568	0.026664147251488	0.0297061480855987	0.025755722245341	0.0300903344097135	0.0302699100173378	0.0265534371304083	0.0296780007642968	0.0243640572508046	0.02731511396667	0.0268127684574331	0.0273828521873309	0.0306215497238177	0.0297989417588366	0.0311499721327317	0.027745556934597	0.0303690644353836
0.0292716128561603	0.0227946232460262	0.0263551865937824	0.0243780550614188	0.0237394320422337	0.0261649536827484	0.0291444998094665	0.0306873513477119	0.0296073853545537	0.0276083577638041	0.0337651111205723	0.0265505281469362	0.0285864645142864	0.0310722893409626	0.0327806236995466	0.0292021182977019	0.0307250381945171	0.0305391645233887	0.0272474767456619	0.0245515591810045	0.03346597542185	0.0234303246145441	0.0291868002269321	0.0283298472429084	0.0309571547156081	0.0263805281528717	0.0305168203034285	0.0320579828744461	0.0308136053866381	0.0288163998876566	0.0300290336942863	0.0264888724194067	0.0299606072204174	0.0320869871086171	0.0274741343762187	0.0304537705516204	0.0265542360291916	0.0309257299519712	0.0310603689395738	0.0272472108668398	0.0306934640160732	0.024806527012729	0.0279132526845067	0.0278010409385095	0.0281269232674676	0.0314601891079037	0.0305793123182948	0.0320489919737868	0.0284223875269324	0.0314540963192595
0.0290562740982558	0.0228622717332608	0.0260924876499713	0.0242649667923664	0.0237675816473606	0.0261341281245132	0.0291883944824386	0.030539263892682	0.0296246272940953	0.0275995977724796	0.0351807387055591	0.0270318874197338	0.0286635128520899	0.0312367720927814	0.0329590862241423	0.0295051484070797	0.0309913793449549	0.0307777427703839	0.0278793837221488	0.0248742694236444	0.033959529068559	0.0240409122000505	0.0299494605238733	0.0289488141742775	0.0317335506271807	0.0271638419598483	0.0309191032337434	0.0325922718703488	0.031738164048493	0.0297540754234522	0.0306367384197352	0.0274694052853581	0.0306707140720428	0.0330133291757081	0.0283215343868872	0.0312265883466309	0.0274547510601943	0.031789510187832	0.0318735944539986	0.0280054941073191	0.0317690333177031	0.0253274328055709	0.0286020323509946	0.0288536256812424	0.0289785470456899	0.0323721806759082	0.0314372757279231	0.0330183322861285	0.0292190209346688	0.0326261249583191
0.0288673087764352	0.0229286276108382	0.0258564549337699	0.0241643038229022	0.0237851410460427	0.0260850625246944	0.029200130071502	0.030387771836909	0.0296233962028534	0.027590954121074	0.0367134921334447	0.0274951750116992	0.028722982860756	0.0313637113816536	0.0330984512512578	0.0297856700920385	0.0312375566776246	0.0310013802891183	0.0284748589426423	0.0251854058045205	0.0344003575868826	0.0246472209676859	0.0307123809698923	0.0295664446576059	0.0325174675484821	0.0279680667718419	0.0312972417758801	0.0331055112665983	0.032683870822696	0.0307061468637616	0.0312523581858754	0.0284731164680381	0.03139336238763	0.0339388189769106	0.0291862160643801	0.0320071185610584	0.0284323272808042	0.0326612366788463	0.032688778186592	0.0288076771856554	0.0328750881536893	0.025908455317488	0.0293585843974228	0.0299398056246045	0.0299068698553961	0.0333268363488291	0.0323411646056181	0.0340274000259475	0.0301061104118409	0.0338445150602554
0.0287159655769817	0.0229961361943928	0.0256596805915699	0.0240837183175451	0.0237947724363433	0.0260253430023208	0.029184910589109	0.0302409023936619	0.0296070451074419	0.0275866331877235	0.0383370726697208	0.0279340994675013	0.0287683545682814	0.031454198758316	0.0331992714028543	0.0300391627545172	0.0314636805198758	0.0312085034677937	0.029026220704871	0.0254807466168365	0.034782860294479	0.025239344393229	0.0314615690109132	0.0301699000341002	0.0332940022192929	0.0287788673493883	0.0316455325703687	0.0335896757192188	0.0336317690668617	0.0316552527185004	0.0318618518223213	0.0294782281768134	0.0321109511751891	0.0348471296412431	0.0300490186936385	0.0327784699770047	0.0294615738092478	0.0335212584814785	0.0334858208652764	0.0296328071759191	0.0339831354900102	0.026529722546545	0.0301588298110441	0.0310303340172191	0.0308803220615452	0.0342934385100775	0.033259170749083	0.0350457615396485	0.031052163325048	0.0350700217998023
0.0286113030452593	0.0230666538853868	0.0255124298630812	0.024029463997443	0.0237989196419468	0.0259622587948425	0.0291481571948998	0.030105968704498	0.0295788781840355	0.0275899297430496	0.0400254147579198	0.0283433085008639	0.0288028718301607	0.0315096747279619	0.0332624364800147	0.0302618052677011	0.0316699179355529	0.031397676483139	0.0295271060975723	0.0257566652881616	0.0351026075780331	0.025808709105724	0.0321842925500889	0.0307474128303376	0.0340492439997663	0.0295828465268167	0.0319589700795498	0.0340374826361553	0.0345642643567928	0.0325852503678935	0.0324518126890694	0.0304649396565413	0.0328068839572515	0.0357230755740052	0.0308921404154196	0.0335247317772005	0.0305177350194584	0.0343511429410095	0.0342457781514866	0.0304603602516395	0.0350664977109736	0.0271708504042026	0.0309786432741581	0.0320981171525304	0.0318680751208804	0.0352423521898224	0.0341605807583676	0.0360441786993614	0.0320253238054141	0.0362659677147975
0.0285595750493786	0.0231412547859452	0.0254219083475697	0.0240059597100727	0.0237995906657899	0.0259024213696474	0.0290952532046716	0.0299891893220783	0.0295419459098771	0.0276029757926899	0.0417535291126438	0.0287183798709027	0.0288293230594871	0.0315318074766917	0.0332890537913932	0.0304504631759746	0.0318563628061445	0.0315675499128996	0.0299724241155765	0.0260101423345122	0.0353563210480171	0.0263480713489877	0.0328692188981304	0.0312884262335549	0.034770484283698	0.0303677417997358	0.0322333154760064	0.0344424814747068	0.0354653658402208	0.033481418863908	0.0330097325541735	0.0314155903467128	0.0334658758362859	0.0365528019146489	0.0316993806409242	0.0342312561898413	0.031577433097624	0.0351339728404015	0.0349511769506954	0.0312708149848019	0.0361007280004957	0.0278117913766942	0.0317947478513838	0.0331185842059628	0.0328410426037291	0.0361457981576704	0.0350166331317653	0.0369953237695313	0.0329947121144617	0.0373989108899302
0.0285637644470355	0.0232200858152776	0.0253916945685597	0.024015451172237	0.0237981710304734	0.0258514045293264	0.029031291545295	0.0298953452438954	0.0294988560262919	0.0276265508333868	0.0434980746301578	0.0290557963315974	0.0288498472835106	0.0315223762200255	0.0332803353635341	0.0306026641539304	0.0320229215399367	0.0317168142058934	0.0303583013825158	0.0262387654430625	0.0355418447350657	0.0268514841307013	0.0335064952562643	0.0317836794091466	0.0354463590129514	0.0311225479617428	0.03246514920733	0.0347991208553596	0.0363208276111073	0.0343305820110342	0.0335241971066864	0.0323147074321344	0.0340741616556103	0.0373239124894725	0.0324562773316953	0.034884855877713	0.0326191296473573	0.0358545410053612	0.0355862304823725	0.0320460529815481	0.0370638346590646	0.0284334765399412	0.0325853527997983	0.0340698505192149	0.0337725027339069	0.0369783531547739	0.0358010683704485	0.0378742405271191	0.0339313437451619	0.0384389683060993
0.028623320602743	0.0233022784506333	0.0254214142543515	0.0240578044010455	0.0237952775833627	0.0258134278740509	0.0289608341010161	0.0298274995155334	0.0294516086338068	0.0276599663073772	0.0452377285590479	0.029352909337297	0.0288657749183519	0.0314831620151471	0.0332374948667149	0.0307165647527087	0.032169218473012	0.031844159957545	0.0306820238668859	0.0264407202352821	0.0356581089498871	0.0273142470082975	0.0340877876729234	0.0322252527579353	0.036066940622417	0.0318375867285381	0.0326519087527415	0.0351027967481802	0.0371182209871548	0.035121177005807	0.0339850250284359	0.0331489865354034	0.0346196285781006	0.0380255534122983	0.0331501730763336	0.0354739359967975	0.0336233815012475	0.0364994700987514	0.036136977997777	0.0327696228947374	0.0379363813560357	0.0290182694251183	0.033330576884317	0.0349327564413068	0.0346384424709657	0.0377172497091809	0.0364904534264467	0.038658621444419	0.0348087076508461	0.0393599278442062
0.0287341329481265	0.0233859211818316	0.0255067027849043	0.0241304514149902	0.0237906604122247	0.0257911062646536	0.0288876936036398	0.0297868020409155	0.0294014631708223	0.0277010314742039	0.0469534187692707	0.0296078948403853	0.028877511324981	0.031415848812979	0.0331616568581974	0.0307909108431651	0.0322945241398989	0.0319482464542189	0.0309419763213265	0.0266147737097175	0.0357050876653267	0.0277328463235725	0.0346062912339237	0.032606584283313	0.0366237928519862	0.0325045400513194	0.0327919127457548	0.0353498844177561	0.0378469613336054	0.0358432875370034	0.0343833620458256	0.0339072378777072	0.0350918931488506	0.0386484655501382	0.0337702354807578	0.0359885777977381	0.03457295830607	0.0370572797917386	0.036591370256324	0.0334269032563417	0.0387015121695426	0.0295502657346703	0.0340127082058005	0.035690838040581	0.035417714744522	0.0383425386192292	0.0370643522263501	0.039328960071575	0.0356030959255116	0.04013924304993
0.0288887412819259	0.0234680921895022	0.0256394591590596	0.0242284912918209	0.0237831575627238	0.0257852849075504	0.0288147490734096	0.029772396232798	0.0293488437260215	0.0277461012313285	0.0486284683985638	0.029819703479631	0.0288844689773208	0.0313219373591011	0.033053780620888	0.0308249936516725	0.0323977085372727	0.032027679463379	0.0311375801129371	0.0267602518819925	0.0356837497319288	0.028104890655512	0.0350567205129575	0.0329224653914465	0.0371099987203114	0.0331164595137807	0.0328843722676896	0.0355377562131215	0.038498306247112	0.0364886545612617	0.0347117398068116	0.0345803176736984	0.0354823386425523	0.0391850154563199	0.0343074496900562	0.0364205869362809	0.0354528741666323	0.0375184177769276	0.0369393166767062	0.0340051939724781	0.0393449340387451	0.0300154757948166	0.0346163476664241	0.036330264910629	0.0360920798434234	0.0388371624527008	0.0375053974175546	0.0398686231842077	0.0362937664335482	0.040757970482388
0.0290767518957308	0.0235449472932778	0.0258083506612782	0.0243449314679742	0.0237707036754719	0.0257949733544462	0.0287438050504429	0.0297814351699187	0.0292932871363698	0.0277901996604729	0.0502486884498574	0.0299880066978314	0.0288850511259897	0.0312026742548252	0.0329146004424285	0.0308186028769266	0.0324772203318324	0.0320809987702881	0.0312692294663843	0.0268770127441167	0.0355960038554428	0.0284290441527217	0.035435286288999	0.0331690220108199	0.0375201690985787	0.0336677604868295	0.0329293897541687	0.035664786725924	0.039065336315468	0.0370506734559634	0.0349641074820219	0.0351610558381863	0.0357841243509506	0.0396292114044355	0.0347545947365838	0.0367635161423837	0.0362503699627316	0.0378752661512726	0.0371727054700219	0.0344937592740552	0.03985487682737	0.0304019225521776	0.0351284739786642	0.0368397652551422	0.0366461803165307	0.0391869740172919	0.0377993019988512	0.0402638736361502	0.0368630005820111	0.0412006844047029
0.0292854048363613	0.0236118545025101	0.0259994946888813	0.0244710393526685	0.0237503899203142	0.0258173829068415	0.0286755028602768	0.029809204474274	0.0292334357917658	0.0278272073283902	0.0518024411931972	0.030113139797587	0.0288766865136631	0.0310589980496832	0.0327445836382959	0.030771978064928	0.0325310917495867	0.032106675509402	0.0313382257757588	0.0269654153561652	0.0354446370051349	0.0287049590166788	0.0357396622387781	0.0333436849881299	0.0378504369624396	0.0341542067849332	0.0329279456216032	0.0357303463447118	0.0395429254504593	0.0375243829228476	0.0351358420897855	0.0356441854967139	0.0359921749564781	0.0399767088803166	0.0351062109477438	0.037012668941921	0.0369548700448209	0.0381221308485938	0.0372854044057822	0.0348838383370336	0.0402220425649553	0.0306996811599554	0.0355384580471284	0.0372105486615608	0.0370674809055548	0.0393807220941468	0.0379348361005425	0.0405038640556207	0.0372960992876208	0.0414553871508557
0.0295002265581348	0.0236635639977941	0.0261972304941401	0.0245967658017976	0.0237185691996526	0.0258480621624959	0.0286092890429383	0.0298493390992185	0.0291670742764496	0.0278500964426534	0.0532806873699266	0.0301960425957511	0.0288559114071799	0.0308915036614327	0.0325439069902572	0.03068575918937	0.0325569677172218	0.0321031189243672	0.0313467094587536	0.0270262856532998	0.0352332457564236	0.0289332075319892	0.0359689436290425	0.033445152269189	0.0380984405605386	0.034572889390373	0.0328818724261925	0.0357347838153906	0.0399277047838819	0.0379064486780266	0.0352237418960031	0.0360262764151986	0.0361031554040666	0.0402248082193287	0.0353585625977913	0.0371650888128444	0.0375579275755367	0.0382552190035008	0.0372732471754103	0.0351686344541886	0.04043954986641	0.0309008793019425	0.0358380457871103	0.0374362310932061	0.0373461921195815	0.039410018263766	0.0379037844961597	0.0405806137928489	0.0375813447658949	0.0415134236567838
0.0297057042643023	0.0236944012702898	0.0263848990004676	0.0247112005947389	0.0236709979543405	0.025881116544566	0.0285434421833222	0.0298941134244812	0.0290912062561173	0.0278511962295162	0.0546770229947579	0.0302381981273947	0.0288184923687057	0.0307004257356409	0.0323124515808121	0.0305609372198134	0.0325521567939441	0.0320686918283047	0.0312975887626765	0.0270608793892426	0.0349661599830378	0.0291152135163237	0.0361235988238876	0.0334733443254808	0.0382632973513269	0.0349222012492044	0.0327938161250978	0.0356793980756397	0.0402180220477964	0.0381951433687464	0.0352260059074388	0.0363056725377824	0.0361154346677137	0.040372445876817	0.0355095980082852	0.0372195364261137	0.0380531664154345	0.0382726071977362	0.0371340084633037	0.0353432896806004	0.0405028761880385	0.0309996715570514	0.0360213216841498	0.0375127633775974	0.0374751875095574	0.0392692930093253	0.0377008940245879	0.0404889764196101	0.0377099447248546	0.0413694032976655
0.0298859300141089	0.0236984713699091	0.0265455675028504	0.0248030246487637	0.023603004309453	0.025909491172355	0.0284751552259762	0.0299347796578389	0.0290021656899364	0.027822471267024	0.0559877064125946	0.0302415697441859	0.0287595811143838	0.0304856408063761	0.0320498152978604	0.0303988053450031	0.0325137006057369	0.0320017337371868	0.0311944649451119	0.027070842532573	0.0346483582964956	0.0292531827698373	0.036205413552914	0.0334293535455684	0.0383455695257537	0.035201809035229	0.0326671838313586	0.0355663993578408	0.0404138969565055	0.0383903230715589	0.0351422014503791	0.0364824327828253	0.036029040375264	0.0404201799492673	0.0355589080688903	0.0371764563490387	0.0384362234138308	0.0381742022601837	0.0368673696283744	0.0354048491140546	0.0404097987394393	0.0309921966568894	0.0360846605770961	0.0374383628814163	0.0374499194472613	0.0389557458215346	0.037323816234727	0.0402266019667421	0.0376759682891446	0.0410211297227271
0.0300251791270508	0.0236698634798661	0.0266626598903383	0.0248609319754463	0.0235096718159521	0.0259252932484693	0.0284006665193119	0.0299619288285282	0.0288957547579674	0.027755797514716	0.0572116725780463	0.0302085369228462	0.0286738916765209	0.0302466873559653	0.0317553416092692	0.0302009114398523	0.0324384579196964	0.0319005904212223	0.0310415533195767	0.0270581693743844	0.0342853746881416	0.0293500319581004	0.0362174272467104	0.0333153877885872	0.0383472211503758	0.0354126219789541	0.0325060773595451	0.035398859344764	0.0405169721387346	0.0384933999572723	0.0349732210589675	0.0365582737025502	0.0358456052507725	0.0403701698944163	0.0355076833995931	0.037037933642218	0.0387046925412447	0.0379616954627454	0.0364748761617863	0.0353522171397711	0.0401603339978379	0.0308765233516907	0.0360266718932172	0.0372134474770132	0.037268335239197	0.0384692921468617	0.0367730485291136	0.0397938963838574	0.0374762785804908	0.0404695387361245
0.0301084039102785	0.0236028469586286	0.0267204752415855	0.0248740038269655	0.0233860285632968	0.0259201302976885	0.028315429827272	0.0299658510854589	0.0287673999815189	0.027643223792692	0.0583505287956934	0.030141830126273	0.0285558899023852	0.0299828021527442	0.0314281626104641	0.0299690123104692	0.0323231991909775	0.031763648465558	0.0308435997680849	0.0270251585863011	0.0338831959738971	0.0294093153100843	0.0361638602574249	0.0331347079225518	0.0382715663453073	0.0355567572470373	0.0323152118743464	0.0351806500126887	0.0405304584550769	0.0385073101039551	0.0347212293307322	0.0365365122985808	0.0355683056176127	0.0402261498200037	0.0353586699030776	0.0368076400395883	0.0388580709119132	0.0376385104073359	0.0359598876678466	0.0351861068003663	0.0397566754903837	0.0306525885285347	0.0358481384476975	0.0368405708908968	0.0369307939143998	0.0378125092406576	0.0360518763296016	0.039193979955878	0.0371104644721121	0.0397186447671374
0.0301216372573675	0.0234920521845158	0.0267045944159277	0.0248320261442561	0.0232272327119526	0.0258854434406671	0.0282143117095577	0.0299368765279794	0.0286123178833779	0.0274772098386867	0.0594085240629834	0.0300444651272438	0.0283999859562117	0.0296929706252348	0.0310672538685479	0.0297050302124772	0.0321647073674197	0.0315893733511082	0.0306057924771197	0.0269743674794681	0.0334481498935315	0.0294351485222276	0.0360500303947003	0.0328915588882279	0.0381232073859036	0.0356375008423457	0.0320998191132008	0.0349163707117991	0.0404590729473452	0.0384364748859731	0.0343895999844997	0.0364220070275241	0.0352017916581367	0.0399933941303865	0.0351161221067963	0.0364907687624619	0.0388977059699547	0.0372097444965266	0.0353275208903836	0.0349089827210059	0.0392031295700106	0.0303221299451865	0.0355519505533287	0.0363243588094612	0.036439983452085	0.0369905829704004	0.0351663189376988	0.038432646270813	0.0365807729471407	0.0387754977320046
0.0300523100243092	0.0233326316875402	0.0266021846360479	0.0247257482025836	0.0230287472221336	0.025812819378023	0.0280918041115133	0.0298656832089727	0.02842568208262	0.0272508353009503	0.0603924825377854	0.0299196772996573	0.0282007217179359	0.0293759885526311	0.0306714982508811	0.0294110121058886	0.0319598809128251	0.0313763495536924	0.0303336688561203	0.0269085647519944	0.0329867840971817	0.0294321293164075	0.0358822569018275	0.0325910936019218	0.0379079611402646	0.0356592625110977	0.0318655349958058	0.0346112630251992	0.040308967114831	0.0382867537811611	0.033982843029747	0.0362210947091917	0.0347521086513889	0.0396786736613879	0.0347857533473208	0.0360939564037409	0.038826742652673	0.0366821035075695	0.0345845861723385	0.0345249975465855	0.0385060491434406	0.0298886152073336	0.0351430352501217	0.0356714455270013	0.0358008381823564	0.0360112581377424	0.0341250825735126	0.0375183235426402	0.0358920432487887	0.0376501539370442
0.0298894914486526	0.0231203989467985	0.0264022169294789	0.0245470849362169	0.0227864984471715	0.0256942698187519	0.0279422406055425	0.0297435642477697	0.0282027847678734	0.0269579767801127	0.0613116905104403	0.029770856493967	0.027952946538086	0.0290305320427175	0.0302397557474816	0.0290890920785988	0.0317058353600038	0.0311233212064519	0.0300330178564703	0.026830682069328	0.0325057367827625	0.0294052542011339	0.0356677497844399	0.0322392888162347	0.0376327718056506	0.0356275226532023	0.0316182719964687	0.0342711130354421	0.0400876426478734	0.0380653857648885	0.0335065216892129	0.0359415205851696	0.0342266079350948	0.0392901996375961	0.0343746814061097	0.0356251896739146	0.0386500689898516	0.0360638283475267	0.0337395175972691	0.0340399214911992	0.0376737655952292	0.0293571682237056	0.0346282797017291	0.0348904113319337	0.035020456351957	0.0348847958042471	0.0329395254025721	0.0364620404281836	0.0350516442880715	0.0363556670494189
0.0296240641217585	0.0228519437640125	0.0260956123067751	0.0242892680242171	0.0224970150870335	0.0255224718511825	0.0277600062099186	0.0295626505025522	0.0279391868384563	0.0265934521672215	0.0621777257433338	0.0296014832311597	0.0276519764776431	0.0286552326391899	0.0297709362733589	0.0287414573351287	0.0314000001738426	0.03082923196613	0.0297097782322359	0.0267437648942258	0.0320116004403616	0.0293598311370134	0.0354144823255865	0.0318428518917487	0.0373056074933963	0.0355487687235188	0.0313640774677579	0.033902140837906	0.0398038511609005	0.0377809156754144	0.032967158483492	0.0355923581186032	0.0336338458093016	0.0388375518177886	0.033891367581564	0.0350936941028012	0.0383742581975992	0.0353646124659844	0.0328022968210472	0.03346106424606	0.0367165193871768	0.0287344941554314	0.0340164470027835	0.0339917211280077	0.0341080182258291	0.0336239423001307	0.0316236410858056	0.0352773986899701	0.0340694173424646	0.0349081080498669
0.0292488452203637	0.0225247242736878	0.0256753313326576	0.0239469518978441	0.0221575456094236	0.0252909666955837	0.0275397327261267	0.0293160886668713	0.0276308524512841	0.0261531330291527	0.0630042184240139	0.0294150670622471	0.0272937337503019	0.0282487544432178	0.0292640725545812	0.0283703181038042	0.0310402082390325	0.0304932628566019	0.0293699336759313	0.0266509230651452	0.0315107810067193	0.0293013880195145	0.0351310447472428	0.0314091173075895	0.0369353378753289	0.0354304181044567	0.0311089801694637	0.0335108775049046	0.0394674738890169	0.0374431010566938	0.0323721296768326	0.0351839142633909	0.0329834679889117	0.0383315860558326	0.0333455463064428	0.0345098010582462	0.038007504765226	0.0345955075588679	0.0317843701479747	0.0327971880434009	0.0356463898871896	0.0280288036848393	0.0333180816125474	0.0329876648457483	0.0330747054555618	0.0322439159252183	0.0301940693482211	0.0339805547984733	0.032957626738502	0.0333266263938842
0.0287586647989454	0.0221371364532289	0.025136419555324	0.0235162808953777	0.0217661535699259	0.0249943171853511	0.0272764737386067	0.0289981769463591	0.0272742651077428	0.0256340267447505	0.0638065346232887	0.0292150880358803	0.0268748644722523	0.0278098703269499	0.0287183904365065	0.0279778817614958	0.0306247758399723	0.0301148670214036	0.0290194062195608	0.0265552817080091	0.031009355698576	0.029235577174796	0.034826477404938	0.0309459316870099	0.0365315899257977	0.0352807239794889	0.0308588285384412	0.0331040302530995	0.0390893768318441	0.0370627940865335	0.0317295471036179	0.0347276148977095	0.0322860765268955	0.0377843152593704	0.0327481412435935	0.0338847887503902	0.0375595512259322	0.0337688140438931	0.0306985575978982	0.0320584100444375	0.0344772247484506	0.0272497371150759	0.0325454002089286	0.0318922998254129	0.0319336226402879	0.0307624185463014	0.028670143878383	0.0325902112729824	0.0317309217286463	0.0316335679791501
0.0281504106480485	0.0216885625172951	0.0244760189306766	0.0229949232792559	0.0213217912883412	0.0246282262265719	0.0269658555334337	0.0286044617906672	0.0268665236539599	0.0250343306133618	0.0646013764374426	0.0290049422827294	0.0263928339521981	0.0273375346276607	0.0281333742746282	0.0275663314088721	0.0301525715351961	0.0296938004901078	0.0286639497965108	0.0264599331493795	0.0305129338042878	0.0291680764242161	0.0345100827382458	0.0304615261881254	0.036104578895633	0.0351086604402384	0.0306191256398704	0.0326883373197301	0.0386812365969531	0.0366517924311447	0.0310481262713964	0.034235864022315	0.0315530754242898	0.0372087565322572	0.0321111623108313	0.0332306923905539	0.0370416011862518	0.0328979512900338	0.0295589513727488	0.0312560913336439	0.0332245684022789	0.0264082882020152	0.0317121618042722	0.0307213942561308	0.0306997218318871	0.0291996797780223	0.0270739886460548	0.0311276152918207	0.0304063127803171	0.029854667866636
0.0274230480125907	0.0211793998938684	0.0236933533959074	0.0223820770660127	0.0208243530971796	0.0241896195490474	0.0266042020306738	0.0281317997306137	0.0264054175949678	0.0243534603659077	0.0654062982077965	0.028787892748951	0.0258459996112255	0.0268309501038193	0.0275088254466653	0.0271378090505444	0.0296230728199934	0.0292301482418343	0.0283090463801937	0.0263678905710375	0.0300265256530303	0.0291044877073439	0.0341912165455408	0.0299643753815175	0.0356649122000751	0.034923783059197	0.0303948671127759	0.0322704150088242	0.0382553324326767	0.0362226524813186	0.0303370396194599	0.033721869384906	0.0307964905429954	0.0366187364233472	0.0314475763730093	0.0325600786169505	0.0364662127470077	0.0319973007755375	0.0283807990495692	0.0304027086043692	0.0319055876233237	0.0255167264955161	0.0308335084059545	0.0294923684976709	0.0293897298789218	0.027578539992929	0.0254306714445836	0.0296165553366904	0.0290031643465472	0.0280193343285475
0.0265776216440851	0.0206110726551032	0.0227896953734925	0.021678451812292	0.0202747099241024	0.0236766965024313	0.0261886332973679	0.027578388436374	0.0258894819241192	0.023592055517482	0.0662391453883942	0.0285670260806607	0.0252336622303331	0.026289627372126	0.0268449124294016	0.0266944034442506	0.0290364099036413	0.028724345025253	0.0279598075984752	0.0262820441980177	0.0295544256977273	0.0290502347449701	0.0338790610628097	0.0294630422904643	0.0352233650761763	0.0347360616372063	0.030190389549146	0.0318566004899957	0.0378243009245195	0.0357884587773005	0.0296057539796177	0.0331994267637201	0.0300287591633011	0.036028646115455	0.0307711426083724	0.0318857800379923	0.0358471647357535	0.0310820133988051	0.0271803637801958	0.0295117031024946	0.0305389892065672	0.0245885150498517	0.0299257644082867	0.0282242270612849	0.0280220764573484	0.0259245726146374	0.0237684138988667	0.0280833340616081	0.0275432027347391	0.0261610296064179
0.0256172474457338	0.0199860273733892	0.0217683193936888	0.0208862297721184	0.0196747273639795	0.023088952680193	0.0257171382981271	0.026943770870625	0.0253180322589706	0.022751963897604	0.0671174314022616	0.0283452165676467	0.0245560966226215	0.025713435494964	0.0261422112900541	0.0262381425832457	0.0283933962954037	0.0281771905622887	0.027620885099397	0.0262051208354408	0.0291001159703305	0.0290104617381689	0.0335823847700538	0.0289660101898981	0.0347906288347597	0.0345556829883336	0.0300092373826774	0.0314527951351737	0.0374008518597522	0.0353625449619056	0.0288638517422104	0.0326826557343189	0.0292624849115544	0.0354531396695867	0.0300962022259833	0.0312205877073218	0.0351992863674069	0.0301677704581822	0.0259747496123499	0.0285972996368932	0.0291449199340994	0.023638217321181	0.0290061796102344	0.0269374673650992	0.026616816614246	0.0242662314485081	0.0221188321062209	0.0265566741104171	0.0260505299651955	0.0243177192015836
0.0245471015618826	0.0193077154384297	0.0206344494179455	0.0200090092527508	0.0190272696955564	0.0224271779474103	0.0251886232828757	0.0262288160133096	0.0246911814862048	0.0218362075446076	0.0680576772931101	0.0281250978926923	0.0238145630628221	0.0251026428245542	0.0254017358299392	0.0257709906691382	0.027695546196223	0.0275898589182345	0.0272963931334259	0.0261396475562	0.0286661959372469	0.0289899355837926	0.0333092966551184	0.0284815031051266	0.0343770353879647	0.0343928236271679	0.0298540562818813	0.0310643143242291	0.0369974470838836	0.0349581647696461	0.0281208360973659	0.0321856819759946	0.0285101552575621	0.0349067717673047	0.0294374119663303	0.0305769029552241	0.034538239425524	0.0292704870451498	0.024781674852915	0.0276742867120459	0.027744831474592	0.0226813825752201	0.0280925980711923	0.0256539412377362	0.0251955345091563	0.0226349773624796	0.0205171271493751	0.0250674801851533	0.0245516193800665	0.0225322824641477
0.0233744164366484	0.0185805639374782	0.0193952082216785	0.019051732574887	0.0183361925487879	0.021693433137319	0.0246029376683444	0.0254356791859018	0.0240098393912642	0.0208489319997081	0.0690747477295188	0.0279090432038118	0.0230113009224617	0.0244579476145065	0.024624956974294	0.025294849322159	0.0269450789350969	0.0269639019615878	0.0269898467419434	0.026087920286088	0.0282543438921139	0.0289929544729008	0.0330670054967077	0.0280172987188125	0.0339922654054852	0.0342573951530474	0.0297265200906746	0.0306957505523922	0.0366259488477397	0.0345881166842882	0.0273859221164928	0.0317222656601113	0.0277838218176289	0.0344035773443405	0.0288094126124599	0.0299663555123081	0.0338802414338845	0.0284059478214541	0.0236191708217844	0.0267577475890864	0.0263612820567587	0.0217343930187812	0.0272030344112504	0.0243966310545384	0.0237812033114068	0.0210652788959977	0.0190020394448551	0.0236483349694606	0.0230752418407962	0.0208526177433849
0.0221084965607188	0.0178099372882361	0.0180595811829643	0.0180206008002593	0.0176063271606149	0.0208910083562294	0.0239608795123885	0.0245677445656536	0.0232756969246074	0.019795340916046	0.070181223214902	0.0276991537385708	0.022149505991398	0.0237804982699332	0.0238138113185391	0.0248115626664356	0.0261449108772333	0.0263012469613512	0.0267041185410611	0.0260519779333199	0.0278653134584412	0.0290232659527242	0.0328615970911485	0.0275805394823816	0.0336450516267553	0.034158768882504	0.029627296518188	0.0303508571183239	0.0362972499219395	0.0342643329474462	0.0266678174354895	0.0313053825585458	0.0270947486616265	0.033956604249513	0.028226428666662	0.0293994021230717	0.033241719465349	0.0275893697283119	0.0225051790807609	0.0258627321810185	0.0250176328479683	0.0208142484905297	0.0263551428424879	0.0231892853337155	0.0223979585090621	0.0195942815430123	0.0176152089886751	0.022332557244466	0.0216522280577761	0.0193309049422785
0.0207607720741501	0.0170020919280821	0.0166384147900307	0.0169229773441753	0.0168434593721716	0.0200243655548796	0.0232641827757626	0.0236295520866318	0.0224911968749154	0.0186816178340577	0.0713868505259536	0.0274972558980123	0.0212332929441712	0.0230719034188322	0.0229706990154444	0.0243229258236997	0.0252986353728777	0.0256041884776372	0.0264414163411263	0.0260335825681842	0.0274989666393578	0.0290839975089413	0.0326978436579915	0.0271775499007415	0.0333428929275957	0.0341054905116586	0.0295560541950505	0.0300324594638706	0.0360209039424732	0.0339974519556737	0.0259744988711931	0.030946773971706	0.0264530407283308	0.0335774209710752	0.0277018042874063	0.0288849280564694	0.0326388883033717	0.0268348954207396	0.0214570205098028	0.0250038623439664	0.023737582075765	0.019938257336724	0.0255655748511073	0.0220558428969263	0.0210707181074829	0.0182608033583697	0.0163993717839927	0.0211526257483207	0.0203149122746005	0.0180211492906356
0.0193449172960214	0.0161641264907322	0.0151444859498952	0.0157672827885256	0.0160543066804619	0.0190990678229892	0.0225154885727714	0.0226267105855323	0.0216594928155892	0.0175148369947236	0.0726981103384433	0.0273049063148895	0.0202676443522837	0.0223342322502472	0.0220984714212458	0.0238306962542821	0.0244104914188441	0.0248753747936896	0.0262032827742262	0.0260342059834219	0.0271543423665067	0.0291776024216997	0.0325790593800075	0.0268136698428604	0.0330917978484123	0.0341049996587961	0.0295115106909331	0.0297424002434193	0.0358047798914989	0.0337964013828417	0.025312994251001	0.0306564922142985	0.0258672726819232	0.0332756328269989	0.0272474935982892	0.02842988148948	0.0320872546413305	0.0261550357156747	0.0204907193910515	0.0241948697458186	0.0225444700204943	0.0191235983466927	0.0248492411902148	0.021019570375337	0.0198245572541207	0.0171031942858977	0.0153947240050218	0.0201378278199013	0.0190960385068058	0.0169739890972165
0.0178770754701772	0.0153039299973124	0.0135927103323557	0.0145628837609609	0.015246496654061	0.018121697768267	0.0217183025769569	0.0215657987639894	0.020784398297436	0.0163028652092876	0.0741179326042167	0.027123404114222	0.0192583475627052	0.0215700057828969	0.0212004091169357	0.0233366073032183	0.0234853217764	0.0241177892151049	0.0259906168010895	0.0260550227693801	0.0268297569706047	0.0293058230632119	0.0325070138429071	0.0264931148535253	0.0328960774787719	0.0341633721890146	0.0294915180373587	0.0294815224078593	0.0356547678562012	0.0336680255997649	0.0246891816488367	0.030442477951938	0.0253441466178239	0.0330584490221806	0.0268735391095823	0.028038975450117	0.0316010612894598	0.0255600979458092	0.0196201905437346	0.023448077190323	0.0214602947221021	0.0183867239914993	0.0242185225161865	0.0201018619615598	0.0186837291467323	0.016155650416724	0.0146331495996622	0.0193111977625985	0.0180268867636932	0.0162284147896202
0.0163762531124745	0.014430130553107	0.0120006266805565	0.0133199798868054	0.0144285496271443	0.0170997673757488	0.0208769407066624	0.020454255294936	0.0198703284102468	0.0150542571563581	0.0756455776102157	0.0269538092531403	0.0182119206627635	0.0207821799081616	0.0202801910917638	0.0228423832450546	0.0225285213357306	0.0233347266266624	0.0258037155720273	0.0260969098360732	0.0265229307540296	0.0294696729810506	0.032481911088679	0.0262188743326543	0.0327582060735155	0.0342851043610281	0.029493179647553	0.029249692128898	0.0355745628630992	0.0336167929223972	0.0241076204665986	0.0303102111505658	0.0248882126713283	0.0329303463528929	0.0265875867908038	0.0277144915756077	0.0311927010843092	0.0250576560729126	0.0188563404973637	0.0227738509847253	0.020504418299414	0.017742596981458	0.0236825059253363	0.0193207225752226	0.0176702439912961	0.0154430530042428	0.0141311916356852	0.018686186874514	0.017134479146103	0.0158020524293353
0.0148649797126084	0.013552046675913	0.0103894491734334	0.012049495067428	0.0136098673702863	0.0160416219409836	0.0199964651954549	0.019300259183564	0.0189222360655097	0.0137781471902823	0.0772766858662527	0.0267969655798086	0.01713552862925	0.0199741212015299	0.0193418560300317	0.0223497550758716	0.0215459765447749	0.0225297657506679	0.0256423337912004	0.0261604521246435	0.0262311331794472	0.0296694381381697	0.032502436568056	0.0259926567822017	0.032678763245829	0.0344729563905902	0.0295129906209169	0.0290458605412543	0.0355655488522276	0.0336446142506088	0.023571429616963	0.0302624759485341	0.0245016872329179	0.0328928704751064	0.0263944952678825	0.027456212919311	0.0308721466170985	0.0246521314151621	0.0182061895413235	0.0221800713413144	0.01969203164656	0.0172037957490349	0.0232463515799457	0.0186890832888274	0.0168020086168304	0.0149754129907502	0.0138843170668714	0.0182639231802935	0.016438050700772	0.0156841591872891
0.0133703689774766	0.0126796423212327	0.00878635107742018	0.0107629838317062	0.0128007266563691	0.0149563410836624	0.0190826131759195	0.0181126012862106	0.0179455457077229	0.0124841421389607	0.0790034855746246	0.0266535270916701	0.0160368906052285	0.0191495766253999	0.0183897567930375	0.0218604762766029	0.0205439967351322	0.0217067375953059	0.0255057566472213	0.0262459540901529	0.0259513382841491	0.02990469667772	0.0325658683195013	0.0258148880632948	0.0326564644495199	0.0347278688259144	0.0295469924641049	0.0288681604191693	0.0356267959567326	0.033750794480588	0.0230822267523602	0.0302992699847473	0.0241843972407025	0.0329446019389183	0.026296094670746	0.0272614996880804	0.0306464544263966	0.0243445527380463	0.0176721721673345	0.0216716846843537	0.0190325761616561	0.0167795866311829	0.0229109009399081	0.0182132516782951	0.0160907138503671	0.0147440500200062	0.0138656238302477	0.0180320660976188	0.0159455042672212	0.0158356718547569
0.0119257431853833	0.0118234842804777	0.0072295720298434	0.00947257287885399	0.0120122711184201	0.0138536405620124	0.0181417199911173	0.0169005476743879	0.0169460877059167	0.0111822223335918	0.0808151347421613	0.0265239858174891	0.0149241790436971	0.0183126383615584	0.0174285093523662	0.0213763377684104	0.0195292381875788	0.0208696906196754	0.0253928816622238	0.0263534564194652	0.0256803818398043	0.0301743556757585	0.0326682432221925	0.0256847641026011	0.0326882778512194	0.0350489586677804	0.0295909332770744	0.0287140314272638	0.035755172579755	0.0339321232187777	0.0226401386742837	0.0304178716678508	0.0239338657701121	0.0330812938107885	0.0262911352892591	0.0271255044335703	0.0305194056105696	0.0241325466796552	0.017251790172694	0.02125040876005	0.0185284513704708	0.016475122401807	0.0226726151616802	0.0178919012817432	0.0155398985543687	0.0147216042259005	0.0140302463689587	0.0179658694794255	0.0156510367773877	0.0161969207656922
0.0105728980094675	0.01099469590662	0.0057802337602156	0.008190978646868	0.0112564849201022	0.0127437797578069	0.017180639613896	0.0156736952870278	0.0159300375024672	0.00988266380210774	0.0826981675137065	0.0264086998025068	0.0138059111747614	0.0174677051205912	0.0164629376303071	0.0208991812985409	0.018508621795073	0.0200228531768374	0.0253023045560874	0.0264827573800855	0.0254151124238298	0.0304767026489063	0.0328045650713247	0.025600354431804	0.0327696171879079	0.0354335945352415	0.0296404253062756	0.0285803658261663	0.035945561572969	0.0341830948743905	0.0222438869414241	0.0306130581539964	0.0237455360856768	0.033296165260472	0.0263754394250504	0.02704150570591	0.0304913350137846	0.0240105755113008	0.0169377504824685	0.0209146519468798	0.0181743855482836	0.0162909549234145	0.0225238790736962	0.0177159582881875	0.0151437873579991	0.014866300280303	0.0143234883890421	0.018031245166547	0.0155350541646888	0.0166990386894887
0.00936460127393464	0.0102048926905585	0.00454887216756895	0.00693169090812763	0.0105461159237735	0.0116374814903835	0.016206664817529	0.0144418200231766	0.0149038648414506	0.00859600690301077	0.084637011482314	0.0263079198381339	0.0126908328504438	0.016619441382122	0.0154980159662957	0.0204309105331567	0.0174892452177696	0.0191705938306573	0.0252324044341284	0.0266334381793923	0.025152529776742	0.0308094691696847	0.0329690390722574	0.0255587482253095	0.0328945933991986	0.0358775427952674	0.0296910932193283	0.0284636656678794	0.0361911595771035	0.03449623381734	0.0218909451257949	0.0308774474527015	0.0236131125947893	0.0335803164293614	0.0265422383326692	0.0270013255783023	0.0305591781286147	0.0239703975984305	0.0167186184780931	0.0206596801482174	0.0179577401205582	0.016223012599271	0.0224536371376503	0.0176695178143904	0.0148874196685875	0.0151287085041649	0.0146891116055326	0.0181888817777987	0.0155666732392289	0.0172740597479005
0.00836539619815478	0.00946607172685617	0.00373620334898982	0.00570953943971253	0.00989449421838845	0.0105458735233989	0.015227450115977	0.0132147170739694	0.0138743002723247	0.00733312531133413	0.0866145440395796	0.0262218138340717	0.0115877942382523	0.0157727361237484	0.0145388112924904	0.0199734991915865	0.0164782905065886	0.0183173801803125	0.0251814242318385	0.0268048917431314	0.0248899053674154	0.0311699038328911	0.0331553172637262	0.025556230961307	0.0330563038560121	0.036375170775397	0.0297387082288686	0.0283602026157902	0.0364838321697324	0.0348624909379708	0.0215777565031625	0.0312019247032612	0.0235289823832255	0.0339232184866436	0.0267826488201306	0.0269957895987837	0.0307167334003936	0.0240016891753543	0.0165798920761434	0.0204780236280997	0.0178597661671988	0.0162630881014331	0.022448266294413	0.017731606685723	0.0147482042325739	0.0154584029228752	0.015075253452195	0.0183982802203302	0.0157080041654594	0.0178611603650326
0.00764574562116016	0.00879040870793261	0.00358620969914649	0.00454222361325066	0.00931516921638303	0.00948046504961445	0.0142509409809142	0.0120020328687894	0.0128483289373524	0.00610552135953234	0.0886126601091352	0.0261504880606169	0.0105056159869854	0.0149326626893337	0.0135904276168594	0.0195289956342083	0.0154829283354492	0.0174677368724558	0.0251475432866181	0.0269963543859312	0.0246248817551906	0.0315548519860611	0.0333567410623851	0.0255884780365469	0.0332471372761902	0.0369196898420126	0.0297793050308665	0.0282661724475471	0.0368144956675326	0.0352716750000868	0.0212999947069121	0.0315761077580536	0.0234846735916375	0.0343132306621164	0.0270862282233602	0.027015188325525	0.0309551060178346	0.0240927450431119	0.0165053053412072	0.0203600740932502	0.0178575469109221	0.0163997473811149	0.0224925570160989	0.0178783704972865	0.0146985276612943	0.0158087616384276	0.0154374472886689	0.0186209139053566	0.0159188078098396	0.018409219196729
0.00726298619940342	0.00818989776576055	0.00410657933116265	0.00345454191507283	0.00882128094986083	0.00845317663829353	0.0132853134159437	0.0108130875271252	0.0118332258471741	0.00492617430507273	0.0906128294802433	0.0260940048653573	0.00945294326559745	0.0141044415064879	0.0126579561438748	0.019099523414562	0.0145102202793093	0.0166262035399745	0.0251289400251235	0.0272069399295312	0.0243555489437958	0.0319608400216293	0.033566570003179	0.0256507517723858	0.0334590745696851	0.0375034204880318	0.0298092802260937	0.0281778378176116	0.0371734988558496	0.0357128851774825	0.0210528462067915	0.031988810548382	0.0234713077610244	0.0347381020559427	0.0274415448541656	0.0270497062969069	0.0312632760550392	0.0242311748730456	0.0164781413302853	0.0202947924639527	0.0179261905199564	0.0166194681768383	0.0225706755522868	0.0180852145138862	0.014708723095502	0.0161395372283096	0.0157394694880358	0.0188222515666182	0.0161603429755979	0.018877030878499
0.00723233236468385	0.0076757663378738	0.0050277905789129	0.00249108354555907	0.00842461838083023	0.00747644754436394	0.012338928521235	0.00965668621699388	0.0108366530024126	0.00381189741857854	0.0925966281800459	0.0260523968613886	0.00843808335103436	0.0132934073431611	0.0117464353932451	0.0186872774270828	0.0135670210752763	0.0157972934828244	0.0251238439240017	0.0274356759091578	0.0240804973454812	0.0323841625422305	0.0337781891786913	0.0257380900109362	0.0336839700113823	0.0381180632633011	0.02982547233679	0.0280916546983089	0.0375509833195267	0.0361749183068687	0.0208312929190322	0.0324284719185411	0.023480010939677	0.0351854271485331	0.0278367114581171	0.0270897944937254	0.0316287242350164	0.0244045277352359	0.0164823728983131	0.0202704382920877	0.0180408514388584	0.0169077875327323	0.0226670098371264	0.0183285546897542	0.014749730219868	0.0164177000968426	0.015952982877671	0.0189727729775095	0.016397888377977	0.0192324243338745
0.00751141340775593	0.00725763717191698	0.00610661829951961	0.00175498730332048	0.00813443083333482	0.00656344511885405	0.0114203069492074	0.00854091745931759	0.00986684737486737	0.00279041837799314	0.0945462339772022	0.0260256779626595	0.00746882011244063	0.0125049826121874	0.0108608270999075	0.0182945154277949	0.0126598835907131	0.0149854540043194	0.0251305770049867	0.0276815415782762	0.0237988481540593	0.0328209712644042	0.0339852912752891	0.0258454773872783	0.0339138022261431	0.0387549626398105	0.0298252246563713	0.0280043798257914	0.0379372078475071	0.0366466333785401	0.02063037558073	0.0328835294347872	0.0235022598349036	0.0356430367006552	0.028259846436747	0.0271264733330531	0.0320380528843643	0.024600802365743	0.0165035268903708	0.0202752425035417	0.0181783083512982	0.0172502817940122	0.0227668433281411	0.0185870307257136	0.0147950551193502	0.0166172635079385	0.0160566939597042	0.0190482691774469	0.0166020133278435	0.019451060920264
0.00801721424878913	0.00694252075617403	0.0072110464703493	0.0014646605296252	0.00795624074582073	0.00572838208126395	0.0105381275555783	0.00747293648659372	0.00893293975923911	0.00192422700704006	0.0964448806656032	0.0260138519766944	0.0065521958555482	0.0117446577539	0.0100060155771422	0.0179235448793487	0.0117949703753524	0.014195029436404	0.0251475860725374	0.0279435074624011	0.023510262853077	0.0332673650411642	0.0341820320511195	0.0259679937462952	0.0341408895239429	0.0394053548582233	0.0298064329728067	0.027913158246115	0.038322829153319	0.037117264585943	0.0204454229131401	0.0333427291843454	0.0235301514619267	0.0360993173627015	0.0286994459237593	0.0271515629116391	0.0324775539414274	0.0248088262046724	0.0165292444615507	0.0202979690262046	0.0183180093466302	0.0176332838063298	0.0228568404849213	0.01884219649378	0.0148219529244179	0.0167186470145698	0.0160354229418792	0.0190297145829422	0.0167489472430683	0.019515281804204
0.00865861892372448	0.00673389152042851	0.00827386496068355	0.00172264316104259	0.00789106292092699	0.00498686879420041	0.00970125195102876	0.0064587328808524	0.00804545478893356	0.00138348953389361	0.0982772690372019	0.0260169197298497	0.00569424804848798	0.0110179787415146	0.00918684060787177	0.0175767052759039	0.0109779772277859	0.0134302280246373	0.0251734676334801	0.0282205762130156	0.0232149342851224	0.0337194808011747	0.0343631603778673	0.0261009374806404	0.0343580684664416	0.0400605946916278	0.0297675807130293	0.0278155915526168	0.0386991369059468	0.0375766815249392	0.0202722369817332	0.0337953718873529	0.0235565952399672	0.0365434622187372	0.0291446651728323	0.0271578444880198	0.0329336944749278	0.0250185066774535	0.0165495647292104	0.0203283385088186	0.0184426305124113	0.0180443207076426	0.0229253561228463	0.0190787918081144	0.0148119607729105	0.0167079115607308	0.0158792618597984	0.0189029248569553	0.0168204187366359	0.0194131349937951
0.00935802966344613	0.00663123098546	0.00925817254412461	0.00226181786647317	0.00793541106086843	0.0043560093975418	0.00891877003995097	0.00550288510836937	0.00721703986759713	0.00142879384576684	0.100029934454544	0.0260348858746816	0.00489968701292564	0.010330539973954	0.00840817656944098	0.0172563463365853	0.0102140760645043	0.0126950939815939	0.0252069879217825	0.0285118244665824	0.0229135622226186	0.0341735854843377	0.0345241255149138	0.0262399243903032	0.0345588378359049	0.0407123593652159	0.0297077643075304	0.0277097885629694	0.039058245317271	0.0380156002926876	0.0201072305323369	0.0342315020056651	0.0235754341317474	0.0369656602318216	0.0295855182586886	0.027139161835062	0.0333935079831826	0.0252209713405915	0.0165569852694345	0.0203573112124918	0.0185382589590675	0.0184723086934746	0.022962596590738	0.0192847219483553	0.0147509798224602	0.0165760282236618	0.0155828745845889	0.0186581345069728	0.0168032418865083	0.0191375997266063
0.0100571219343873	0.00663035743450976	0.0101419998889986	0.00286113630281331	0.00808219569431821	0.00385351732112767	0.00820004793478207	0.0046083127290748	0.00646341940936928	0.00192633619424638	0.101691571844189	0.0260677665985828	0.0041715044630693	0.00968797791611697	0.00767507255844957	0.016964802712276	0.00950788618045307	0.0119934861216273	0.0252471006790887	0.0288164453193008	0.0226073167538554	0.0346261691830363	0.034661165152621	0.0263809647850962	0.0347374723489223	0.0413528303262219	0.0296267116125384	0.0275944009898941	0.039393246215937	0.0384257522967396	0.0199475167263476	0.0346420500650139	0.0235815060650983	0.0373572354638939	0.0300130107932534	0.027090473462836	0.0338448936413978	0.0254086198431719	0.0165463575197361	0.0203772425487653	0.0185943203877465	0.0189075650186714	0.0229606659701716	0.019450855671241	0.0146290893119361	0.0163182411076833	0.0151449386796453	0.0182895669953462	0.0166888199330067	0.0186859838689566
0.0107145736302588	0.00672455543927561	0.0109118237351478	0.00343856870367992	0.00832223583137928	0.00349471197945205	0.00755473549913154	0.00377605555713036	0.0058043844676623	0.0025634426818565	0.103253318968693	0.026115599410422	0.00351051920946791	0.00909595658401816	0.00699296752871411	0.0167043661152502	0.00886348392761008	0.0113290644988426	0.0252929653214807	0.0291337908880606	0.0222977930657215	0.0350740396726901	0.0347713780595333	0.026520522915347	0.0348891116295727	0.0419748551197817	0.0295247960846202	0.0274686471346392	0.039698329848139	0.0388000189005878	0.0197909552519232	0.0350189396958501	0.0235706590006282	0.0377107477098358	0.0304192222237542	0.0270078674109506	0.0342768345991054	0.02557511196937	0.016514667710272	0.0203819333831317	0.0186033512150591	0.0193417000732509	0.0229135290992549	0.0195707235628093	0.0144402262318175	0.0159335346022117	0.0145677118305006	0.0177950309468626	0.0164726551178482	0.0180594615562395
0.0113020792307254	0.00690614720496373	0.011559775199963	0.00396784574054772	0.00864588374503944	0.00328700782912618	0.00699265594066856	0.00300515307113094	0.00526416330711583	0.00321125095497691	0.10470899821051	0.0261784560279477	0.00291490761832781	0.00856013054532156	0.00636798576185732	0.0164772560310377	0.00828445950647813	0.0107052862864302	0.0253439678747938	0.029463414248237	0.0219869613852	0.0355144183413186	0.0348527850187942	0.0266555634827963	0.0350098303338534	0.0425720923833067	0.0294030490987568	0.0273323268135175	0.039968879891927	0.0391325400743988	0.0196361611936219	0.0353551706579173	0.0235397333489273	0.0380200655536405	0.030797353617216	0.0268885499572994	0.034679550840764	0.0257153143421531	0.016460742567068	0.0203665998544266	0.0185606868204095	0.0197674437158005	0.0228169186551025	0.0196401708574898	0.0141818138543239	0.0154241948164685	0.0138567063490634	0.0171755539999492	0.0161539026646898	0.0172627243432173
0.0118010353428159	0.00716797930216242	0.0120824479351677	0.00444381364040427	0.00904432048003398	0.00322466382512323	0.00652346559259636	0.00229282139380778	0.00486975161547121	0.00383107886127513	0.10605531600065	0.0262564591310123	0.0023798491774077	0.00808606572400047	0.00580729116534854	0.0162855903740151	0.00777402399925838	0.010125411622976	0.0253997466109005	0.029805109829233	0.0216771159332207	0.0359450372158761	0.0349043812502261	0.0267835900711662	0.0350966951150839	0.0431391430776637	0.0292631723411642	0.027185830652853	0.0402015486675922	0.0394188044315104	0.0194824844355455	0.0356448879807531	0.023486524695832	0.0382804214420842	0.031141754803484	0.0267308186868762	0.0350446031580074	0.0258252253090958	0.0163849085580578	0.0203277863774764	0.0184641118806599	0.0201784477736371	0.0226682081899309	0.0196569978304038	0.0138543838900665	0.014795449935603	0.0130204656345645	0.0164350550843494	0.0157349794918343	0.016303731866888
0.0122002968864221	0.00750442065061879	0.0124804611374296	0.00487181569185296	0.00951031169263206	0.00328917732663201	0.00615597313851472	0.00163559260321872	0.00464546833755546	0.00441315472266445	0.10729201760024	0.0263498033987941	0.00189756670853356	0.00767909591526206	0.00531941767266971	0.0161313575634864	0.00733515798793434	0.00959251914663882	0.025460223694773	0.0301589511219384	0.0213708267237599	0.0363642363434636	0.0349261827664045	0.0269026799763579	0.0351478135210326	0.0436716706893977	0.0291075515846523	0.0270301465867364	0.0403943175323859	0.039655726752804	0.0193299679684814	0.035883445796253	0.0234097385000745	0.0384884566086222	0.0314479421754414	0.0265340292504272	0.0353649636954662	0.0259018941544766	0.0162886260054815	0.0202632426814068	0.0183134999016202	0.0205690949163554	0.0224662682401114	0.0196206071496447	0.0134612116188927	0.014055176444273	0.0120704551872638	0.0155800519143713	0.0152212253323248	0.0151935666108486
0.0124948154622722	0.00791173555344006	0.0127584203095408	0.00526411169354599	0.0100384379093696	0.0034566607894655	0.00589710201177565	0.00103469356102342	0.00460416166575784	0.00495902757314949	0.108421993323391	0.0264587808331888	0.00145835025638133	0.00734409847804609	0.00491438301900297	0.0160163914868467	0.00697077449676051	0.00910952929299444	0.0255256433864906	0.0305253243246866	0.021070897866097	0.0367710602264635	0.0349192681524915	0.0270115192279806	0.0351623790467522	0.0441665124017601	0.0289392723500421	0.0268668658834954	0.0405465461469652	0.0398417175518732	0.0191792934795682	0.0360674727510782	0.0233089469207893	0.0386422618182973	0.031712615824586	0.0262985640070059	0.0356350663523167	0.0259433476413262	0.0161741153551853	0.0201717825295924	0.0181104569919508	0.0209343345970461	0.0222113189687441	0.0195316697750567	0.0130079679100447	0.0132136639551651	0.0110211131614451	0.0146194004950339	0.0146206088950633	0.0139464269214686
0.0126849052483912	0.00838792127793986	0.0129251146751809	0.00563827044793823	0.0106249349277281	0.00370657716715403	0.00575069976494586	0.000533467479861227	0.00474034618036394	0.00547603092400044	0.109451330600036	0.0265838099095068	0.00105422656136416	0.00708519154054733	0.00460325673717601	0.0159423506524731	0.00668384673476348	0.00867923110468831	0.0255966164625595	0.0309049563454132	0.0207803356430245	0.0371653513390235	0.0348858161124116	0.0271094406671879	0.035140715504838	0.0446217822431799	0.0287621369514607	0.0266981903177017	0.0406590128038409	0.0399767475245584	0.0190317221778705	0.0361949442041595	0.0231845563739748	0.0387414180501901	0.0319336822527017	0.0260258096520251	0.0358508477462985	0.0259485341817323	0.0160439917447085	0.0200531388889041	0.0178579782819117	0.0212695596291714	0.0219047903453715	0.0193918173469336	0.0125023829065856	0.0122834398289927	0.00989016730305725	0.0135640661818147	0.0139434702748551	0.0125798477570965
0.0127759405088365	0.00893220447075315	0.0129938657757474	0.00601586010764586	0.011267305307419	0.00402634367609528	0.00571664914637567	0.000469264507471204	0.00503163001653696	0.00597503187866323	0.110389304660932	0.0267254676162075	0.000693019813536627	0.00690538832462206	0.00439682062711763	0.0159107025100535	0.0064774345389085	0.00830430550242621	0.0256741695553708	0.0312989354107688	0.0205023289812313	0.0375478379766564	0.0348291377927306	0.0271964668395889	0.0350843226385191	0.0450369660424768	0.0285806812013706	0.0265269411941203	0.0407339463680247	0.040062407883324	0.0188890380330567	0.0362652647584591	0.0230377928346265	0.0387870393915983	0.0321102866968553	0.0257181498530598	0.0360097868643447	0.025917293648816	0.0159009247844599	0.0199078280258575	0.0175601226196438	0.0215705318476074	0.0215491994616113	0.0192033680081545	0.0119539103372211	0.011279166992224	0.00869945543732012	0.0124269314112106	0.0132022903365352	0.0111153577731505
0.0127783478449862	0.00954439601384806	0.0129829562227788	0.00642076847921251	0.0119638360502935	0.00441136142639006	0.00579077352901734	0.000918954279893658	0.00544748181462259	0.00646910471867573	0.111248299268149	0.0268845229755888	0.000466501054686731	0.00680628224286013	0.00430328777880361	0.0159227134525972	0.00635454776962405	0.00798733534016694	0.0257597970881395	0.0317087224346365	0.0202402439462402	0.0379202128267704	0.0347537013819225	0.0272733582073161	0.0349959234738081	0.0454130066842452	0.0284001876175858	0.0263565698167616	0.0407750486158456	0.040101965570829	0.0187534994940258	0.0362793629795011	0.0228707102274511	0.0387818185253164	0.0322428570770417	0.0253789777435305	0.0361109490854886	0.0258503588515934	0.0157473420200718	0.0197370332809696	0.0172217110089375	0.0218333617003589	0.0211480539820106	0.018969093120935	0.0113733769753123	0.0102176478018368	0.00747678175068661	0.0112226554778099	0.0124114763219761	0.00958006703036458
0.0127077844223919	0.0102242594597239	0.0129160368118066	0.00687696944488648	0.0127131176069966	0.00486265736846795	0.00596569200585362	0.00147883030350043	0.00595820686892535	0.00697240860609692	0.112043648056634	0.0270619702056593	0.000604654590237536	0.00678785735569648	0.004325830818611	0.0159794444669876	0.006317824074913	0.0077307912924381	0.0258555124407483	0.0321361512983998	0.0199976325470473	0.0382851977270308	0.0346651448047092	0.0273416657917684	0.0348795122391636	0.0457523766845887	0.0282266903730738	0.0261911676886656	0.0407875038799069	0.0401004101229958	0.0186278042827518	0.0362397982824036	0.022686225348287	0.0387300731484555	0.0323331596046333	0.0250127316854167	0.0361550379564298	0.025749392809177	0.0155851957333245	0.019542517935873	0.0168480557485214	0.0220545441231536	0.0207057906514365	0.0186920335923978	0.0107725977382218	0.00911800081100598	0.00626003445858609	0.00996762187989776	0.0115871485322327	0.00801042925388815
0.0125853816437901	0.0109709903773601	0.0128223346624982	0.0074059657629864	0.0135136229488218	0.0053840166920564	0.00623227352029412	0.00208199960019892	0.00653959832331074	0.00749906376217051	0.112793387006516	0.0272590593188069	0.00101042498090413	0.00684850000115707	0.00446131183055655	0.0160817518491103	0.00636906996896377	0.00753698425496183	0.0259638939675735	0.0325834163239294	0.0197782544250349	0.0386465891580157	0.0345702705490344	0.0274037858293488	0.0347403997198562	0.0460591335196016	0.0280669655684573	0.0260354732595649	0.0407779709473436	0.0400644864631722	0.0185150699836568	0.0361508777383341	0.0224881804419643	0.0386377893581829	0.0323843640273764	0.0246249557619421	0.0361444558141632	0.0256170639605865	0.0154158125900359	0.0193265754017826	0.016444729708568	0.0222310513681991	0.0202277579058437	0.0183753759901716	0.0101639334978403	0.00800214044942317	0.00510634056950475	0.00868005216272601	0.010746903116653	0.00646153117489599
0.012437876047587	0.0117828512660111	0.012736370499285	0.00802446026670126	0.0143633774211556	0.00597955507817698	0.00658108640626638	0.00272476708136487	0.00717370380957446	0.0080620348340999	0.113517909697471	0.027477321685013	0.00152603809338507	0.00698522694557649	0.00470111624326504	0.0162302919366277	0.00650878722292929	0.0074079807758849	0.0260881205710686	0.0330530455059709	0.0195861079829365	0.0390092781916923	0.0344770149103753	0.0274630123635234	0.0345852506204716	0.046338951485196	0.027928498888535	0.0258948704865431	0.0407545501990997	0.0400027051592435	0.0184188308457239	0.0360187777371264	0.022281431598355	0.0385126553870929	0.0324011141791834	0.024222383680257	0.0360833719082282	0.0254571590660704	0.0152398435570674	0.0190920236618446	0.0160173880891246	0.0223604823774009	0.0197202515678034	0.0180223999820984	0.00955976758749471	0.00689580867678484	0.00411119469162973	0.00738046774484744	0.00990950739732761	0.00503111578306058
0.0122973468426131	0.0126569668105573	0.0126967809043578	0.00874285223021781	0.0152597300909237	0.00665206390404308	0.00700339367887539	0.00341039581158845	0.00784777344605129	0.00867213170132906	0.114239519686754	0.0277185879469481	0.00211517867267232	0.00719407186714666	0.00503354880728775	0.0164255285191122	0.00673583307124226	0.00734548799890634	0.0262319908149346	0.0335478585347513	0.0194254653128027	0.0393792380303333	0.0343943824539183	0.0275235819403633	0.0344221048966821	0.0465991222465721	0.0278194216462272	0.0257753729806569	0.0407267171920712	0.0399253187735717	0.0183430485099752	0.0358516618119414	0.0220719572587476	0.0383640760429908	0.0323895968161665	0.0238130407652	0.0359777938729335	0.0252747304736713	0.0150573274317431	0.0188422492191581	0.0155716578484493	0.0224412676161095	0.0191906117930432	0.0176365096880743	0.00897188207865669	0.00583061737001492	0.00343448363807988	0.00609294675866161	0.00909445332794878	0.00391698383539273
0.0122001646808645	0.0135892592522755	0.0127438432829694	0.00956486095165996	0.0161992238580222	0.00740213104322745	0.0074915793156704	0.00414176936427801	0.00855281506429612	0.00933726220032347	0.114981878920231	0.0279849956927975	0.0027695636141936	0.00747052613179222	0.00544637306858316	0.01666774151385	0.00704731594862332	0.00735072622213109	0.0263999191759218	0.0340709092904319	0.019300903131471	0.0397634721152323	0.0343323356497715	0.0275907028059387	0.0342603722061166	0.0468485148255901	0.0277484060574695	0.025683586309728	0.0407052125654885	0.0398442501627128	0.0182921313816078	0.0356597812982133	0.0218669761117739	0.0382031549051806	0.0323575985784872	0.023406353100034	0.0358356350384829	0.0250762702542283	0.0148678757794244	0.0185813034307854	0.0151131122520441	0.0224729277733432	0.0186473870077492	0.0172213621893552	0.00841073221797401	0.00484781611160791	0.00326548912756963	0.0048483760669035	0.00832125187578707	0.00346789476148364
0.012184728655999	0.0145744922156566	0.0129155890216176	0.0104881440658384	0.0171775534117634	0.00822787319194141	0.00803913485229847	0.00491990058232783	0.00928233959900112	0.0100620307094741	0.115769357674212	0.0282789845007348	0.00348555971407822	0.00780993248106153	0.00592848165816561	0.0169570356562941	0.00743873374021265	0.00742431573645565	0.0265969031572679	0.0346254133170835	0.0192173201592216	0.0401699162966226	0.0343016299286181	0.0276705593893335	0.0341107859102728	0.0470974848503972	0.0277245118426607	0.0256266404379149	0.0407018777252288	0.0397729564631774	0.0182709543164166	0.0354555398325064	0.0216750573903988	0.0380426280618825	0.03231453736571	0.0230132453218857	0.0356667660094667	0.0248698980233841	0.0146709809829531	0.0183140506712746	0.0146473490916338	0.0224563840190252	0.0181005651868642	0.0167811065834772	0.0078846535710789	0.004004131499465	0.00363326481275184	0.00369318835628933	0.00760831037316056	0.00390216755634619
0.0122877998637484	0.0156063900293635	0.0132430463531698	0.0115054932349143	0.0181895960708951	0.00912506214676152	0.00864040916980514	0.0057436925274361	0.0100314290724636	0.0108476988826365	0.1166262999658	0.0286032763926427	0.00425962861567222	0.00820776969088998	0.0064705516472942	0.0172933483127138	0.00790427840828244	0.0075662052310213	0.0268284558121928	0.0352146617482756	0.019179930414831	0.0406072899837059	0.0343135864071239	0.0277702816722084	0.0339853009698157	0.0473577228352688	0.0277569793930566	0.0256120847048079	0.0407294267669617	0.0397262118394901	0.0182848675644787	0.0352534963028794	0.0215061992731846	0.0378967305530981	0.0322714507085581	0.0226461992024685	0.0354830341882271	0.0246655417084246	0.014466443391332	0.0180463627834483	0.0141801903101789	0.0223943160018248	0.0175618624457716	0.0163207462400711	0.00739909352677584	0.00337565613577662	0.00434842109147287	0.00271352588336952	0.00697124171181837	0.00494942453415086
0.0125398506544484	0.0166778042616964	0.0137459103368225	0.0126061705461704	0.019229499593641	0.0100874517758196	0.00929028899050124	0.00661008469158151	0.0107960971130284	0.0116924493241893	0.11757622805495	0.0289608403894477	0.00508734961324596	0.00865981416426171	0.00706502410244772	0.0176764560099352	0.00843720169424364	0.00777565996986193	0.0271004999267115	0.0358419241939563	0.0191942222414394	0.0410848937417917	0.0343797987546205	0.0278978686959776	0.0338969194328606	0.0476420325316696	0.0278549700264235	0.0256477395882681	0.040801148114199	0.0397197939312651	0.018339682044558	0.0350702746347068	0.0213718435940999	0.0377809756905212	0.0322409204441016	0.022319234900615	0.0352982297735585	0.0244750810217342	0.0142549085704247	0.0177853471379145	0.0137180169154231	0.0222915605661317	0.0170450408550245	0.0158466342696745	0.00695602642194908	0.00304091478283397	0.00520807707858479	0.00208656996619951	0.00642059577130953	0.00625281933534709
0.0129606383093417	0.0177809062422951	0.014430158826275	0.0137771008408173	0.0202908121484828	0.0111071720856628	0.00998391120267049	0.00751433265483902	0.0115728761051791	0.0125918496887114	0.118641019491281	0.0293548407430757	0.00596329905385818	0.00916219879659901	0.00770578589946195	0.0181059798062104	0.00903015862744961	0.00805131238331136	0.0274192227818528	0.0365103441175161	0.0192658749798224	0.0416123545538513	0.0345117773416878	0.0280620564414674	0.0338594290793028	0.0479640334619023	0.0280272610700899	0.0257415030481784	0.0409305348069017	0.0397700644489064	0.0184416176643693	0.0349243444892069	0.0212847892314182	0.0377118293819504	0.0322369111612126	0.0220477681303329	0.0351279719841848	0.0243124126484376	0.014038500592728	0.0175395857125062	0.0132682442224924	0.0221555379414737	0.0165661989162992	0.0153671052150413	0.00655376168237756	0.0030218183465715	0.00608731516137839	0.00203648806235102	0.00595935998940831	0.00761817519665388
0.0135565602733794	0.018907391323986	0.0152884047907214	0.0150038096642727	0.0213666418647349	0.0121751167637398	0.0107164521380857	0.00845032605979491	0.0123585705224502	0.013539410648366	0.119840098604889	0.0297885695001081	0.0068811665138212	0.00971140390692042	0.0083877954292642	0.0185813901127502	0.00967548823742508	0.00839126237752024	0.0277908939960032	0.0372228311230331	0.0194006293286549	0.0421993247821838	0.0347205425963978	0.0282721231466258	0.0338870462560533	0.0483377869514136	0.0282819117653304	0.0259011145149849	0.04113085033394	0.039893444356061	0.018597203220016	0.0348356373217368	0.0212589654760277	0.0377062679351728	0.0322745009233471	0.0218482939472988	0.0349894862521925	0.0241933861796255	0.0138215296308921	0.0173193495957253	0.0128399251911461	0.0219966811655744	0.0161439386423236	0.0148932296548948	0.00618735128657286	0.00324109823129327	0.00691592735640376	0.002484146219256	0.00558106265125038	0.00895058967916857
0.0143207341309336	0.0200486863215762	0.0163025342827619	0.0162711120584133	0.0224498359952682	0.0132812939879702	0.0114830036645642	0.00941090582106403	0.013150129982386	0.0145271543337804	0.121189689681641	0.0302653652651377	0.00783393679002826	0.0103042142613667	0.00910676316228945	0.0191020119495662	0.0103654269201911	0.00879320561707073	0.0282216531554837	0.0379819552222224	0.0196041134339614	0.0428551463280518	0.0350161892857481	0.0285376301642064	0.0339939637558708	0.0487773523304122	0.0286259237027791	0.0261338861036855	0.0414146467614637	0.0401057984894179	0.0188131208743025	0.0348249707755657	0.0213090344217943	0.0377812196266728	0.032369488388713	0.0217378577036117	0.0349012440288131	0.0241355546396165	0.0136112372680302	0.0171367378926486	0.0124444383583418	0.0218288268354079	0.015799268788638	0.0144396441730172	0.00584973193823147	0.00357454706552298	0.00765146325392425	0.00312743672634305	0.00526953791302758	0.0101969518553136
0.015235488064186	0.0211961556047017	0.0174473649554844	0.0175636066730216	0.0235331722187291	0.0144151352296589	0.0122785280578334	0.0103881660231864	0.0139446082111032	0.0155461423373285	0.122702179770851	0.0307885212771245	0.00881408612002906	0.0109376679881247	0.00985891996844409	0.0196670318415512	0.0110922691831248	0.00925456737485211	0.0287172782432039	0.0387898484602905	0.0198816339178121	0.0435884968635312	0.0354074523393202	0.028868103673836	0.0341938185467935	0.04929628897347	0.0290649246777697	0.0264464173835931	0.0417932622526898	0.040421761787475	0.0190959953222087	0.0349132742491813	0.0214498116514996	0.0379529075385337	0.0325378720596953	0.0217333020261994	0.0348824442351966	0.0241576891381997	0.0134185145915331	0.0170056749942498	0.0120961645366405	0.0216694997564845	0.0155550741905196	0.0140253449988861	0.00553363265161963	0.00391848651332947	0.00826564241005994	0.00378197311774845	0.00500093391975929	0.0113224728993821
0.0162760164023597	0.0223413038699538	0.0186941103795022	0.0188660368296675	0.0246095567020025	0.0155657680912334	0.0130978768271691	0.0113737373557291	0.0147391835376631	0.0165869410162371	0.124385634257189	0.0313611870593883	0.00981377757535438	0.0116090134585042	0.010640870169028	0.020275507619848	0.0118484955671061	0.00977262518104554	0.0292829495401815	0.0396481191860724	0.0202379480785462	0.044407039348905	0.0359013104924303	0.0292726712997249	0.0344991105288336	0.0499071293348258	0.0296029056875133	0.0268443155520563	0.0422763337540174	0.0408540562744919	0.019452136744786	0.0351206405925531	0.0216955279604228	0.0382361318202895	0.0327952153037878	0.0218503269717503	0.0349523315478477	0.0242790304852487	0.0132584803444322	0.016941691826003	0.0118129789981676	0.0215399922069167	0.0154350036899488	0.0136742297434833	0.0052342107784646	0.00420467169346645	0.00873830001887288	0.00436794194682948	0.00474752695825662	0.012301613407216
0.0174139164089087	0.0234759750116165	0.0200130061499963	0.0201635692737007	0.0256722251201712	0.016722262609553	0.0139358578559588	0.0123590539566847	0.0155312231308843	0.0176400211957456	0.12624349809855	0.0319862688086067	0.0108250524719665	0.0123156820509123	0.0114495138209061	0.0209263823028916	0.0126268849120697	0.0103446114789394	0.0299230259173386	0.0405577837406718	0.0206770386973221	0.045317098371771	0.0365026643552145	0.0297596765630459	0.0349206188694668	0.0506208563798816	0.0302420363914823	0.0273319455883226	0.0428713652107564	0.0414128600155169	0.0198872559216161	0.0354652695590053	0.0220589964260092	0.03864354938449	0.033155933188174	0.0221024604652198	0.0351293721896731	0.0245182953615287	0.0131507396909929	0.0169614250456828	0.0116162948317482	0.0214651079097333	0.0154617473219289	0.0134150382864122	0.00495238922738615	0.00439031231307311	0.00905472255648019	0.00484829882903163	0.00448220997566566	0.0131143619591103
0.0186198886258347	0.0245925470959188	0.0213750062507639	0.0214420266125277	0.0267149438812991	0.0178738600822352	0.0147873370640998	0.0133356073590961	0.0163183776881289	0.0186960995968603	0.128274501211619	0.0326663342149738	0.0118400183900641	0.0130552790262962	0.0122820208799401	0.0216185030208789	0.0134206229936971	0.0109677944859374	0.0306408506301796	0.0415192194524899	0.0212019147295538	0.046323386414052	0.0372141195256434	0.0303363011582362	0.0354668723522976	0.0514464238112513	0.0309825752755334	0.027912233783815	0.0435833902406296	0.04210529189433	0.0204061772081996	0.0359624081976507	0.0225507866368844	0.0391850222538115	0.0336325595906266	0.0225000874522678	0.0354303398883886	0.0248925164108243	0.0131190775920215	0.0170818043183204	0.0115303367186079	0.0214724286438136	0.0156548972397894	0.0132802455761232	0.00469886146868149	0.00444791594779669	0.00920453530399383	0.00520404568666349	0.00418279824353889	0.0137446063431384
0.0198654748643211	0.0256841234941175	0.0227527472264313	0.0226880967890342	0.0277322093693846	0.0190101917449236	0.0156473634350238	0.0142951915084672	0.0170986963027917	0.0197464329359189	0.130472770004332	0.0334035274560692	0.0128510352965576	0.0138255913142008	0.0131358419521512	0.0223506456539668	0.0142234146478392	0.0116395399071117	0.0314386016284649	0.0425321416579916	0.0218144588433499	0.0474287997347655	0.0380358937741087	0.0310082282424363	0.0361437304628185	0.052390357541804	0.0318228789674196	0.0285865427809895	0.0444147601210938	0.0429350666612111	0.0210125783286741	0.0366234178258991	0.0231785254662542	0.0398671067895635	0.0342350689602127	0.0230497029991653	0.0358693960437904	0.0254158578813265	0.0131903262193589	0.0173189664922321	0.0115803990387025	0.021590994715638	0.0160288400076255	0.0133035423483603	0.00449835179494344	0.0043592302491212	0.00918139750078465	0.00542594149325798	0.0038363628405292	0.0141793868186394
0.0211240304037428	0.0267447199277285	0.0241210394880584	0.0238895337920341	0.0287194431572136	0.020121492694246	0.0165113087470267	0.0152301423895904	0.017870753196712	0.0207830753987971	0.132828131042882	0.0341994996434672	0.0138509011598978	0.0146246092478034	0.0140087433167542	0.0231215455147472	0.0150296027299545	0.012357358038365	0.0323171972521821	0.043595606144666	0.022515336641933	0.0486342975542397	0.0389658525220175	0.0317793778599456	0.0369541208078994	0.0534564712075204	0.0327595033923096	0.0293546278741085	0.0453650744137678	0.0439023541186958	0.0217087838260223	0.0374550937478066	0.0239464297712086	0.0406927421384594	0.0349703300200536	0.0237535202837491	0.0364572685811676	0.0260985854482896	0.0133922644720854	0.0176870247457757	0.0117901469427729	0.0218493957016127	0.0165912485813845	0.01351597405891	0.00439229818881795	0.00411202976775248	0.00898325611592504	0.00551204970582054	0.00344531251349991	0.0144085454061414
0.0223712017275977	0.0277694466271334	0.025457097787726	0.0250353577562998	0.0296731809004463	0.0211988147460324	0.0173750153198395	0.0161335750717627	0.0186337791779791	0.0217991081027424	0.135326579621696	0.035055359060287	0.0148330379882404	0.0154505585998274	0.0148988566422331	0.0239299340499485	0.0158342946219307	0.0131189408745754	0.0332762627305868	0.0447080370750788	0.0233039739463114	0.0499388706264694	0.0399996621328552	0.0326517381716328	0.0378979576606423	0.0546457177235581	0.0337873802882088	0.0302146746956451	0.0464312553224589	0.0450038491119219	0.0224956318275612	0.0384593281120963	0.0248551316257582	0.0416611694553656	0.0358417552162228	0.0246094858535468	0.0372006336551742	0.0269463577554218	0.013750715095431	0.0181968971269943	0.0121785170013946	0.0222734458636712	0.017342596536346	0.0139415623073949	0.00443557711111306	0.00369844088473446	0.0086131999870179	0.00546786422696542	0.00303911163857875	0.0144245598192739
0.0235851336709585	0.0287546840443323	0.026740651604031	0.0261160587806633	0.030591252038599	0.0222342405144186	0.0182349464296564	0.016999620094269	0.0193877912530059	0.0227888464198623	0.137950877160677	0.035971644217662	0.015791678613008	0.0163019391976506	0.0158047359815562	0.0247745811866444	0.016633495167107	0.0139221929625928	0.0343141571366458	0.0458672792261395	0.024178599799509	0.0513395974084224	0.0411310390389857	0.0336253047263847	0.0389722410055027	0.0559561848850262	0.034900047563849	0.0311634096635075	0.0476077514528265	0.0462330318970064	0.023372423359639	0.0396331466638214	0.0259017961983562	0.0427680803896721	0.0368491817876418	0.0256116618848723	0.0381017791774939	0.0279599438559005	0.0142864243995489	0.0188554194860567	0.0127571728341203	0.0228838167079438	0.0182767485183013	0.0145938479762941	0.00468283417350898	0.00311407897692808	0.00808125930181842	0.005308305192905	0.00269718627508298	0.0142224631877913
0.0247465543191037	0.0296982495939344	0.027954017227846	0.0271238063694718	0.0314729465183916	0.0232210998094587	0.0190883347864562	0.0178236600611034	0.0201337139170045	0.0237480282209296	0.140681237460683	0.0369483212382266	0.016722053808387	0.0171775666246753	0.0167254162188011	0.0256543426174383	0.0174242435205355	0.0147652585539067	0.0354280553718056	0.047070672361355	0.0251363458209025	0.0528317791709586	0.0423520663494353	0.0346981271390476	0.040171311961892	0.0573832285291452	0.0360899112781781	0.0321962683854095	0.0488868450740591	0.0475805778411123	0.0243369525055342	0.0409690852678713	0.0270804780442267	0.044005962686904	0.0379889852244175	0.0267508649822216	0.0391585840877448	0.0291353764304892	0.0150125836631507	0.0196649087430638	0.0135293817642188	0.023694113285229	0.0193823101156926	0.0154746283760736	0.00516905416505512	0.00235772128988945	0.00740802155288854	0.00506192854406496	0.00257284858636633	0.0137998004103585
0.025838823225312	0.0305995517063807	0.0290821741211497	0.0280526647283199	0.0323191635396771	0.0241541883289968	0.0199333246839632	0.0186025659912682	0.0208734853910717	0.0246739834006968	0.143496062514089	0.0379848055256054	0.0176205784348693	0.0180766138599045	0.0176604682515115	0.0265682110127545	0.0182047501492923	0.0156465464867635	0.0366140760941489	0.0483151447987228	0.0261733883607681	0.0544091404873159	0.043653548620083	0.0358664510428154	0.0414872243376969	0.058919724522984	0.0373485197449792	0.0333076043834623	0.0502590309941252	0.0490348650068999	0.025385606817142	0.042455822040705	0.028382630402055	0.0453645899086865	0.0392543933167271	0.0280154249875038	0.04036479542365	0.0304644618827084	0.0159337092379941	0.0206232225140966	0.0144905499358185	0.0247098159764354	0.020644256110895	0.0165751388040055	0.00589982603359288	0.00143209014947239	0.00663202578665399	0.00477806551353154	0.00284024897065612	0.0131565955802356
0.0268479869696818	0.0314597260484519	0.0301128650616611	0.0288988127188577	0.0331325358412172	0.0250299873872846	0.0207691032177503	0.0193349312092346	0.021610141607203	0.02556578247445	0.14637269271133	0.0390800062674808	0.0184850341391994	0.0189986500708573	0.0186100469604879	0.0275153698673764	0.0189745289031994	0.0165647533190577	0.0378674445718123	0.0495973227518981	0.0272851187660125	0.0560640789904426	0.0450253788497409	0.0371249352193558	0.0429101858126264	0.0605564127401896	0.0386668349588816	0.0344909208176668	0.0517134348207608	0.0505825282471422	0.0265135221228047	0.0440789579404684	0.0297976786637835	0.0468315945798882	0.0406359470743222	0.0293919433690217	0.0417105419685433	0.0319355158864727	0.0170460565849247	0.0217242347370388	0.0156299330281154	0.0259282654133589	0.0220454295710537	0.0178788224077411	0.0068582967332692	0.000366943361817078	0.00582493523417069	0.00453612268513839	0.00354343574738547	0.0122953171923347
0.0277628619037588	0.0322817471092111	0.0310367271159284	0.0296607656936175	0.0339175213751592	0.0258468818846388	0.0215960154211434	0.0200212981471114	0.0223478702464442	0.0264243595416118	0.149288142517673	0.0402323911713089	0.0193147446402981	0.0199436741160342	0.0195749285650104	0.0284952484316586	0.0197345175895322	0.0175188845714288	0.0391826791485895	0.050913651779269	0.0284663283541225	0.057787947987013	0.0464568977114614	0.0384669202935735	0.0444290251058177	0.0622823029390897	0.0400354917537326	0.0357391104707162	0.0532382424399848	0.052209016428165	0.0277147744595814	0.0458218431442657	0.0313135866324963	0.0483930684277329	0.0421220470406883	0.0308659708385315	0.0431829994175217	0.0335341863849517	0.018339158370964	0.0229585680432897	0.0169327270005783	0.0273395622594819	0.0235676963530496	0.0193644420164686	0.00801837674100054	0.000954733056696706	0.00511951319689745	0.00444895735481926	0.00459752251790097	0.0112208354416721
0.0285751510443783	0.0330705065321338	0.0318474540589181	0.0303395943291207	0.0346804525252399	0.0266053716763757	0.022415657407954	0.0206643701442601	0.0230920268486549	0.0272526024770581	0.152219799669033	0.0414400680140191	0.0201107376986903	0.0209121406261166	0.0205565343959941	0.0295075759450409	0.0204871788153524	0.0185082734963459	0.0405537909652087	0.0522605266217566	0.0297113974015998	0.0595713569466579	0.0479372317317826	0.03988472596055	0.0460316504479553	0.06408511357162	0.0414450397730533	0.0370446929761038	0.0548211191110056	0.0538991215013907	0.0289825934844351	0.047666369790366	0.0329173706749336	0.0500341456677303	0.0436995284710391	0.0324225674091287	0.0447671200696832	0.0352442543368571	0.0197978105845121	0.024314412559994	0.0183819080846271	0.0289280387139784	0.0251927178679806	0.0210086428160512	0.00935356350299539	0.00236265244690975	0.00473759102457338	0.00463969299914401	0.00591066593870319	0.00994037317417117
0.0292795955605929	0.0338328477564322	0.0325419873714514	0.0309391326126676	0.0354295315766537	0.0273082687493253	0.0232309407839925	0.0212691960050006	0.0238491052309403	0.0280554009084162	0.15514607257877	0.0427008791093598	0.0208758854684589	0.021904976830711	0.0215569385359801	0.0305524331831371	0.0212365711142879	0.0195325965182526	0.0419744882785125	0.0536344257814612	0.0310144805978834	0.0614044773683043	0.0494556032240724	0.0413699571852189	0.047705476121008	0.0659517187725841	0.0428861668795869	0.038400042114366	0.0564496037958346	0.0556374607875231	0.0303095850831266	0.0495936819952634	0.0345955421964411	0.0517395405922943	0.0453542218370634	0.0340467419301755	0.0464463549674551	0.0370483454639825	0.0214039371804571	0.0257783009554261	0.0199595495795206	0.0306739121834292	0.0269024083453205	0.0227876591518309	0.0108400694895257	0.00392407750552401	0.00493211941848254	0.00518603120738359	0.00742341724934256	0.0084634656749497
0.0298741577857022	0.0345775450023784	0.0331207303596954	0.0314661630069544	0.0361747603538963	0.027960869011173	0.0240461208934091	0.0218433097160471	0.0246266555047862	0.0288396405847413	0.158046976259729	0.0440125046206032	0.0216150121251498	0.0229235886008383	0.0225788572508604	0.0316302991567318	0.0219883788000797	0.0205918843501615	0.0434383786746661	0.0550320473265763	0.0323696842714895	0.0632773443970985	0.0510016094994721	0.0429138046963289	0.0494378047531481	0.0678685845728876	0.0443499049045196	0.0397975992778994	0.0581114708331065	0.0574089045960484	0.0316879547429063	0.0515847820205552	0.036334477472536	0.0534940250505825	0.0470714708477862	0.0357237880537072	0.0482033195910478	0.0389285265334146	0.0231380427997774	0.0273357683685835	0.0216476259699909	0.0325548221905807	0.0286791757358533	0.024678262231387	0.0124569570680178	0.00562232085607206	0.00579149644513087	0.00608583394501248	0.0090986936353759	0.00680198812141109
0.0303602299835188	0.0353152138424684	0.0335877768365434	0.0319305613126265	0.0369277923480041	0.0285710830173789	0.0248667811582413	0.022396801695073	0.0254331451731649	0.029614131532456	0.160904651309355	0.0453725707038318	0.0223349546776018	0.0239698545089905	0.0236256187331123	0.0327420906737482	0.0227498879992281	0.021686527752	0.0449391643083806	0.0564504425500497	0.0337712328717511	0.0651801473022737	0.0525654719877322	0.0445073300917176	0.051216161685692	0.0698221813880625	0.0458278197589004	0.0412300715786034	0.059795056064048	0.0591989490517162	0.0331097266909357	0.0536210320546272	0.0381207245966687	0.0552828424935867	0.0488365945304049	0.0374395414773486	0.0500203777336197	0.0408667883459597	0.0249802082989881	0.0289718772195851	0.0234284412658561	0.0345470934958286	0.0305060371119503	0.0266581907501125	0.0141853753668624	0.00744388095281808	0.00719083631395764	0.00728439459745758	0.0109104442369193	0.00497051235372532
0.0307428596586488	0.0360581411370668	0.0339511410651724	0.032345376923836	0.0377016978720921	0.0291495048310512	0.0256997661593555	0.0229422922040707	0.0262777623023901	0.0303894574998197	0.163703813328381	0.0467787586788529	0.0230445601838955	0.0250461070870979	0.0247011124265422	0.0338891924111445	0.0235298964748281	0.0228172769349781	0.0464708267899624	0.0578871442221878	0.0352136235800118	0.0671035041952215	0.0541382575267057	0.0461417301207072	0.0530285834628174	0.0717993651006674	0.0473121881487886	0.0426906144927917	0.0614895477984815	0.0609940386456146	0.0345669563641308	0.0556845632820186	0.0399412615489025	0.0570920624127999	0.0506352907045894	0.0391805832884585	0.0518801370317771	0.0428454332307847	0.0269107147833714	0.0306716195497686	0.0252848317568356	0.0366266903049502	0.0323666760567199	0.0287062926996184	0.0160077826097252	0.00937448310071688	0.00896094359625167	0.00871739681474251	0.012837578149209	0.00298876106908387
0.031030976779332	0.0368200246540697	0.0342229683221032	0.0327268165859129	0.0385106373679725	0.0297093930900676	0.0265530575201623	0.0234947739115391	0.0271701645464445	0.0311777362983397	0.166432131681801	0.0482289117168743	0.0237546009943046	0.0261551008992698	0.0258097181158266	0.0350734751645642	0.0243385468102059	0.0239852337221841	0.0480277993903964	0.0593402862402201	0.0366917686034747	0.0690387180135179	0.0557120745261131	0.0478085778089967	0.0548638655423893	0.0737877230816138	0.0487961627206222	0.0441729995252906	0.0631852447052047	0.0627818450699237	0.0360519353581756	0.0577586091196347	0.0417837193744322	0.0589088825989954	0.0524539848956731	0.0409344101798302	0.0537658620036259	0.0448473902670742	0.0289104165199575	0.0324202240880615	0.027200258570148	0.0387698995917478	0.0342454857971036	0.0308025390977115	0.0179073913897532	0.0113988151375182	0.0109805852177001	0.0103302799860891	0.0148610944643987	0.000922131914911665
0.0312375997861659	0.0376156178323409	0.0344196947337231	0.0330940928210877	0.0393694452095742	0.0302665345148928	0.0274355893612508	0.0240712916991206	0.0281201834612995	0.0319922854034998	0.169080537002765	0.0497211358480452	0.024477590238168	0.0272999675411534	0.0269562160141173	0.0362973000735024	0.0251870768431101	0.0251918357414589	0.0496051248441138	0.0608087114875388	0.0382011248336645	0.0709780118025734	0.0572802463216698	0.0495000399939875	0.0567117752892874	0.0757758841548742	0.050273926644994	0.0456717673244458	0.0648737831378107	0.064551509042827	0.0375573887076004	0.0598277799151352	0.0436365821787864	0.0607218875466729	0.0542801318957454	0.0426895869040279	0.0556618167957851	0.046856480545935	0.030960967657446	0.0342033974138111	0.0291588635115114	0.0409538100263773	0.0361276233049272	0.0329280049113527	0.0198678435818794	0.0135006343588952	0.0131726788592681	0.0120800473985335	0.0169627707069778	0.00148253993303181
0.0313799848665814	0.0384602831512929	0.0345621107749572	0.0334690944501906	0.0402931359353427	0.0308389595139141	0.028357004202582	0.0246904368168716	0.0291374993173683	0.0328471949186171	0.171643456561566	0.0512538923901624	0.0252274838094536	0.0284841582191744	0.0281456802060255	0.0375635068819889	0.0260874881704086	0.0264388321471528	0.0511985972616723	0.0622920646849805	0.0397378103078671	0.072914741759876	0.058837463116159	0.0512090717080536	0.0585632358730304	0.0777537929211818	0.0517408375979588	0.047182366194451	0.0665483359210521	0.0662938507621268	0.0390766643685603	0.0618782940944247	0.0454893724892902	0.0625212704512499	0.0561024777453504	0.0444358910624754	0.0575535516569361	0.0488576508086775	0.0330449772123372	0.0360075243582968	0.0311455287014897	0.0431566532899465	0.0379990869535353	0.0350648659936226	0.0218730653391064	0.015662961585553	0.0154854329703995	0.013932164047463	0.0191246003522216	0.00380445327215184
0.0314796666023327	0.0393694680629152	0.0346752660603673	0.0338758398709657	0.0412963557487364	0.0314464847597191	0.0293273555269945	0.0253716518526797	0.0302313064496774	0.0337568204436329	0.174118975848998	0.0528260791656658	0.0260192636169886	0.0297113751258442	0.0293833589059149	0.0388753847074878	0.0270521427087395	0.0277282506365451	0.0528048866106224	0.0637908669733514	0.0412987064557037	0.074843586478516	0.0603799126945596	0.0529295879355277	0.060410485437696	0.0797129492599273	0.0531935599366589	0.0487012752072028	0.0682037835470674	0.0680015528780526	0.0406039143128014	0.0638981772309005	0.0473328272984666	0.0642990243580167	0.0579112888228729	0.046164455805	0.0594281460959049	0.0508371888821686	0.0351461385142935	0.0378198463602515	0.0331459589071326	0.0453580620997624	0.0398468224167486	0.0371964326898557	0.0239072519655954	0.0178683111167669	0.017880344727354	0.0158575749797551	0.0213286056591993	0.00623443140648291
0.0315623193533123	0.0403581291867692	0.034788137230657	0.0343396882967764	0.0423928125129319	0.0321100710505407	0.0303567692423979	0.0261343726284355	0.0314099919746243	0.0347352203294906	0.176508923716373	0.0544370981093237	0.0268684100711006	0.0309854933754687	0.0306745459551098	0.0402366243621641	0.0280933075170818	0.0290623558355903	0.054421643980375	0.0653065689498264	0.0428815445731301	0.0767607104618474	0.0619053887758993	0.0546566128338539	0.0622472142780388	0.0816466134974757	0.0546301826678895	0.0502261102532913	0.0698368573245711	0.0696693178181875	0.0421342658649464	0.0658774367262518	0.0491590671599417	0.066049105671969	0.0596985527487191	0.0478679123638965	0.0612744191043194	0.0527829296055224	0.0372493584732144	0.0396286301507974	0.0351467927732396	0.0475392838482589	0.0416588568497876	0.039307225409702	0.0259549441909173	0.0200989428289362	0.0203260645139568	0.0178307445236205	0.0235568498650487	0.0087296346978637
0.0316573522952662	0.0414401413481665	0.0349329727602474	0.0348863132300352	0.0435947249831412	0.0328510075469853	0.0314550820810871	0.0269970686253938	0.0326808506180527	0.0357955730989153	0.178818877416456	0.0560869070896608	0.0277902884594372	0.0323104757540605	0.0320244486847222	0.0416512519943205	0.0292226774195661	0.0304435994643722	0.0560475855109541	0.0668415789396849	0.0444849744424414	0.0786638994031034	0.0634133745517702	0.0563864057736696	0.0640686810262866	0.0835499769185607	0.056050319630207	0.0517557105004371	0.0714462524853467	0.0712939991632678	0.0436639809539858	0.0678082162238136	0.050961758154553	0.067767570773894	0.0614581534528664	0.0495405314474091	0.0630831136516639	0.0546844558477597	0.0393408983876262	0.0414233338147764	0.037135742259781	0.0496833750114134	0.0434244587586154	0.0413830898161588	0.0280011687390987	0.0223371312687698	0.0227954032711779	0.0198285345824898	0.0257915622769948	0.0112654113818675
0.0317971458897198	0.0426277354361805	0.0351442390448478	0.0355404854208092	0.0449123344327003	0.0336899638247756	0.0326314794155575	0.0279762756113619	0.0340498551861631	0.0369496187525192	0.181058083131704	0.0577760539982867	0.0287994910337459	0.0336902829221976	0.033438057609857	0.0431235446683434	0.0304509111137839	0.0318745630381628	0.0576825525244984	0.068399263473889	0.0461086125873396	0.0805526640493217	0.0649050977601032	0.0581165626942601	0.0658718072008304	0.0854202962204516	0.0574551872049202	0.0532902019375271	0.0730327077353319	0.0728747047017276	0.0451905998983933	0.0696849307086203	0.0527362643570073	0.0694526841148154	0.0631860203308922	0.0511783601802622	0.0648470594304689	0.0565332958082679	0.0414085296687057	0.0431947731216168	0.0391017560521373	0.0517753908348041	0.0451343194561199	0.0434113458265676	0.0300316244655706	0.0245654489836745	0.0252639063768751	0.0218296321351292	0.028015331552181	0.0138191161196644
0.032015856851086	0.0439310105929142	0.0354571332557538	0.0363247623067206	0.0463535178089542	0.0346459833911942	0.033894156960187	0.0290857310898549	0.0355214963344515	0.0382071697233501	0.183239287283879	0.0595056914322434	0.0299091899238624	0.0351287819492133	0.0349200233327099	0.0446579294330134	0.0317872174785031	0.0333578941949033	0.0593275451342818	0.0699839173183731	0.0477530673809851	0.0824283088100348	0.066383552645582	0.0598460904279649	0.0676552479902341	0.0872569893445304	0.0588476539036488	0.0548310340549647	0.074599046376011	0.0744128668755641	0.0467130652790524	0.0715043805115135	0.0544797865409891	0.0711049939999217	0.0648802491015761	0.0527793493233827	0.0665613148001419	0.0583231149463489	0.0434417029110217	0.0449352878643016	0.0410352009262033	0.053802577124701	0.0467807510284303	0.0453809632170255	0.0320329009112787	0.026767062032811	0.0277092193718875	0.0238143161478051	0.03021134270559	0.0163687971325594
0.0323477756454848	0.0453575606751111	0.035905707197107	0.0372582233411681	0.0479235313052602	0.0357355172292692	0.0352500296632516	0.0303357160033064	0.0370986978416559	0.0395757320126032	0.18537847431136	0.061277570634319	0.0311305609711601	0.0366296561227108	0.0364745455092434	0.0462588683753731	0.0332390239057626	0.0348962380420806	0.0609847264955853	0.0716007010134404	0.0494199381679128	0.0842939607394198	0.0678534834655897	0.0615754509304421	0.0694194359068418	0.0890616890175092	0.0602322554387927	0.0563809853292671	0.0761501730499944	0.0759122746538568	0.0482318204502841	0.0732658400927147	0.056191481200203	0.0727273704159658	0.0665411898822478	0.054343463801898	0.0682232861422611	0.060049898423612	0.0454317257731916	0.0466389055157424	0.0429280540604551	0.0557545655713656	0.0483578949092066	0.0472827560647752	0.0339927196019445	0.0289260357472305	0.0301108698658309	0.0257644334351565	0.0323636435611127	0.0188931671806739
0.0328253193290088	0.0469122427899509	0.0365207548865012	0.0383554085263321	0.0496248986114031	0.0369716038556793	0.0367045067326498	0.0317326738405539	0.0387828059769063	0.0410602650134675	0.187494507880802	0.0630940137892546	0.0324723325386597	0.038196318857899	0.0381052778302407	0.0479307330414046	0.0348117484518914	0.0364921651637402	0.0626573949774124	0.0732555447686037	0.0511117857665831	0.0861545542310995	0.069321323928829	0.0633065718588453	0.07116659299747	0.0908382494335447	0.0616151684869441	0.0579441331276512	0.0776930195318129	0.0773790595370733	0.0497488763855303	0.0749711154970088	0.0578725525092277	0.0743249978029406	0.0681714961997987	0.0558727680603157	0.0698328204142844	0.0617121176980464	0.0473719431938451	0.0483014975502904	0.0447740985496898	0.0576235701589847	0.049861934236536	0.0491095879012041	0.0359001904152287	0.0310276486608119	0.0324502781108707	0.0276635053537316	0.0344574315846848	0.0213718276785396
0.0334768661170227	0.0485970993363877	0.0373277246444644	0.0396255986610918	0.0514574420994414	0.0383632875284752	0.0382613448828447	0.0332791298341747	0.0405736450645896	0.0426630920917872	0.18960867483309	0.0649578643153687	0.0339404968364868	0.039831834236038	0.0398152517888259	0.0496776723414948	0.0365086846212908	0.0381480981031359	0.0643499219371318	0.0749550187334856	0.0528320722274749	0.0880167668366136	0.0707950872323891	0.0650428197557146	0.0729007067050116	0.0925927009477416	0.063004136451065	0.0595257840139492	0.0792364329595319	0.0788216275482967	0.0512678399637658	0.0766245627492491	0.0595263086310931	0.075905314754173	0.0697761272569236	0.0573714764666026	0.0713922645763856	0.063310872767275	0.0492579119833449	0.049920922089347	0.0465691136030971	0.0594045792379707	0.051291301986613	0.0508565789384456	0.037746076267475	0.0330587121804204	0.0347108984034737	0.029496918306307	0.0364793546809992	0.02378556911616
0.0343247432153586	0.0504114278260804	0.0383449768203154	0.0410725210194364	0.0534184409934463	0.0399153304550589	0.0399225838111258	0.0349738833902305	0.0424696268799532	0.0443839566969816	0.191744134640968	0.0668724154444683	0.0355381982096795	0.041538846259633	0.0416068206927462	0.0515034785708213	0.0383309945382667	0.0398662382251955	0.0660676535208695	0.0767061711097484	0.0545850685556211	0.0898889021696573	0.0722842023225272	0.0667889323068772	0.0746274643093213	0.094333147575727	0.0644083412784161	0.0611323612992822	0.0807910006634081	0.0802505288948361	0.0527938966167271	0.0782330582558324	0.0611581728927073	0.0774778924221229	0.0713622949162958	0.0588459580083661	0.0729064838021969	0.0648499994825563	0.051087560478385	0.0514971449976719	0.0483110499715265	0.0610955352828504	0.0526468753461104	0.05252130590251	0.0395230594865431	0.0350078929798449	0.0368784373851382	0.031252168799027	0.038417820712705	0.0261167028032708
0.0353837104358906	0.0523519782399063	0.0395826793286175	0.0426944890515834	0.0555028905553106	0.0416282277902498	0.0416885600817761	0.0368124104501304	0.044467899350867	0.0462202041583663	0.193925281749897	0.0688413181359701	0.0372657890496999	0.0433195183688382	0.0434816240785998	0.0534114564041614	0.0402777957146935	0.0416484948596548	0.0678167760165993	0.0785163372221502	0.0563757302653591	0.0917807169928984	0.0737992937515426	0.0685509068216343	0.0763541412255034	0.0960696026503681	0.065838216951878	0.0627712480930941	0.0823688074582754	0.0816782577080519	0.0543337406390584	0.0798059116246244	0.0627756399558721	0.0790542441144019	0.0729393467383134	0.0603046840561064	0.0743828290613596	0.066336129403162	0.0528613225830639	0.0530323301489094	0.0500001800206652	0.0626974919266688	0.0539321448703071	0.0541039837846569	0.0412260026739012	0.0368660342190816	0.0389411173126658	0.0329191436068783	0.0402633107305242	0.0283494086839537
0.0366602041434777	0.0544132481634755	0.0410425090089501	0.0444849131428288	0.0577038315332663	0.0434984894059242	0.0435579892801145	0.0387873964284991	0.0465645199789061	0.0481670597953612	0.196177033693352	0.0708684701953795	0.0391210250759461	0.0451754841727347	0.0454405715277101	0.0554042996423656	0.0423463201415364	0.0434964185326557	0.0696041457456119	0.0803929244241155	0.0582095420840223	0.0937031913737081	0.0753519050857735	0.0703358432867028	0.0780894393903282	0.0978137593106184	0.0673052027486914	0.0644505860794379	0.0839831240351151	0.0831189761173796	0.0558954475810432	0.0813547114078597	0.0643881674298099	0.0806475603909647	0.0745185772335595	0.0617581082778104	0.0758310439442894	0.0677786880082418	0.0545822341428887	0.0545308883516793	0.051639210612995	0.0642147353979086	0.0551533447278192	0.0556076172194196	0.0428521956850543	0.0386264704111821	0.0408899633529834	0.0344904205784172	0.0420086903996297	0.0304700921904214
0.0381524361747036	0.0565878422201033	0.0427181495976726	0.0464330720895752	0.0600127192307152	0.045519121350452	0.0455281022492042	0.0408893236216018	0.0487546408754741	0.050217970295345	0.198524063931048	0.0729578893179919	0.0410993610105336	0.0471078097656206	0.0474838439648106	0.0574839801001077	0.0445321222959682	0.0454111399218085	0.0714370862372522	0.0823431794297289	0.060092334784404	0.0956682432519864	0.0769541691866581	0.072151742087396	0.079843273590852	0.099578694685928	0.0688214377621212	0.0661790327077887	0.0856480289148414	0.084588160064362	0.0574882851358546	0.0828930953512755	0.0660069946530474	0.0822723670734119	0.0761129614921593	0.0632184691894674	0.0772631007211049	0.0691898160373385	0.0562559783271257	0.0559994735307461	0.0532333457381534	0.0656548549916997	0.0563195279226481	0.0570381073087596	0.0444015786147535	0.0402853289681357	0.0427190990079281	0.0359615774154516	0.0436495129276624	0.032467745328813
0.0398512477291694	0.0588668636963804	0.0445964161453265	0.0485250203637524	0.062419805279957	0.0476802277496666	0.0475948195943344	0.0431070528665532	0.0510326946755786	0.0523649767425439	0.20099000436588	0.0751135735979611	0.0431943055374578	0.0491169674707495	0.0496109098917535	0.0596516523726533	0.0468293140998564	0.0473933159336615	0.0733231573852129	0.0843739461674826	0.062030078884155	0.0976883918144859	0.0786184326511682	0.0740072587284439	0.0816265059044192	0.10137850971555	0.0703994023710965	0.0679654822988844	0.0873779711525086	0.0861021687706734	0.0591224618660449	0.08443643904519	0.0676448828574868	0.0839441079853777	0.0777368086945403	0.0646995086210518	0.0786929568676238	0.0705841987296144	0.057890865770896	0.0574469144330684	0.0547902848967905	0.0670287448611689	0.0574425681384465	0.0584042977476558	0.0458769284244017	0.0418418090391929	0.0444260352984724	0.0373314952271522	0.0451843049166899	0.0343343071433642
0.041741476633739	0.0612403111412503	0.0466587469850392	0.050744519984107	0.0649145109143765	0.0499696588465183	0.0497529490902267	0.0454283597701452	0.0533925732488866	0.0545990925649993	0.203596647706946	0.0773393537648021	0.0453977989874861	0.0512028204186608	0.0518205536758523	0.0619075773729081	0.0492308085932515	0.0494430840239084	0.0752699032733213	0.0864914233633852	0.0640286616477006	0.09977637753627	0.0803568459190458	0.0759114205063111	0.0834506313698714	0.103227910414538	0.0720515170023044	0.0698187594852511	0.0891872862415095	0.0876777454958405	0.0608088169289132	0.0860014606074176	0.0693157747734336	0.0856786597991565	0.079405337724046	0.0662161037746918	0.0801362259300162	0.0719787893126046	0.0594977350105907	0.0588840706963988	0.0563201429630028	0.0683505175945312	0.0585370682990475	0.0597179424261848	0.0472839942274975	0.0432984251236823	0.0460119384891285	0.0386026411582924	0.0466148239226998	0.036065017336371
0.043803550163756	0.0636974592889447	0.0488828023241767	0.0530739158269601	0.0674857767382749	0.0523736467672147	0.051996392524859	0.0478404048883969	0.0558277936430185	0.0569106661538453	0.206363183451269	0.0796387419674723	0.0477005854854832	0.0533646170460648	0.0541109129474689	0.0642510665757563	0.0517285587687903	0.0515600255817908	0.0772845871861048	0.0887009316261551	0.0660936552846776	0.101944750338951	0.0821809345511677	0.0778733128860622	0.0853274214365204	0.105141740829669	0.0737897131581411	0.0717472961187747	0.0910896829008823	0.0893314637435154	0.0625584584311272	0.0876057442279993	0.0710343769332644	0.0874917926554544	0.08113418300903	0.0677838165538774	0.0816097608346529	0.0733924168077802	0.0610897596918517	0.0603236039406323	0.0578352780850627	0.0696373093421379	0.0596201558319113	0.0609935758225865	0.0486315635206646	0.0446611990928838	0.0474818584958392	0.0397813101182717	0.0479462730910726	0.0376587542731665
0.0460150558064659	0.0662272103660159	0.0512439689020626	0.0554949068337292	0.0701223796402381	0.054877390399496	0.0543183511724116	0.0503301316523074	0.0583316478193473	0.0592897144683721	0.209305502518947	0.0820147822621176	0.0500925605636754	0.0556009944008095	0.0564795223123101	0.066680447935355	0.054313782613586	0.0537431389023875	0.079373923768015	0.0910066997198164	0.0682300852818419	0.104205440639067	0.0841011703904025	0.0799017460448194	0.0872685353649606	0.107134482522054	0.0756249956484441	0.0737588049321405	0.0930977229196031	0.0910791396995995	0.0643823627568049	0.0892671918811084	0.0728156742266819	0.0893985965714321	0.0829388453616937	0.0694183711396224	0.0831311535990133	0.0748452744997139	0.0626821516391968	0.0617796579530479	0.0593500166390676	0.0709089574634896	0.0607111468778744	0.0622482681712965	0.049931439273426	0.0459397798540492	0.0488448960888321	0.0408777998227255	0.0491874541313177	0.0391183447533471
0.0483521279929152	0.068818407678548	0.0537166535736805	0.057989194112109	0.0728132120187205	0.0574655690929676	0.0567115219189511	0.052884594940818	0.0608973343841271	0.0617262195922191	0.212435603990181	0.0844699080317753	0.0525630835506624	0.0579099890523256	0.0589233608887264	0.0691930535342424	0.0569771692980662	0.0559908219920283	0.081543819162704	0.093411678937357	0.0704422082865522	0.106569330679144	0.0861265631790655	0.0820049143383523	0.0892851132015011	0.109219739633888	0.0775670175990639	0.0758599645056685	0.0952223192247019	0.0929352374771557	0.066290951595945	0.0910034197639321	0.0746743930952155	0.0914128991688613	0.0848341092074109	0.071135078691202	0.0847181625962092	0.0763582943608871	0.064291753591257	0.0632674472382584	0.0608802687779133	0.0721875356680534	0.061831067257128	0.0635012504119406	0.0511983064728593	0.0471474653721725	0.0501142820446494	0.0419064865220238	0.0503508353939121	0.0404508276124166
0.0507905774963982	0.0714601078625394	0.0562753233954646	0.060539006692713	0.0755475217293983	0.0601227789035248	0.0591682786619594	0.0554912278065917	0.0635180716921755	0.0642103845158251	0.215761132822758	0.0870058113568619	0.0551012504373852	0.0602890544191194	0.0614389015779333	0.0717852282437414	0.0597090643825355	0.0583008652066177	0.083799130098255	0.095917393086118	0.0727333087906313	0.109045845028351	0.0882642933014602	0.0841900630025009	0.0913873667703864	0.111409731835707	0.079623690561107	0.0780561302213092	0.0974722781957711	0.0949122976778971	0.0682936667942178	0.0928311232390434	0.0766244362844133	0.0935467039811804	0.0868334532488129	0.0729482355053565	0.0863880864434876	0.0779524238997183	0.0659365224533513	0.0648027601305429	0.0624430349679056	0.0734967392226664	0.0630020275724201	0.064773400080907	0.0524494674063425	0.0483010979694969	0.0513073362912192	0.0428857620178761	0.05145250754201	0.0416676463825767
0.0533067566753517	0.0741418112574807	0.0588953008205906	0.0631275167686785	0.0783151132312428	0.0628338941491974	0.0616808357505272	0.0581380552973366	0.0661871924803416	0.0667328473589494	0.219285070184511	0.0896233288734832	0.0576961272163945	0.0627350834136335	0.064022160412284	0.0744523580620278	0.0624996338899812	0.0606704535186199	0.0861434522161652	0.0985238296941607	0.0751055230322782	0.11164257919078	0.0905194044638405	0.0864631769476775	0.0935841868832447	0.113714819126889	0.0818008506105532	0.0803510847819358	0.099853910605698	0.0970204209619789	0.070398564935615	0.0947654401721672	0.0786783172743085	0.0958096797112866	0.0889484852631863	0.0748705267119894	0.0881571112384232	0.0796478341796693	0.0676349131328125	0.0664013908770717	0.064055812941054	0.0748611243873201	0.0642464634625766	0.0660865890775569	0.0537044287532468	0.0494208020800399	0.0524452711045815	0.04383778778579	0.0525119963452717	0.0427847381734706
0.0558781916694028	0.0768536517182146	0.0615533490569294	0.0657391605848307	0.0811065115427696	0.0655843617927555	0.0642413918604933	0.0608138638614912	0.0688982206692524	0.0692848550208982	0.223005588852209	0.0923223479388197	0.0603369461667809	0.0652444354464732	0.0666687447621077	0.0771889163637161	0.06533900826907	0.0630961780492296	0.088578946503307	0.101229375839762	0.077559697113013	0.114364983727002	0.0928945714449213	0.0888287058865415	0.0958827853018908	0.116143082147344	0.0841019977641791	0.0827468396154238	0.102370731462387	0.0992668362186639	0.072611953329025	0.0968193464369563	0.0808466253723161	0.0982087288392367	0.0911884325390786	0.0769124703966995	0.0900396640216208	0.0814630993377487	0.0694051836831213	0.068078523710364	0.0657359250288519	0.0763052214387371	0.0655862687282993	0.067462907469535	0.0549843314567777	0.0505295357503216	0.0535528014625205	0.0447880221161485	0.0535519020369376	0.0438224775446906
0.0584840271497155	0.0795865481071505	0.0642280906987277	0.068359881155994	0.0839130910955798	0.0683604378043669	0.0668422538416582	0.0635083334561029	0.0716449312477941	0.0718583981542815	0.226916076048193	0.0951017360278518	0.0630132686749866	0.0678129670038821	0.0693738995863003	0.079988526035917	0.0682174078465385	0.0655740563867379	0.0911062106112887	0.104030799714758	0.0800952844624753	0.117216118263559	0.0953899529817685	0.0912893382508254	0.098288388730884	0.118699979187914	0.0865281207738625	0.085243495321371	0.105023262922256	0.1016555775743	0.0749380866818249	0.0990031180519208	0.0831375522312811	0.100747658963761	0.0935597169728908	0.0790819360744871	0.0920478087498502	0.0834143965847769	0.0712646532657688	0.0698480996658552	0.0674997965893029	0.077852557970537	0.0670418665807119	0.0689237930945307	0.0563112268974501	0.0516524351735948	0.0546575301981878	0.0457644847546176	0.0545973394305046	0.0448054273009962
0.0611053289619276	0.0823323200109021	0.0669002999527339	0.070977306718843	0.0867271716387621	0.0711493743669995	0.0694759408182226	0.0662121378248633	0.07442139430428	0.0744463097000213	0.231005316266973	0.0979592952868989	0.0657151184074695	0.0704360651946936	0.0721325512683177	0.0828440353679091	0.0711252515386916	0.0680995611359467	0.0937241993529448	0.106923276871322	0.0827102856722875	0.120196485545964	0.0980031340590183	0.0938458335688217	0.10080399931205	0.1213880966272	0.0890776131222135	0.0878391656346698	0.107808947154841	0.104187286492163	0.0773789394582099	0.101323891423628	0.0855565069932261	0.103426972803249	0.0960656381928292	0.0813837665052742	0.0941907207578465	0.0855147792569103	0.0732289535426434	0.0717222023136342	0.0693622254083912	0.0795246459706703	0.0686312792448077	0.0704891124847982	0.0577072196646289	0.0528159470838361	0.0557890882007601	0.0467967439402185	0.0556751645403337	0.0457618459175424
0.0637252825961993	0.0850837701629676	0.069553101131047	0.0735808756822976	0.089542083204601	0.0739395655031159	0.072135269270914	0.0689170168503947	0.0772220043509671	0.0770423292486932	0.235257818145602	0.100891743145147	0.0684330883686562	0.073108683840025	0.0749393488791019	0.0857476055731812	0.0740532505187218	0.0706676561000794	0.096430196013178	0.109900458247636	0.0854012315743256	0.123303950769831	0.100729156094777	0.0964969194990744	0.103430232034578	0.124207003563496	0.0917462796913557	0.090529965611745	0.110722168547992	0.106859145738972	0.0799340633178025	0.103785346639215	0.0881058407131172	0.106243783928723	0.0987061799740068	0.0838195235350401	0.0964742712991982	0.0877735725951824	0.0753113196057809	0.0737105003662563	0.0713356876138601	0.081339998995906	0.0703692648100259	0.0721762515388485	0.0591935164197075	0.0540467672891982	0.0569780323508264	0.0479146444524506	0.0568129929785726	0.0467229078486655
0.0663293159130405	0.0878347358264377	0.0721720973366854	0.0761619156930735	0.0923522019382852	0.0767206570608913	0.0748134200762836	0.0716158235838188	0.080041496145522	0.079641135394622	0.23965426303553	0.103894718908972	0.0711584248639251	0.0758253818392183	0.0777887029499841	0.0886908079188967	0.0769924883393299	0.073272839478383	0.0992198335649908	0.112954575638656	0.0881632084553697	0.126533746374147	0.103560628452924	0.0992392559456767	0.106165234643207	0.12715321468101	0.0945274279289007	0.0933100613043922	0.113754377910326	0.109664942388648	0.0826005328986976	0.10638752950004	0.0907846921138473	0.109191856318154	0.101477945826931	0.0863873682456341	0.0989007456818223	0.0901959324184985	0.0775219668846866	0.0758197825385881	0.0734297262045774	0.0833132511135423	0.0722665895220783	0.0739992811430925	0.0607894387060412	0.0553706330448878	0.0582545357935873	0.0491468396597673	0.058038042313879	0.0477216126782162
0.0689051656262383	0.0905801111365902	0.0747454453414494	0.0787136817143609	0.095152958418217	0.0794836253841399	0.0775039886050814	0.0743025475789984	0.0828749482691646	0.0822383481521081	0.24417204903894	0.106962815395948	0.0738830908221706	0.0785803636814577	0.0806748220242748	0.0916647285856707	0.0799344887694347	0.0759091934618105	0.102087162665895	0.116076579324931	0.0909899226322865	0.129878557852859	0.106487910860079	0.102067465029696	0.109004690606239	0.130220258714672	0.0974120329986613	0.0961717753912574	0.116894306085957	0.112595248611531	0.0853729773698073	0.1091268173556	0.093588957356273	0.112261757906613	0.104374220341233	0.0890820748584506	0.101468707883781	0.0927825920650145	0.079867594989646	0.0780536131400043	0.0756504630765244	0.0854544448073345	0.0743294925554782	0.0759682611404387	0.0625114708798816	0.056811047472003	0.0596469427586265	0.0505192374312791	0.0593758615789223	0.0487913946919649
0.0714428997814587	0.0933158422102871	0.0772638862776519	0.0812313559044877	0.0979408200064018	0.0822208276013606	0.0802010190471481	0.0769723155097108	0.085717775788898	0.0848305034845442	0.248785902884259	0.11008963394829	0.0765998104200033	0.0813675220800179	0.083591747390957	0.0946600795514791	0.0828712723694874	0.07857043961866	0.105024761580905	0.11925630208429	0.0938738003530838	0.133328682374759	0.109499353912716	0.104974222518081	0.111941901066916	0.133398844017862	0.10038896368912	0.0991057412720529	0.120128251044619	0.115637702722586	0.0882436903157704	0.111996023334406	0.0965113777304055	0.115441112347358	0.107385144885525	0.0918951681852781	0.10417301297329	0.0955298054503239	0.0823510487096899	0.0804121266400992	0.078000264931031	0.0877685405104726	0.0765593802246108	0.0780887349417995	0.064372418594051	0.0583880384821594	0.0611802958100247	0.0520535061546981	0.060849040008319	0.0499644944514375
0.0739349030775002	0.0960388967457774	0.0797207370290353	0.083712010614346	0.100713248798374	0.0849260253883477	0.0828990241755524	0.0796213696977929	0.0885657134135472	0.0874150020945725	0.253468532812898	0.113267860621211	0.079302096541602	0.0841804827837385	0.0865333864935643	0.0976673139652779	0.0857954026295358	0.0812499994757383	0.108023882010281	0.122482643729535	0.096806118170258	0.136872249361949	0.112581583917532	0.107950403866635	0.114967937906745	0.136677108253638	0.103445254767248	0.102101097036899	0.123440421092274	0.118777369304695	0.0912028070665413	0.114984624686185	0.0995417320986432	0.118714929632597	0.110497990469403	0.0948151671721802	0.107004957886389	0.0984294768930624	0.0849711521077793	0.0828919675247388	0.0804775793729732	0.090255178094344	0.0789527614927229	0.080361448222697	0.0663807460873926	0.0601170648199998	0.0628749670430263	0.053765799195795	0.0624760059171041	0.0512702101277784
0.0763758281713312	0.0987472098826699	0.0821118439340325	0.0861545349669699	0.103468636895924	0.0875943833022083	0.0855929918123959	0.0822470250908022	0.0914147906469068	0.0899900348453546	0.258191298102369	0.116489360973384	0.0819842623230186	0.0870126516685992	0.0894935455579818	0.100676744632715	0.0887000223400522	0.0839410597136118	0.111074624189336	0.125743770551279	0.0997771585301589	0.140495490738057	0.115719818606685	0.110985276435649	0.118071857379669	0.140040936409495	0.106566411775098	0.105145710424916	0.126813317115524	0.121997156147203	0.094238536683281	0.11807909462464	0.102667116214932	0.122065995029951	0.113697507335483	0.0978279128383503	0.109952552562062	0.101469454243437	0.0877227163003639	0.0854863700795586	0.0830769422902873	0.0929086947568351	0.0815014116371168	0.0827823020565272	0.0685401423383618	0.0620081725525217	0.0647455270464445	0.05566583553724	0.0642700282214989	0.0527331938259795
0.0787625137852915	0.101439608266832	0.0844354983593388	0.0885595251858522	0.106206220994714	0.0902224423360634	0.0882783793248859	0.0848476053585109	0.0942613005386874	0.0925544875168601	0.262924874349221	0.119745290681629	0.0846414178659978	0.0898572642329278	0.0924659620002104	0.103678664368259	0.0915788807604128	0.0866366414031546	0.114166134508539	0.129027324499124	0.102776385272429	0.144183048226002	0.118898201480491	0.114066728676708	0.121240962315243	0.143474330185071	0.109736735595879	0.108226426223687	0.130228138299218	0.125278266815687	0.097337435343748	0.121263313692973	0.105872288861576	0.125475296594282	0.116966330059954	0.100916957636276	0.113000887943969	0.104633952595925	0.0905967076056457	0.0881853630188284	0.0857891437859653	0.0957183792970442	0.0841927307330402	0.0853425279784607	0.0708493403486982	0.0640654765444126	0.0667999621475805	0.0577564232629302	0.0662385142014298	0.0543719793286058
[truncated: 1,091 more rows]
[truncated: 50 more columns]
