# Supplementary material for: Onset of Bloch oscillations in the almost-strong-field regime
Source: Nat Commun. 2022 Dec 13;13:7716. doi: 10.1038/s41467-022-35401-3 (PMC9747800; doi:10.1038/s41467-022-35401-3)
Supplement: Supplementary file 2 — Source Data [file 41467_2022_35401_MOESM2_ESM.zip › source data/Fig3b_Intensity.txt]

0.003972727917999	0.00871909807278026	0.0128404067200302	0.0217080855220613	0.022780343829591	0.0248570560024407	0.0291304502902392	0.0334038445780376	0.0350773048746317	0.0493557738316197	0.0584752198528566	0.0589962943145085	0.0595173687761603	0.0708834123615112	0.0825992936605298	0.091582803558126	0.0984411356990602	0.106416285372546	0.120422249721813	0.134428214071079	0.146241194811061	0.157323181014616	0.17057802198139	0.1879810402234	0.20538405846541	0.220505271310132	0.235474363795036	0.256452470528521	0.282732648657816	0.308456148023185	0.330282896041082	0.352109644058979	0.380263986930336	0.410894345179133	0.442404714573026	0.475851108486129	0.509297502399231	0.54607974101121	0.583207067005832	0.621901847239597	0.662164081712507	0.702769111964644	0.746687834749316	0.790606557533988	0.838370357128076	0.887881918908261	0.937888479426774	0.989160036721013	1.04043159401525	1.09755048954972	1.1555047191185	1.21968593359411	1.29092439763079	1.36230614822654	1.43583719720811	1.50936824618968	1.58440683493907	1.66023508737636	1.73553199933357	1.80923488985054	1.88293778036752	1.96414593824757	2.04674396045411	2.12821533822546	2.20823817315153	2.28855939598714	2.37813064401804	2.46770189204894	2.55395240353573	2.63821047309604	2.72629194261142	2.82802841196636	2.92976488132129	3.01819792810503	3.10356095429542	3.19025355719053	3.27888938757714	3.36752521796376	3.4467288630092	3.52593250805465	3.61487453895107	3.71047967595605	3.80288093590526	3.8813987286128	3.95991652132034	4.02530907119068	4.08702655306661	4.15884688156606	4.24750528777138	4.3361636939767	4.40277806213056	4.46868133228276	4.53449634096688	4.60024270184249	4.66546730697659	4.72787443110649	4.79028155523639	4.84569505262598	4.89877734110214	4.94687353057524
