# Supplementary material for: Onset of Bloch oscillations in the almost-strong-field regime
Source: Nat Commun. 2022 Dec 13;13:7716. doi: 10.1038/s41467-022-35401-3 (PMC9747800; doi:10.1038/s41467-022-35401-3)
Supplement: Supplementary file 2 — Source Data [file 41467_2022_35401_MOESM2_ESM.zip › source data/Fig2_Data.txt]

0.361407325892189	0.373411127776269	0.367456331052971	0.368177008225493	0.361085492694052	0.362821784949366	0.36372980663913	0.36703310905613	0.360544494131935	0.368121239911487	0.371441906313891	0.366864751080206	0.365479985817581	0.363519904524605	0.365576653946888	0.360344015798816	0.346679261954127	0.344339616741625	0.345236440373578	0.341091237799813	0.339343680698637	0.333060477853659	0.330720376868884	0.323037835055132	0.319744152887275	0.313878800548215	0.312207623804337	0.30957683275673	0.301058152106061	0.297887826793499	0.291411858728843	0.290596775614702	0.287945007981865	0.284599824722678	0.280528853526571	0.281638778707938	0.281262518283428	0.281630273798237	0.279147270562313	0.272902296785786
0.355296619750177	0.366974162435755	0.361349105051239	0.362048731635603	0.355065898637617	0.356809155025267	0.357768880662069	0.360897084425904	0.354474020012594	0.361962094576125	0.365351389784386	0.360709288302432	0.359315019388181	0.357487649952374	0.359442351144384	0.354120545668489	0.340581858351305	0.338209869216483	0.338993662248823	0.334633618203082	0.333032704347879	0.326690795362406	0.324266909613672	0.316769737257709	0.313276818853511	0.307755703323713	0.305937541593584	0.303424127496805	0.294907339544284	0.292059604563898	0.285530213491584	0.284870911240368	0.28213931555837	0.279057890850499	0.275038506579788	0.276055157680761	0.275786286824269	0.276143077742032	0.27368619088424	0.267521478427141
0.34790248499122	0.359207326433886	0.353934758239763	0.354614922382038	0.347767870656686	0.349509503900196	0.35052490621773	0.353460964372767	0.347121185988623	0.354498365356446	0.357946309100979	0.353259586746043	0.351855551745119	0.350169681378844	0.352012289491078	0.346613080524958	0.333247024458493	0.33085677636588	0.331518109465486	0.32695534331157	0.325513551761577	0.31913133260879	0.316630443711262	0.309347843799723	0.305661342667223	0.300515834432006	0.298551783325873	0.296182268723305	0.287683667713695	0.285181611910551	0.278614378437337	0.278119815527289	0.275322686355431	0.272510262872001	0.268561746413016	0.269478013493387	0.269316550618649	0.269657788780214	0.267243308364487	0.261180773356593
0.339292930161392	0.350181181964608	0.345281195711653	0.345943955380291	0.339259171003263	0.340990136453842	0.342064636522678	0.344793344571348	0.338553211829129	0.345798469387068	0.34929602539033	0.344585093353528	0.343171578459092	0.341635146754171	0.343355853446981	0.33789114722029	0.324742570264899	0.322349090423858	0.322878447819013	0.318127068637791	0.316856083995133	0.310452165951097	0.307881989843124	0.30084134026912	0.29696814049977	0.292227260832026	0.290119519167707	0.287921047037919	0.279455328487762	0.27732082497769	0.270730806186585	0.27040939289744	0.267561801988452	0.26502055276062	0.261161716172536	0.261971358140678	0.261916061115999	0.26223639913595	0.259881375324065	0.253942054159836
0.329547613741032	0.339978133645595	0.335468136973915	0.336116005930967	0.329619265957647	0.331330008137822	0.332466328396269	0.334974641917055	0.32884894809898	0.335942528965367	0.339482131213813	0.33476723397623	0.333345256203129	0.331965334011192	0.333554495833851	0.328036287547562	0.315148056537517	0.312767240333294	0.313154975611183	0.308231141459988	0.307141929435363	0.300735008784915	0.298104278000604	0.291330933827945	0.28727915007074	0.282969389430807	0.280721323057487	0.278721646756894	0.270301664475001	0.268555315276355	0.261956908957077	0.261816526713602	0.258934162688126	0.256663099832626	0.252912148634166	0.253609905740661	0.253658142519922	0.253951349887801	0.251673609863609	0.245877479463501
0.318757254143398	0.328691778463343	0.324586524151009	0.325222457317735	0.318938752180029	0.320619137843147	0.321819143259247	0.324096508230333	0.318098299217245	0.325021758290265	0.328597893882194	0.323898851342458	0.322470356428831	0.321253140051692	0.322701182080439	0.317141510864099	0.304554291980596	0.302202827848601	0.302439104070313	0.297361092791958	0.296464012470981	0.290072747378766	0.287391313576032	0.280908432525557	0.27668742238258	0.272832585771682	0.270448800972561	0.268676293081878	0.260312832977903	0.258973927685717	0.252380758575539	0.252428793249046	0.24952778807572	0.247522695766183	0.243897104899745	0.24447881330183	0.244626416420434	0.244885239409194	0.242703420300461	0.237069227279317
0.30702300378577	0.316426214076923	0.312737893079314	0.313365272056073	0.30731874788006	0.308957983484333	0.310222508197913	0.312261208626344	0.306401612039106	0.313137810563429	0.316747665438265	0.312083611284852	0.310651689427478	0.309602510564126	0.310899803289522	0.305310718903187	0.293062809503107	0.290758103935943	0.290832817816173	0.285621117232677	0.284926072615839	0.278568971336484	0.275847934410616	0.269676326052851	0.265296724598042	0.261917799888263	0.259404232663507	0.257887911457003	0.249589490005052	0.248675971120227	0.242100807091475	0.242344193377868	0.239440936317675	0.237694327503433	0.234210732301335	0.23467344341912	0.234914543043844	0.235130546812463	0.233064146138821	0.227609245534978
0.29445580726239	0.30329532564423	0.300033727499978	0.300656346924291	0.294870268443727	0.296456799792951	0.297785455528156	0.299580984796136	0.293869050378466	0.30040210490146	0.304046279803953	0.299435397781226	0.298004519929583	0.297127871358736	0.298264579094127	0.292658124988532	0.280785344651396	0.27854544806887	0.278448139143388	0.273125566847121	0.272642199656671	0.266337525493928	0.263589397291772	0.2577473954833	0.253221185340808	0.250336226773133	0.247700256735925	0.246469825102806	0.23824252439828	0.237770946377659	0.231225655559375	0.231670926848793	0.228781866316175	0.227282962862493	0.2239570655707	0.224299174163252	0.224626003472	0.224789395677712	0.222858839180424	0.217599042995658
0.281175767074037	0.289422075086389	0.286594820137672	0.287216875351492	0.281713609225922	0.283235001083271	0.284625962298737	0.28617742680977	0.280619979538524	0.28693515586781	0.29061846051563	0.286077720373933	0.28465399833564	0.283953574553651	0.284919474385605	0.279307693470536	0.267843343016235	0.265686876274278	0.265406624055589	0.259998489863221	0.259736414284676	0.253502114370417	0.250741026901246	0.245244383601769	0.24058501908005	0.238209032338278	0.235459633108153	0.234545518028842	0.226392875724151	0.226378336305265	0.219873900429263	0.220527234309695	0.217668667688645	0.216403404431202	0.213249895489233	0.213471281844501	0.213873947979395	0.213973385316916	0.212200108747217	0.207149543937961
0.267311543582609	0.274937820586419	0.272550667921069	0.273176743978031	0.267977760816602	0.269420554777901	0.270870313936226	0.272180880111188	0.266782388459244	0.272865931674269	0.276598264600346	0.272143159832834	0.270734633669875	0.270213384475381	0.270997656381618	0.265392628228559	0.25436752647189	0.252313606003798	0.251838921685005	0.246373249031153	0.246342326364593	0.240195993496373	0.237437963351288	0.232299759844965	0.227522370318356	0.225667176897162	0.222815118779788	0.222248488181483	0.214171470243843	0.214627479737117	0.208174084849854	0.209041327761363	0.206229178471124	0.205180233670051	0.202212724622329	0.202314917883099	0.202781132204487	0.202803515463182	0.20121005091524	0.196381025522006
0.252999818176328	0.259981697720168	0.258038931342368	0.258673992571919	0.253799883372739	0.255149433593365	0.256652518165215	0.257729916373507	0.252492379877495	0.258331269665152	0.262128588352805	0.257772878442984	0.256389834117955	0.256050027166659	0.256641019034595	0.251054940396447	0.24049754910668	0.238565705543007	0.237884430760997	0.232392256451178	0.232602902541052	0.226561781987375	0.223825043787237	0.219055612105622	0.214177318293414	0.212851363997666	0.209909489167529	0.209722204612186	0.201719303067722	0.202657538358503	0.196264771521849	0.197351416083462	0.194600995923706	0.193747854633855	0.190978815673495	0.190965186793074	0.191479950875896	0.191410221794931	0.190020268750057	0.185423143323431
0.238384848615863	0.244700095972132	0.243204988644501	0.243854366572446	0.239324864897	0.240565154099759	0.242113795227173	0.242970896270416	0.237893759533166	0.243475378386487	0.247360756909353	0.243116217953218	0.241771536092285	0.241614821343848	0.241999798280532	0.236445122796764	0.226381769967896	0.224591849731894	0.223691084614775	0.218206858339643	0.218670367429991	0.212751423532777	0.210056844235301	0.205663686654894	0.200704073180997	0.199912127009577	0.19689572148234	0.197120156207059	0.189187673971403	0.190617537186451	0.184294726303289	0.185605800389895	0.182931553122789	0.182250617420729	0.179691306311583	0.179567299663824	0.180112550599529	0.179933517189945	0.178771961103807	0.174415020114963
0.223618140353178	0.229246263426243	0.228201611512709	0.228870986568032	0.224704980460692	0.225818424182938	0.227402165924539	0.228057645986337	0.223137751139724	0.228449451967334	0.232454207648852	0.228330397174884	0.227039928685817	0.227067392899771	0.227232290052026	0.221721947579581	0.212177156146803	0.210549186726988	0.209415284868051	0.203977388283246	0.204706240986754	0.198926300716089	0.196297880750488	0.192285567842859	0.187267364410767	0.187010028591466	0.183937316700249	0.18460592503864	0.176738535657123	0.178666402234983	0.172423143416502	0.173962950626329	0.171378169495149	0.170842942256165	0.168503301732108	0.168276712322272	0.168830946057945	0.168523185127171	0.167615998977059	0.163505312965122
0.208858241957416	0.213780063995024	0.213188775176867	0.213884143795494	0.210099649565803	0.211066906719559	0.212672145790345	0.213151251866567	0.208382849219886	0.213411410157587	0.217576250695001	0.213580295676695	0.212363249326276	0.21257544172295	0.21250465616424	0.207052376376519	0.198049296994064	0.196603282670073	0.195221974221676	0.189873369307868	0.190881465997442	0.185257456240056	0.182722907542996	0.179092924586523	0.174042950739211	0.174315870990754	0.171208651810657	0.172353115297418	0.164544813557746	0.166972814336424	0.160819731523356	0.162591359815394	0.160107866897633	0.159689256214394	0.157577743120496	0.157259038479173	0.157796958603261	0.15733887820564	0.156712802001453	0.152852065216055
0.194270637134173	0.198467887764118	0.198333583125666	0.199061195963834	0.195675247227496	0.196475072587378	0.198084524041374	0.198419939182423	0.193794787264149	0.198525747936916	0.202901836739287	0.199038258596706	0.197917565618514	0.198314466052982	0.197990749111736	0.192611515346388	0.18417244254967	0.182928036425866	0.181284774425332	0.176073763038905	0.177376482886246	0.171925770659116	0.169517126964043	0.166267624355383	0.16121803670804	0.162010670317068	0.158895091618095	0.160544792974414	0.152790371281469	0.155714522050033	0.149664284848378	0.151668780868398	0.149296549883851	0.148963370855619	0.147086662878659	0.146689329746534	0.147181618016795	0.146549809866937	0.146231650027198	0.142621970030627
0.180027634187384	0.183482661634318	0.183810219287618	0.184576467687191	0.18160484504774	0.182214048043946	0.183806147078057	0.184038925327641	0.179546527375263	0.183963418013615	0.188613165642051	0.184883762676892	0.183886348568598	0.184467237454027	0.183871786916601	0.178582439271011	0.170729351882664	0.169705321199013	0.167785990350762	0.162767005627052	0.164380933120262	0.159121754554866	0.156875902655962	0.154001290270266	0.14899111223981	0.150284900046049	0.147192307038987	0.149371817736155	0.141668985006046	0.145076489792501	0.139145056497319	0.1413801656686	0.139126863664449	0.138846650882801	0.137209160407551	0.13675001895236	0.137163397374818	0.136333463998017	0.136348799295674	0.132988405702593
0.166308021697403	0.169003800513472	0.169799713941443	0.170610930542242	0.168067618810693	0.168461236832165	0.170009518531224	0.170190000658936	0.165818043675245	0.169901555525388	0.174898805941698	0.171302621597323	0.170459459401361	0.171222636877176	0.17033553865186	0.165155519597583	0.157910517211274	0.157123884934804	0.154916058409201	0.150150291012125	0.152092381642139	0.14704429277458	0.145003200379707	0.142493516365873	0.137570289694773	0.139336131866868	0.1363038124327	0.13902908278845	0.13138123498372	0.135246915069336	0.129454839937579	0.131913272625818	0.129783694997973	0.129523969861762	0.128127092661636	0.127626459212772	0.127924303858248	0.126872383511411	0.127243440629383	0.12412727528198
0.15329603558798	0.155216743189092	0.156489091014179	0.157351218432022	0.15524743348135	0.155399287381285	0.156871845822803	0.157060362159251	0.152795441176256	0.156522656724642	0.161951744839098	0.158485157028891	0.157830897086919	0.158773195293433	0.15757441699795	0.152526591378213	0.145911989178302	0.145376708854963	0.142871660977379	0.138427125509131	0.140713028076426	0.135897212079641	0.134107465185591	0.13194746579115	0.127168595399906	0.129363730849433	0.126435190073075	0.129708322177586	0.122127703962545	0.126409844472343	0.120783272417716	0.123450626033528	0.121446015186812	0.121176144500551	0.120017210230644	0.119498708753658	0.119642543871502	0.118347722184189	0.119090262848333	0.116209426412752
0.141178844626246	0.142311390514316	0.144069125365058	0.144987200727649	0.143329794993696	0.143213658778791	0.144572885859204	0.144839887688027	0.140668596551878	0.144012514512364	0.149965457103515	0.146622423840836	0.146194304151967	0.147310357097796	0.145781521673218	0.140892885240968	0.134930585696866	0.134655621624146	0.131851243546435	0.127801615680716	0.130442901328073	0.125882019034567	0.124393111002682	0.122561105491114	0.117994068931783	0.120558902320315	0.117783066461939	0.121586093430713	0.114096615823686	0.118733151650016	0.113303858216941	0.11615663939759	0.114273928185212	0.113967608025531	0.113038615436692	0.11252837373896	0.112480531042697	0.110928132624189	0.112047478864201	0.109388561189393
0.130141339406199	0.130478291932614	0.132729497271426	0.133706915107493	0.132495994571895	0.132087642889235	0.133290585592278	0.133715631601212	0.129626052270147	0.132555803497573	0.139126760449497	0.135899240213905	0.135734925110176	0.137016230609015	0.135143333010257	0.130445241562759	0.125154879427023	0.125141681191851	0.122046205801278	0.118467502940526	0.121467796018777	0.117184915066287	0.116045689902533	0.114512325988565	0.110232529495405	0.113088650019283	0.110517266330858	0.114806334018727	0.107444749255123	0.112351516683803	0.107155204595149	0.110159788478252	0.108390909213762	0.108029056648107	0.107315483658599	0.106840483415341	0.106567929338864	0.104753252813478	0.106240130030708	0.10378456307859
0.120356684623636	0.119900909677808	0.122649747477887	0.123687323828138	0.122913071492308	0.122193386586277	0.123193200647089	0.123862038772603	0.119845521890889	0.122327827005813	0.129604176700179	0.126482697778743	0.126616771160627	0.128050720904352	0.125827702288951	0.121355052509114	0.116750457490998	0.116990107600403	0.113626038857436	0.110590251328343	0.113940839416555	0.10995696825937	0.109209969370401	0.107937459183588	0.104022562575417	0.107073861058009	0.104756615372351	0.109459057506558	0.102272966583413	0.10734619913217	0.102418540617238	0.10553210740024	0.10386363491384	0.103437097465766	0.10291730607898	0.102502883095867	0.101981644024903	0.0999131210091759	0.101740674196308	0.0994643982536915
0.111971320738157	0.110742105196553	0.113984547629781	0.115079537824848	0.11471863064061	0.113677639529537	0.114426641091602	0.115425671341652	0.11147854943581	0.113480966897979	0.121531224655909	0.118505507698946	0.118964699093732	0.120533948948946	0.117966550066905	0.113755280237277	0.109839253984614	0.110310029412545	0.106716955976358	0.104282509014654	0.107958856298006	0.104288978349979	0.103963411307673	0.102905937846551	0.0994265246291877	0.102565187579724	0.100542972897788	0.105560058709946	0.0986019693688635	0.103726451877038	0.0990972839356996	0.102271380514136	0.100684846532578	0.100196047234246	0.0998418653330045	0.0995087777736175	0.0987277450013469	0.0964281407602225	0.0985517841404657	0.0964256124098784
0.105084587904697	0.103123925589409	0.106843145361425	0.107988550724635	0.108001168635666	0.106642283044602	0.107096807367755	0.108504796166656	0.104629380961809	0.106125487079519	0.114986037205499	0.112045513555404	0.112843418052367	0.114526112650614	0.111634810660341	0.107717428938072	0.104475823728193	0.105142334586932	0.101376820326278	0.0995775066613457	0.103538671219268	0.100187031530505	0.100292371589181	0.0993983249468538	0.0964069303730206	0.099524405286995	0.0978225173761332	0.103039065786433	0.0963575828087628	0.101419520624523	0.097106836021926	0.100293094153687	0.0987661988237449	0.0982289422844885	0.0980076967737561	0.0977695732180668	0.0967322664728434	0.0942369189052447	0.096598013405314	0.0945889692851976
0.0997263184209765	0.0971027152399761	0.101265980374853	0.102450604926966	0.102779566515088	0.101122607823155	0.101249121815373	0.103127328480632	0.0993314570902873	0.100307128104784	0.109971780805894	0.107105864335706	0.10823868586742	0.110009944797011	0.1068304641698	0.103230213730277	0.100627469868725	0.101442465660593	0.0975736923597209	0.0964097508590188	0.100602138626425	0.0975584831916801	0.0980814386603863	0.0972974657283922	0.0948199062892217	0.0978201209733851	0.0964439358325292	0.101742753538494	0.0953738937060014	0.100274793524977	0.0962807707665124	0.099437077213333	0.097945707921464	0.0973830014484091	0.0972606528750608	0.0971226486953114	0.0958461670866203	0.0931984728657712	0.0957312089279905	0.093804751489798
0.0958395666250505	0.0926462892771223	0.0972055655530335	0.0984151610150947	0.0989885770712005	0.0970699508139705	0.0968508397065875	0.0992342510486401	0.0955290646955428	0.0959878361026768	0.106404947415461	0.103603055072686	0.105048136431732	0.106882736337129	0.10346316260297	0.100188550578842	0.0981671882011815	0.099076214705163	0.0951778304533794	0.0946133134117347	0.0989782296003631	0.0962168399493579	0.0971233529921675	0.0963992362717257	0.0944318831270907	0.0972421839406715	0.0961770849280692	0.101453517822145	0.0954153885151044	0.100082351085967	0.0963928946074901	0.0994879648502296	0.0980085871274273	0.0974491327626941	0.0973936268396925	0.0973526397158057	0.0958642408357193	0.0931098943439776	0.0957492240894325	0.0938718662587152
0.0932770100382006	0.0896234120776591	0.0945206922440977	0.0957400719729781	0.0964776730672405	0.0943468837715983	0.0937837880962932	0.0966767095991929	0.0930732459240945	0.0930383071212786	0.104117988456054	0.101369494440917	0.103087561773417	0.104963111286919	0.101358059396094	0.0983998975216703	0.0968851112120947	0.097832830943753	0.0939735601439823	0.0939417319231715	0.0984240682435723	0.0959062791516377	0.0971478534548417	0.0964407196534058	0.0949544799993253	0.0975307847780248	0.0967460917949752	0.101918158587528	0.0962104118395968	0.100600139287722	0.097187723861592	0.100202912070827	0.0987147694839186	0.0981891925188669	0.0981731058469418	0.0982192520690581	0.0965519060249699	0.0937337855183908	0.0964219806902563	0.0945636418278446
0.0918155079838908	0.087813539971746	0.0929894454867463	0.0942049052336085	0.0950264116830254	0.0927397616340206	0.0918530421112115	0.0952308585073563	0.0917367930857943	0.091248377031361	0.102877760767926	0.100172140735488	0.102112593781566	0.104012174788565	0.100275888805753	0.0976080633453454	0.0965161315817156	0.0974523137446701	0.0936885667901747	0.0941031965809071	0.0986581392916588	0.0963373387132074	0.0978590825698147	0.0971358353033186	0.0960844361242786	0.0984101662467572	0.0978651546685092	0.102877451662968	0.0974845665686807	0.101581465588123	0.0984097797377281	0.101338301106468	0.0998250194978695	0.0993627060348892	0.0993646981952279	0.0994833806379314	0.0976716822336267	0.0948265838316692	0.097517053350158	0.0956526714814028
0.091185219664831	0.0869358723260275	0.0923381980610651	0.093539407273607	0.0943723173298756	0.0919859371871742	0.0908105688111267	0.0946267312408101	0.0912445099572536	0.0903536717493403	0.102414538201871	0.0997418255576498	0.101849174945085	0.103762701194078	0.0999432917929583	0.0975267464744893	0.0967742978073225	0.097657878306443	0.0940302716733587	0.0947984057754676	0.0993945368718113	0.0972217498708617	0.0989694629655054	0.0982072483044288	0.0975363256640046	0.0996172207046555	0.0992670836029082	0.10408951242625	0.0989857798464257	0.102796515662585	0.0998252129065266	0.102669794597299	0.101120274020265	0.100747180948333	0.100752293366169	0.100926238458593	0.0990034545486934	0.0961608191359016	0.0988192049550525	0.0969294823038206
0.0911034410645998	0.0866874340840029	0.0922766646452942	0.0934575405401678	0.0942422911776622	0.091806611097163	0.0903862851330577	0.094581553313179	0.0913082843258207	0.0900695864314984	0.102452649976636	0.0998041048656575	0.102023621938966	0.103947803989071	0.100083924874334	0.0978721190359107	0.0973835355029688	0.0981842879655289	0.0947179134540251	0.0957503777559423	0.100369483279489	0.0982979715392875	0.100222900692028	0.0994081275024642	0.0990626461417647	0.100920158815954	0.100720616012177	0.10534425249789	0.10049859707964	0.104045612352271	0.101234099118259	0.104004143070632	0.102412845999431	0.102150213184566	0.102149362524745	0.102360277025639	0.100356638179487	0.0975387286734036	0.100142121343581	0.09821355283294
0.0913033209525978	0.0867775613649415	0.0925284168591168	0.0936870335330633	0.0943789946753026	0.09193563573582	0.0903170839967777	0.0948280259626161	0.0916566255695995	0.0901220611935543	0.102735194146991	0.100103963908142	0.102385505182368	0.104322825279292	0.100442816961233	0.0983868955286409	0.0980986376854292	0.0987969588338227	0.0955039671916288	0.0967220706838805	0.101356996498833	0.0993452250571149	0.101406461430267	0.100533098121051	0.100462257208152	0.102127418576944	0.102037667070165	0.10646983828745	0.101849506112493	0.105165136651204	0.102475071215823	0.105184040945121	0.103550874544615	0.103414574704044	0.103403632994656	0.103633395720493	0.101575358961928	0.0987981934492487	0.101333428657945	0.0993578713379222
0.0915524197806455	0.0869511265547928	0.0928510422788355	0.0939889549694229	0.094557957411127	0.0921388345851528	0.0903675955192363	0.0951327281087898	0.0920535107863296	0.0902687279668265	0.103039579642753	0.100421163135313	0.102721120996677	0.104678370759133	0.10080110840103	0.0988537823873012	0.0987158539235875	0.0993015049538677	0.0961844697971204	0.0975232367741058	0.102175109507303	0.100188189410202	0.102353362810838	0.101421074669224	0.101580966650547	0.103089530761831	0.103073819729559	0.107333610539203	0.102906527060182	0.106028373091834	0.103425026908647	0.106088357303954	0.104418334426892	0.104418590119185	0.104397344388726	0.104628799323852	0.102538918121972	0.0998134275598842	0.102275163565022	0.100249185351701
0.0916611985008701	0.0869995734631658	0.0930456606338627	0.0941670451028289	0.0945955644994895	0.0922234113413541	0.090341288303044	0.0953046869787024	0.0923067873332139	0.0903094909232557	0.103184521460115	0.100576960192952	0.102858839945885	0.104845648180165	0.100982195295367	0.0991001380731024	0.0990755884630787	0.0995460990358448	0.0966011574143752	0.0980101924892581	0.102685826622445	0.100695873773355	0.102940882603302	0.101953323931706	0.102308016083229	0.103696957985113	0.103725243526867	0.10783990164812	0.103575915154691	0.106543498024533	0.103996306666334	0.106629863109565	0.104932672002447	0.105073943024379	0.105045101570174	0.105262567417126	0.103159669857229	0.100492780597078	0.10288173393639	0.100805909024907
0.0914842314187518	0.0867628611559199	0.0929586003555912	0.0940694648127079	0.094350398431031	0.0920399213832121	0.090083799069849	0.0951967845920187	0.0922691423671205	0.0900889984673137	0.103030961663076	0.100434776809617	0.102668997135782	0.104696570509937	0.100851979035157	0.0989970093437838	0.0990604044691495	0.099419558883765	0.0966388989761454	0.098081973734354	0.102791802693852	0.10077767024754	0.103085995971626	0.102049376879392	0.102571055964687	0.103876170855432	0.103924251136343	0.107926512861034	0.103797857713245	0.106650316005507	0.104132941239336	0.10675192932885	0.105041486155564	0.105322411585449	0.105290728182952	0.105480331955592	0.103379811697589	0.100775330914915	0.103096811072994	0.10097505857909
0.0909172967846705	0.0861262196537159	0.0924785657190898	0.0935861419562715	0.0937207372067082	0.0914798602837473	0.0894813861024432	0.0947030475500679	0.0918349392813489	0.0894942769294187	0.102479520998913	0.099897462053272	0.10206084171083	0.104140979821903	0.10031588378917	0.0984553403237878	0.0985908762631071	0.0988474604318801	0.096221096793376	0.0976752296134569	0.102431799939617	0.10037852893409	0.102740458301072	0.101662396756262	0.102331038109074	0.103585320460834	0.103634730918714	0.107560896775782	0.103542182495309	0.106316702251511	0.10380685314012	0.10642504852433	0.104719064739728	0.105132404765659	0.105103935380886	0.10525385122125	0.103167963251946	0.100627248114758	0.102889999219855	0.100729010334892
0.0898927229782351	0.085014729365332	0.0915318523136684	0.0926441774392073	0.0926403552271843	0.0904712759945225	0.0884569880281815	0.0937541450091607	0.0909353614719593	0.0884501592900493	0.101466431444693	0.098903108520566	0.100978323145286	0.103122680089344	0.0993145576277511	0.0974212243406021	0.0976208782307061	0.0977877224263032	0.095304665870241	0.096759143866781	0.101576076733395	0.099474284003356	0.101886192332812	0.100774816093832	0.101577658342312	0.102810182123158	0.102848020008033	0.106736560960746	0.102804520057999	0.105535229287897	0.103014411506887	0.105643590419718	0.103963159140098	0.104495721286082	0.104477200468599	0.104577848217429	0.102515959660826	0.100038398145593	0.102253697072657	0.100062464830612
0.0883744195880092	0.0833875264344168	0.0900771624939585	0.0912028209837992	0.091073948353097	0.0889739018247389	0.0869655235060653	0.092312511130827	0.0895333030051086	0.0869141601054794	0.0999591419423283	0.0974206003524948	0.0993957533744105	0.101615282351603	0.0978193880503531	0.0958712301745636	0.0961331349790578	0.0962264212675294	0.0938753927310671	0.0953309544801878	0.100222239141245	0.0980675665820557	0.100531309673441	0.0993945619670246	0.100325534130986	0.101560625545207	0.101579393989432	0.105469880954423	0.101603038806015	0.104320157263035	0.101773458816416	0.104422934162266	0.102792121399545	0.103424681099614	0.103422995251153	0.103467232451963	0.101436012679062	0.099019359504315	0.101200301701809	0.0989897504584184
0.0863533063343584	0.0812325138954162	0.0881007990091924	0.0892487849977134	0.0890128654125876	0.0869745847968352	0.0849893257467615	0.0903678101623595	0.0876187072628349	0.0848716524627268	0.0979522118799504	0.0954454899385937	0.097313855326626	0.0996183656807799	0.0958283911471872	0.0938082721176231	0.094135377301987	0.0941741588475841	0.09194398313466	0.0934122404504175	0.0983917249250552	0.096184414123432	0.0987068156338958	0.0975519236346327	0.0986110818455701	0.0998676405467962	0.0998651509365154	0.103797328313193	0.0999757078299008	0.102704799920429	0.100120780425779	0.102796972845568	0.101242386017357	0.101949630534857	0.101971364080639	0.101954689993461	0.0999582425636525	0.0975988548602789	0.0997597592048084	0.0975424618842915
0.0838434217505406	0.0785619132828604	0.0856125460191024	0.0867922092954928	0.0864714326184813	0.0844833338369382	0.082534116023101	0.0879330344816736	0.0852046185127858	0.0823317054677739	0.0954637471269896	0.0929964432681539	0.0947563922920168	0.0971541516451369	0.0933626894290656	0.0912581770240677	0.0916571912064755	0.0916630679784199	0.0895428536705539	0.0910459485912467	0.0961269035472199	0.0938715252066248	0.0964639100036127	0.0952969860968365	0.0964899584645662	0.0977808345140466	0.0977601719688437	0.101773020795072	0.0979779630555393	0.100739187889097	0.0981099122100544	0.100815907405247	0.0993662015832077	0.100116744988499	0.100167778315579	0.100088556951781	0.0981285056792934	0.0958215193035989	0.0979773892491441	0.0957673545927131
0.0808787745414322	0.0754087266291974	0.082642307926077	0.0838633531612635	0.0834839482427117	0.0815300760314734	0.0796256502731243	0.085041302700923	0.0823239940842087	0.0793236811701274	0.0925324375458524	0.0901123027830445	0.0917674051649889	0.0942647234955064	0.0904636113903361	0.0882669462073345	0.0887475256149445	0.088744422296866	0.0867236060873011	0.0882940437192809	0.0934886831233848	0.0911940300683801	0.0938717273538408	0.0926974854223289	0.0940348816951561	0.0953662574447563	0.0953357879263588	0.099466442784831	0.0956806066762986	0.0984878980425795	0.0958091359555757	0.0985442004531033	0.0972294709933281	0.0979860099516158	0.0980711527439873	0.0979308512540731	0.0960063986880319	0.093745881883574	0.0959118671817336	0.0937243734810833
0.0775109080016663	0.0718240814318409	0.0792374771019342	0.0805099890155658	0.080102329750456	0.0781621057341916	0.0763070475704435	0.0817433250994453	0.07902723573986	0.0758945787720495	0.0892151568984394	0.0868497229661173	0.0884090006407463	0.0910097348860907	0.0871903566996051	0.0848986398051173	0.0854727691002622	0.0854867576740835	0.0835550708628179	0.0852356147174417	0.0905544591229469	0.0882335945499402	0.0910153094455037	0.0898368904613211	0.0913335989566313	0.0927043654421893	0.092677736844053	0.0969601382762679	0.093167729940117	0.0960278781860429	0.0932994724962991	0.0960585240641488	0.0949095236027194	0.0956292300358671	0.0957518799514766	0.0955553064219857	0.0936632879797896	0.0914424057081789	0.0936332164973398	0.0914846607723664
0.0738071174837123	0.0678754202292168	0.075460974048662	0.0767954385908379	0.076394356872504	0.0744421772228124	0.0726367641378733	0.0781054648997414	0.0753803719808007	0.0721070817007898	0.0855850332671038	0.0832812843938393	0.0847595827609157	0.0874645006034151	0.0836181214597124	0.0812337714400549	0.0819152688912153	0.0819743651925924	0.0801217678834542	0.0819652128015868	0.0874161836053651	0.0850866131808344	0.0879935407865763	0.086812453118744	0.0884867182514008	0.0898878834648043	0.0898839422798789	0.0943471355479132	0.090534403213303	0.093446059885637	0.0906724387229058	0.0934454995552482	0.0924926120805837	0.0931278863635287	0.0932897114325665	0.0930452203620038	0.091180182363459	0.0889914014763256	0.0912206369049756	0.089128358680502
0.0698492483261857	0.0636455211416791	0.0713899037374212	0.0727971843814462	0.0724424300979744	0.0704471836637254	0.0686871666500544	0.0742083032121922	0.0714638145258985	0.0680382629902125	0.0817298520422931	0.079493948002588	0.0809123655798284	0.0837183103408116	0.0798365300239983	0.0773680514691237	0.0781721109575357	0.0783059480689492	0.0765225714933674	0.078591107914119	0.0841782573580717	0.0818621558553552	0.0849166950737155	0.0837328838837567	0.085605039321803	0.0870192681239743	0.0870617775789478	0.0917278272564351	0.0878838287229302	0.0908365215749547	0.0880272904281126	0.0907989945585074	0.0900709077016254	0.0905706358498222	0.090771290394962	0.0904909042072493	0.0886452387124692	0.0864805993074001	0.0887599704164114	0.0867419985315879
0.0657329708953168	0.0592323581122881	0.0671147680420193	0.0686059739787752	0.0683427198987128	0.0662673505977237	0.0645436508526365	0.0701455798922133	0.0673715881574939	0.0637789019035118	0.0777505843607496	0.0755876428707542	0.0769739162673135	0.079872731690945	0.0759481438743953	0.0734112232836771	0.0743538781937493	0.0745931196039066	0.0728692563996305	0.075233010465776	0.0809548467762294	0.0786792106811407	0.081903145928264	0.0807152098782606	0.0828059519149668	0.0842074150687123	0.0843244270805635	0.0892060252874361	0.0853236240901324	0.0882969566027823	0.085467449901214	0.0882167299306875	0.0877387809330933	0.0880502339670371	0.0882871325772011	0.0879865055580946	0.0861506771578228	0.0840021460613282	0.0863406026068659	0.0844152660317562
0.0615673397068098	0.0547497803189828	0.0627391332709083	0.0643252799138117	0.0642044794826867	0.0620058162472771	0.0603042131891117	0.0660232994877379	0.0632108567827742	0.0594333222913361	0.0737597172649981	0.0716736630376474	0.0730623322994274	0.0760395546298107	0.0720666909208648	0.0694855671665976	0.0705829303222286	0.0709582407059715	0.0692844222616633	0.0720186337078904	0.0778661264527282	0.075662645710362	0.0790747361196027	0.0778803032072584	0.0802084545723401	0.0815632429333153	0.0817859635582322	0.0868839784063517	0.0829609464327767	0.0859242497346334	0.0830958577989784	0.0857959887744743	0.0855882323510402	0.085659691027607	0.0859278816755536	0.0856260152771562	0.0837889111077987	0.0816488164490052	0.0840516331599458	0.0822369802804753
0.0574742395517949	0.0503288141880445	0.058379525511555	0.060070838785682	0.0601490865229632	0.0577783247891036	0.0560792681586057	0.0619586238125628	0.0591013906585627	0.0551195228889998	0.0698788849749825	0.067872368113284	0.069304448645509	0.072337879309009	0.0683144721911014	0.0657233838961965	0.066990502984898	0.067530871904307	0.0658980630209219	0.0690783432497325	0.0750329167216435	0.0729372852109536	0.0765503702593487	0.07534662184537	0.0779264870399655	0.0791938867714678	0.0795549139362009	0.084856333355286	0.0808963436070848	0.0838091131407817	0.0810091513182331	0.0836283554114695	0.0837035165717002	0.083487576218388	0.0837797672438853	0.0834983850397831	0.0816478047935882	0.07950932488603	0.0819772612244483	0.0802902566028865
0.0535869389130719	0.0461188824211459	0.0541650412918903	0.0559697127029935	0.0563080255520354	0.0537124544354475	0.0519912429955877	0.0580778883725797	0.0551742817166367	0.0509690384269309	0.066235086151267	0.0643094610390219	0.0658312492435593	0.0688897063733165	0.0648181927188259	0.0622624592453678	0.0637116727180342	0.0644419453381717	0.0628418584681033	0.0665372288288304	0.0725693486173172	0.0706197218819781	0.0744377281660091	0.0732220190408278	0.0760606690524776	0.0771955303675336	0.0777264659652421	0.0832033644102766	0.0792165837519326	0.0820300080691101	0.0792909008676129	0.0817936768579397	0.0821552890756556	0.081612594030261	0.0819193917895015	0.081681914145866	0.0798051889528967	0.0776628378405585	0.0801915412199474	0.0786470621358688
0.05004639390166	0.0422871060727568	0.0502356334181167	0.0521578478177963	0.0528185473641953	0.0499452797799207	0.0481729925727097	0.0545126967442779	0.0515686930516622	0.0471253343344911	0.0629546259575597	0.0611099630460977	0.0627705807381452	0.0658133755699896	0.0617023600248937	0.0592383394003621	0.0608771890281646	0.0618148818150599	0.0602403587028154	0.0645044937880496	0.0705736928442966	0.0688081376456285	0.072823678638513	0.0715941512793001	0.0746892271551314	0.0756454330344739	0.0763740832613569	0.0819842448334358	0.0779872401518521	0.0806469559285909	0.0780046118135091	0.0803538161014237	0.0809949516823529	0.0800978694219203	0.0804082637227669	0.0802383971338835	0.0783230879243345	0.0761731148379735	0.0787529608529035	0.077362694216479
0.0469933762630917	0.0390119569206547	0.046737269360397	0.0487745193023138	0.0498153815820448	0.0466176927554147	0.0447633569410938	0.0513927389264068	0.0484248770167936	0.0437385906439734	0.0601540848841454	0.0583891702768073	0.0602366421482557	0.0632145251334019	0.0590796648441693	0.0567726254114407	0.0586017169219222	0.0597536303461674	0.0581989706014502	0.0630612486452111	0.0691183713974705	0.0675714876327271	0.0717648959285069	0.0705209557457261	0.0738596887767924	0.074594353459811	0.0755419707134435	0.0812315225511769	0.0772463222894873	0.0796962045650002	0.0771876653146436	0.0793471458157167	0.0802501449980306	0.0789857150543216	0.0792878028930081	0.0792078688817985	0.0772424580610497	0.0750830747727629	0.0776995956161709	0.0764710154552221
0.0445546316901331	0.0364657784080972	0.0438115398129993	0.0459517591737541	0.0474172610787855	0.0438632380777998	0.0418975602854384	0.0488342135959072	0.0458716840104692	0.0409539520745325	0.0579284256218342	0.0562407096474096	0.0583168867272777	0.0611751206614864	0.0570387318337372	0.0549579221509366	0.0569695229691934	0.0583291772314968	0.0567902589849965	0.0622493246335586	0.0682411650910283	0.0669405143045938	0.0712809107371833	0.0700234484496089	0.0735833925132817	0.0740610357342246	0.0752401930892261	0.0809480493706559	0.0770004431216672	0.0791868648935559	0.0768475667838934	0.078784916254062	0.0799223604955526	0.0782938628065274	0.0785757358676376	0.0786049732685929	0.0765794464567271	0.0744108272522584	0.0770457578067189	0.0759814036587383
0.0428233038691435	0.0347826270734016	0.0415779477953839	0.0437978114296357	0.0457090231901776	0.0417903696628774	0.0396906588201994	0.0469242070557338	0.044008370586559	0.0388912099078802	0.0563379505012373	0.0547234623861147	0.0570588610715095	0.0597424645563448	0.0556313399011634	0.0538425449074418	0.0560208424861673	0.0575679638259314	0.0560420640975835	0.0620646362148855	0.0679401188235287	0.0669034044234886	0.071351754885216	0.0700830804926887	0.0738345309218326	0.0740303176124262	0.0754439176052235	0.0811072256163925	0.077224639145507	0.079100396861532	0.0769615581065132	0.0786504346679099	0.079987312381778	0.0780140543912807	0.0782647170640911	0.0784178450881309	0.0763240764510534	0.0741481357236813	0.0767809374163729	0.0758781783231675
0.041838295952448	0.0340182520805641	0.0401106246835254	0.0423768641598235	0.0447237576460295	0.0404607169162094	0.038215429765836	0.0457043121357478	0.042884376456569	0.0376184976167859	0.0553976486884672	0.0538509909512329	0.0564611481367963	0.058921298609045	0.0548629002433603	0.0534202660377259	0.0557437218935282	0.0574464752899693	0.0559318606404236	0.0624578257183834	0.0681740174065468	0.0674078478700648	0.0719211977823502	0.0706447510399423	0.0745542307598268	0.0744555912219479	0.0760971898223475	0.0816566317882796	0.0778660483022004	0.0793932036477302	0.0774798441924998	0.0789013935476369	0.0803980904188006	0.0781134420215967	0.0783236045764281	0.0786098926878557	0.0764417957923362	0.0742618130454792	0.0768713918216336	0.0761227478138844
0.0415715614460085	0.0341237517865618	0.0394173230864289	0.0416919996998816	0.0444325610376738	0.0398712983597026	0.0374818970812942	0.045159655287746	0.0424850902198512	0.0371301686135786	0.0550730938851929	0.0535876916294645	0.0564723475170658	0.0586720724984866	0.0546901408115429	0.0536299705810115	0.0560751943056327	0.0578946914437108	0.0563902037766776	0.0633423812490999	0.0688685960315594	0.0683691072185072	0.0729047942421712	0.0716247588929151	0.075658637485394	0.0752651012729512	0.0771203311460273	0.0825242609601972	0.0788505995796424	0.0800018252505834	0.0783317226857456	0.0794749022677112	0.0810904588692185	0.0785385867055275	0.0787012079962881	0.0791241707809828	0.0768776360992229	0.0746978353477064	0.0772641243614658	0.0766580719658011
0.0419312338303087	0.0349540780954487	0.0394321452457172	0.0416803500082115	0.0447480177487735	0.039950635652734	0.0374294953174837	0.045219227813375	0.0427317661099057	0.0373423331300434	0.0552852395684715	0.053853955777178	0.0569992176215281	0.0589166012035731	0.0550276439065978	0.0543662079846666	0.0569119725807134	0.0588075696861301	0.0573124412659216	0.0646076301964578	0.0699267601651086	0.0696817066541696	0.074200557810907	0.0729214995696157	0.0770489338299387	0.0763705363273453	0.078419147756488	0.0836260314668201	0.0800911884948322	0.0808496499808753	0.0794332457859826	0.0802941622461873	0.0819892545061373	0.0792212413613162	0.0793317643281453	0.079889442268684	0.0775621259589742	0.0753873097503257	0.0778924589973333	0.0774145346822846
0.0427803916393427	0.0363081447061321	0.0400281410984787	0.0422246566801154	0.0455408772496609	0.0405727101552683	0.0379382851913735	0.0457685715668849	0.0434971060375088	0.0381110758259383	0.0559228593047651	0.054538910306019	0.0579213024130424	0.0595495456289197	0.055761245053447	0.0554967422017989	0.0581268314346279	0.0600606218650291	0.0585746108863729	0.066132760286668	0.0712401050962247	0.0712316470027567	0.075699748697255	0.074426341008889	0.0786211379545902	0.0776760382014255	0.0798940422562524	0.0848732316009389	0.0814957614694125	0.0818539067388085	0.0806949416686791	0.0812755266840125	0.0830148011236354	0.0800848180540513	0.0801411170596027	0.080826785369367	0.0784178271689828	0.0762531247330231	0.0786821831244279	0.0783161616511577
0.0439627749030446	0.0379752898475736	0.04104411488358	0.0431763772913187	0.046662768857275	0.0415824157994985	0.0388543554166194	0.0466697619265468	0.0446294951283996	0.0392639793954839	0.0568584544738219	0.0555164044189545	0.0591072466343688	0.0604522269122688	0.0567638626611159	0.0568809917196607	0.0595853534505676	0.0615249815464624	0.0600487544740057	0.0677987372859511	0.0726993108939912	0.0729067499701694	0.0772959339795078	0.0760327760642212	0.0802741995049531	0.0790861291557693	0.0814476734828169	0.0861789190876581	0.0829741813915	0.0829319391978744	0.0820284957238681	0.082334900841923	0.0840885280287087	0.0810505259947262	0.081052637690406	0.0818557414116161	0.0793654761649695	0.0772162162355699	0.0795573335168355	0.0792862948012866
0.0453254120782705	0.0397670623422418	0.0423129931402221	0.0443802995670036	0.0479666603442213	0.0428212174686473	0.0400173199214774	0.0477812639790959	0.0459760594141428	0.0406298665153188	0.0579630833063635	0.0566596765331729	0.0604286539277533	0.0615052876055316	0.0579095174759727	0.0583846892976473	0.0611591585697123	0.0630789495263531	0.0616145625735622	0.0694966814549909	0.0742020491488337	0.0746040490076127	0.0788915212081553	0.0776430192234272	0.0819158062148462	0.0805117708204402	0.082990579603681	0.0874628088183471	0.0844433638836001	0.0840061965005797	0.0833518510753357	0.0833928731740793	0.0851373710414888	0.0820425037090262	0.0819922312382179	0.0828993682156503	0.0803290702475398	0.0782007537285231	0.0804450186896672	0.0802521924893897
0.0467330589441677	0.0415305767057218	0.0436822510550487	0.0456929245861182	0.0493205495844965	0.0441452318777438	0.0412804251250303	0.0489725686340898	0.0473985103432973	0.0420578426503736	0.0591173441863958	0.0578520326053247	0.0617695590714491	0.0625981445380971	0.0590832860105461	0.0598891020754343	0.0627342994863064	0.0646151933390839	0.063166547723308	0.0711327453381146	0.0756581270110451	0.0762342602641061	0.0804018179023799	0.0791720941873605	0.083466002195809	0.081874427902824	0.0844447977124189	0.0886546114670559	0.085830679378332	0.0850077910774101	0.0845926707281666	0.0843783989530152	0.0860968796655915	0.0829916613907717	0.0828921320663102	0.0838879637180316	0.0812396395674225	0.0791379728411228	0.0812790302253166	0.0811483844164478
0.0480746786066497	0.0431497419759789	0.0450242427549086	0.0469924791708755	0.0506142088662622	0.0454342963635805	0.0425208751319733	0.050132392199736	0.048781043237751	0.0434253477158256	0.0602179398262503	0.0589930842277071	0.0630316014400001	0.0636348139961514	0.060186987744387	0.0612954530240426	0.064215404009919	0.0660442540190322	0.0646174596454513	0.0726302900617637	0.0769922770556259	0.0777239480589377	0.0817571130101397	0.0805499179671954	0.0848590637041384	0.0831084143288983	0.0857458442760991	0.0896960394116942	0.0870759002617299	0.0858787540241772	0.0856903923615053	0.0852311553851939	0.0869131731807685	0.0838382560330066	0.0836934896183868	0.0847615207300342	0.0820377503098412	0.0799687020505371	0.0820022722515935	0.0819188649670883
0.0492645933570425	0.044541225589549	0.0462389847955306	0.0481822931887769	0.0517609898888987	0.0465944010475921	0.0436427237898255	0.051171752854241	0.0500324795606381	0.0446390356883103	0.0611806303112929	0.0600014316011578	0.0641359875743938	0.0645367220254597	0.0611415518654459	0.0625260686274881	0.065526875471878	0.0672955250347703	0.0658991570633155	0.0739302926502147	0.0781452423143746	0.0790161225192988	0.0829033767769949	0.0817219909666601	0.0860441475455172	0.0841619478263624	0.0868435080614111	0.090541787641247	0.0881320607159125	0.0865732462510912	0.0865972112178219	0.0859028277025136	0.0875439809976949	0.0845333933988396	0.0843479141460252	0.0854711292591017	0.082674948571029	0.0806448028011363	0.0825681916519367	0.0825183354223122
0.0502409202385014	0.0456492186843604	0.0472528391707755	0.0491902821574663	0.0526969017136059	0.0475565010918399	0.0445756846075191	0.0520239066931755	0.0510852400352994	0.0456322820101591	0.0619407954955247	0.060815034466277	0.0650234662293638	0.065243445235457	0.0618872613856365	0.0635236898663981	0.0666123957566713	0.0683167668629086	0.0669620243101505	0.0749907399761061	0.0790737652586481	0.0800698875656937	0.0838020889427199	0.082649213283827	0.0869851495232598	0.0849973213991129	0.0877018547989298	0.0911597840076031	0.088965566586172	0.0870580003691975	0.0872783124466897	0.0863576089997029	0.0879590072842741	0.0850397060565295	0.0848182132103075	0.0859795844021927	0.0831144018008337	0.0811297907083776	0.0829414401854256	0.0829127334397969
0.0509630129745264	0.0464407009265455	0.0480155932155968	0.0499666927111865	0.0533785357489227	0.0482738835517479	0.0452723254368599	0.0526427546527494	0.0518930044912754	0.0463616906859687	0.0624526663746095	0.0613903195027757	0.0656532649121716	0.0657122305641271	0.0623828524682568	0.0642499458229016	0.0674336129865012	0.0690729044870342	0.0677736845962249	0.0757855127922097	0.0797499362974678	0.080859568084513	0.0844295591070721	0.083307197383077	0.0876600863181129	0.0855905098273462	0.0882987394260508	0.0915309420051033	0.0895558135561944	0.0873122258522136	0.0877116068447482	0.0865721561715114	0.0881398194193067	0.0853314395860297	0.0850785396408309	0.0862614321728741	0.083330971872352	0.0813988801128672	0.083097983321456	0.0830792599345431
0.0514087975700117	0.0469016510293742	0.0484972794626232	0.0504813704613426	0.0537807175293745	0.0487192702428135	0.0457049854130609	0.0530007167335166	0.0524280836618979	0.0468037163007155	0.0626879466099391	0.0617007224296296	0.066001588496981	0.0659168954248171	0.062604109712602	0.0646835630915766	0.0679685337384487	0.069544549801339	0.0683174455778447	0.0763030479630281	0.0801601947014612	0.0813735741233935	0.0847759656725956	0.083685306767715	0.0880601977521668	0.0859304264945649	0.0886250181889234	0.0916485776126056	0.0898944871685061	0.0873271474616497	0.087887145819108	0.0865351813997998	0.0880794050824686	0.085394129845267	0.0851141282559136	0.0863026323795073	0.0833109013518014	0.081438638375542	0.0830248252105105	0.0830060633533603
0.0515723552731326	0.0470341460683966	0.0486852937060088	0.0507211335846129	0.0538942817415397	0.0488821578464028	0.0458629731556545	0.0530865759180236	0.0526789533436722	0.0469517789521707	0.0626342383357909	0.0617350566091431	0.0660600020794617	0.0658464705816479	0.062542312762138	0.0648185842353531	0.0682098778451059	0.0697264702629592	0.0685906879355486	0.0765449166601186	0.0803041446605851	0.0816131343657641	0.0848442345069164	0.0837855432827042	0.0881888764658875	0.0860179581696964	0.0886835694630532	0.0915175879428449	0.0899846469468644	0.0871052860514861	0.0878063229768645	0.0862467965475828	0.0877814905416859	0.0852239988044531	0.08492074716302	0.0860999611263819	0.0830512376311112	0.0812463765542685	0.0827194680048919	0.0826916896833164
0.0514618269220551	0.0468541449224731	0.0485819551079831	0.0506874452931285	0.0537240936969751	0.0487665299668406	0.0457501908034585	0.0529034868034961	0.052648083767249	0.0468139037388042	0.0622934710457718	0.0614958896420397	0.0658338369992713	0.0655037705620624	0.0622026954726899	0.0646626889811858	0.0681634925747073	0.0696260875213456	0.0686032691630443	0.0765243625164639	0.0801932582274994	0.0815909487732598	0.0846488060272363	0.0836213325397188	0.0880604695468728	0.085864840219892	0.0884881720696784	0.0911534394799976	0.0898396438987882	0.0866595405580946	0.0874809171091397	0.0857176760687577	0.0872596696376832	0.0848271476106606	0.0845039427665517	0.085660226824109	0.082559070036973	0.0808293516757891	0.0821891780770975	0.0821443623600881
0.0510975846369282	0.0463897357271681	0.0482024685456194	0.0503943872330777	0.0532873050688206	0.0483889076591893	0.0453831427652364	0.0524671782466063	0.0523500462392251	0.046410780840206	0.0616803997605948	0.0609979823589535	0.0653406504321204	0.0649039604429745	0.061602960752288	0.0642356140999038	0.0678468327604977	0.0692620110733693	0.0683759367991222	0.076264789553139	0.0798494782808385	0.0813297601805541	0.0842142926789212	0.0832162100969328	0.0876989562391095	0.08549239032856	0.088062249589292	0.0905809776068705	0.0894818845632531	0.0860120920455406	0.0869319938203756	0.0849680644472078	0.0865363603690906	0.0842185874164613	0.0838781203769181	0.0849993358988258	0.0818506162647808	0.0802038161155876	0.0814500953083134	0.0813811217833668
0.0505105630858747	0.0456796440240592	0.0475731801647197	0.0498668533711523	0.0526117698597987	0.0477766370318608	0.0447892158067271	0.051804296889761	0.0518098160586962	0.0457740980716847	0.0608211615928182	0.0602667726191713	0.0646087076719838	0.0640731163286811	0.0607718251490204	0.0635676168142997	0.0672874655926439	0.06866256909013	0.0679387043725989	0.0757981608727988	0.0793036993375334	0.0808608165355712	0.0835740004366972	0.0826023826965344	0.0871364819043055	0.084930091070397	0.0874374641841579	0.0898330453455216	0.0889414326486125	0.0851931242990392	0.0861886580322147	0.0840266254906717	0.0856415831979801	0.0834211211870082	0.0830654750555574	0.0841412171609778	0.0809501660739936	0.0793939210751204	0.0805261946206786	0.0804268286827453
0.0497406192159287	0.0447718088412001	0.0467299939597774	0.0491388514630253	0.0517345176408459	0.0469662863140661	0.0440050902777147	0.0509507973778383	0.0510611669120611	0.044944983201556	0.0597518339102638	0.0593368457243434	0.0636754213148348	0.0630467326490574	0.0597475253430923	0.0626978991859313	0.0665215338952754	0.0678642757801104	0.0673291243691344	0.0751632570909506	0.0785940855952318	0.0802221828735985	0.0827682733550842	0.0818191240540271	0.086411717331138	0.0842139974963769	0.0866521307243804	0.088948886795828	0.0882544291395879	0.0842393398189741	0.0852866349822113	0.0829291115470306	0.0846115417010795	0.0824640721127039	0.08209476923722	0.083116595656258	0.0798888707717211	0.0784304623881959	0.0794480904004185	0.0793130178395926
0.0488347766940871	0.043721827458877	0.0457168067225885	0.0482517864875799	0.0507001642332845	0.0460020116443804	0.0430751281619764	0.0499502621009046	0.0501450430723735	0.0439723817241031	0.0585169066737566	0.0582503094268107	0.0625856611563591	0.0618681011566838	0.0585761907720613	0.0616728957070654	0.065592099603891	0.0669101639837071	0.0665903887803318	0.0744037449522761	0.0777641812848957	0.0794568624070819	0.0818426179675266	0.080910961714872	0.0855680132317201	0.0833849440282225	0.0857494207615746	0.0879723101783415	0.0874613130126474	0.083192245567486	0.0842666525891529	0.0817168206298337	0.0834869825593143	0.0813818457076037	0.080999944186516	0.0819615970099736	0.0787033559169913	0.0773494472203119	0.0782516640122599	0.0780765781469342
0.0478452058927432	0.042591050368181	0.044583808488637	0.0472525962102161	0.049559128241273	0.0449337412955003	0.0420495714898077	0.0488520198485369	0.0491077930461099	0.0429111814341352	0.0571675590306062	0.0570549785720866	0.0613898390675683	0.0605864697299119	0.0573099684380386	0.0605443208044653	0.0645472870092718	0.0658479113858239	0.0657691987332839	0.0735660221084852	0.0768607788709115	0.0786106997366663	0.0808455759100165	0.0799256215108332	0.0846513332516417	0.0824865360766821	0.084775337219653	0.0869495985413368	0.0866048380741165	0.082096191283249	0.0831726042422238	0.0804348100454813	0.0823113199157753	0.0802123134392758	0.0798185518148866	0.0807161622232399	0.0774341325534715	0.0761904603094517	0.0769764930158694	0.0767582325075438
0.0468268007698852	0.0414440944660796	0.0433854870537778	0.0461916147404923	0.0483655188829276	0.0438150260304953	0.0409823792062322	0.0477089319386418	0.0479991534171897	0.0418198878537833	0.0557596171393491	0.0558022740966523	0.0601416778068996	0.0592548862208188	0.0560047818016849	0.0593668819805199	0.0634381559284779	0.0647277018109023	0.0649133736454896	0.072696836013584	0.0759315383702689	0.0777300680100801	0.0798263414344505	0.0789117219637662	0.0837079767115089	0.0815629372604351	0.0837764665298771	0.0859271852264057	0.0857279077912118	0.0809961671038648	0.0820494902620652	0.0791298494445037	0.0811285312186598	0.0789950169141468	0.0785900030068985	0.0794222621439011	0.0761237911129602	0.0749948200828333	0.0756640698991095	0.0754007988125177
0.0458342585005539	0.0403455710786456	0.0421781814976638	0.0451200662016347	0.0471745794876422	0.0427004240240475	0.0399285500536159	0.0465747390802288	0.0468698936931357	0.0407576791896434	0.0543510762247336	0.0545447615429775	0.0588956006413705	0.0579276522672733	0.0547176278063951	0.0581955981408834	0.062316264834484	0.0635997954725722	0.0640692212651791	0.0718407247944489	0.0750223980540633	0.0768593868597436	0.0788321675606498	0.0779162549072421	0.0827821450120029	0.0806565032184212	0.0827975562609335	0.0849491565184705	0.084871288710621	0.0799354080254205	0.0809411701468024	0.0778481276611147	0.0799808691976657	0.0777692143814834	0.0773536497500828	0.0781219223930817	0.0748149845244493	0.0738035403881331	0.0743558205157488	0.0740472341073003
0.0449186674706551	0.039355947352677	0.0410170752509563	0.0440871534199445	0.0460396317719345	0.0416423559522779	0.0389408523252863	0.0455009315251784	0.0457690857786461	0.0397807629041335	0.0529991122288556	0.0533333073551135	0.057703741051333	0.056657366571878	0.0535033817630276	0.0570827330880819	0.0612309403085677	0.0625118394938205	0.0632787629448908	0.0710373928247749	0.0741748810450941	0.0760385763117874	0.0779056684662825	0.0769819493439337	0.0819134598539594	0.0798053646357895	0.0818790204791156	0.0840547015745731	0.0840713101177626	0.0789529080709944	0.0798880053614934	0.0766327776543915	0.0789064856750146	0.0765718254241216	0.0761467512423613	0.0768551043408551	0.0735482446208304	0.0726551533284713	0.0730909692127827	0.0727385001506605
0.0441237744576689	0.0385267184997747	0.0399526334062081	0.0431368191292285	0.0450085872443156	0.0406875019258085	0.0380660366009496	0.044533234617629	0.0447410575288942	0.0389381512134833	0.0517566063754059	0.052213926451844	0.0566126752933782	0.0554916362879184	0.0524112027745951	0.0560744666779177	0.0602263544744168	0.0615060328496931	0.0625769946411081	0.0703192029333169	0.07342347430037	0.0753006142403803	0.0770821968213614	0.0761446849091539	0.0811345979463965	0.0790411165495328	0.0810545335942273	0.083275689172748	0.0833577041156114	0.0780810082386997	0.0789245279706036	0.0755213484520802	0.0779371198239363	0.0754353718831825	0.075002416049	0.0756575336939959	0.0723597268531937	0.0715834995501755	0.0719043466994782	0.0715113388304947
0.043482309966134	0.0378954480610604	0.0390266876897315	0.0423044157018244	0.0441202741690124	0.0398730173781904	0.0373408458539595	0.0437079860777866	0.0438222278181373	0.038267263943069	0.0506683673939008	0.0512245282551302	0.0556601164765211	0.0544696746047744	0.0514808070635025	0.0552075685220888	0.0593386170647321	0.060616356950144	0.0619894422661918	0.0697090215909077	0.0727933175766723	0.0746694148087509	0.0763875347800248	0.075431182407414	0.0804692503784774	0.0783868136872291	0.0803489212006448	0.0826345949245738	0.0827517729771536	0.0773432733540014	0.0780773215415116	0.074543420148766	0.0770960519030821	0.0743860555260188	0.0739476560892898	0.0745586182171981	0.0712790348589785	0.0706156450979065	0.0708242901864639	0.0703961033777871
0.0430129306835783	0.037481601285805	0.0382686276193565	0.0416136869036358	0.0434010320935755	0.0392230720543496	0.0367883990953505	0.0430488738920089	0.0430381729842408	0.0377900682365333	0.049767437581697	0.0503919118805398	0.0548719433448006	0.0536191521138566	0.0507390611512797	0.0545064724236957	0.0585931871323216	0.0598661680353858	0.0615303095478108	0.0692186696042186	0.0722984658566707	0.0741582623308859	0.0758361623325026	0.07485722875645	0.0799306271951894	0.0778554850755795	0.0797765745998779	0.082143011718706	0.0822650749114292	0.0767528934779747	0.077363330089933	0.0737186072673906	0.0763965447700296	0.0734421435498524	0.0730017218721329	0.0735796371718506	0.0703273238917218	0.0697701233070285	0.0698708289068731	0.0694148418174295
0.0427183853574294	0.0372842179103827	0.0376923717271946	0.0410745689944358	0.0428621646247443	0.0387463610753212	0.036415681311615	0.0425646156285741	0.04240138200794	0.0375106090199413	0.0490720413779246	0.0497294584684522	0.0542600130306207	0.0529537703212759	0.050197461169209	0.0539812128479593	0.0580029605918492	0.0592664832348509	0.0612014889690276	0.0688481906977355	0.0719409584611026	0.0737690028159584	0.0754303362485951	0.074426671362594	0.0795206950556259	0.0774493517358369	0.0793405887024854	0.0818009361902649	0.0818987853319536	0.076311818288877	0.0767888012943421	0.0730552034066622	0.0758409732535362	0.0726128379578968	0.0721748978452925	0.0727324009220864	0.0695159014054143	0.0690557082383485	0.0690543637609024	0.068579853217451
0.0425853467321396	0.0372821546349724	0.0372948266810599	0.0406822784899434	0.0424988125833475	0.0384351814758007	0.0362127831348126	0.0422480973543769	0.0419101484604675	0.0374146124507094	0.0485837788576997	0.0492359547279334	0.0538211664390316	0.0524720103226875	0.0498510213002454	0.0536266210567953	0.0575673547176931	0.0588152460249551	0.0609926020877391	0.0685860524911576	0.0717108363438024	0.0734921114553034	0.0751601216777148	0.0741313349377054	0.0792302566290618	0.0771598568168041	0.0790327471296115	0.0815969350686208	0.0816438189945052	0.0760107534078492	0.0763490131452621	0.0725496694373512	0.0754207704350044	0.0718977741776687	0.0714679108567009	0.0720185559416194	0.0688455176695422	0.0684708896947387	0.068375022434493	0.0678929171947164
0.0425859982011154	0.0374369299462311	0.037056297405184	0.0404179379576061	0.0422905656670455	0.0382663670011243	0.0361541593556522	0.042077223334434	0.0415488813288811	0.0374713494550509	0.0482875062092466	0.0488958225714744	0.0535376564567552	0.0521573432822553	0.049678858831088	0.053422975992084	0.0572725762910846	0.0584977223001583	0.0608820756222368	0.0684102597463871	0.0715871136376	0.0733076347865314	0.0750043839559101	0.0739518860851135	0.0790398696610427	0.0769685117486478	0.0788343670273718	0.0815091755580727	0.081481702761812	0.0758300303684081	0.0760288354169643	0.072187060315409	0.0751172118059331	0.0712872277691339	0.0708720416796398	0.0714296442341924	0.0683064644667817	0.0680041386708113	0.0678227974529487	0.0673453260979543
0.0426810555993065	0.0376974603973348	0.0369428387361182	0.0402506586448199	0.0422037372357962	0.0382039239562822	0.0362016528518623	0.0420173388086596	0.0412898291665657	0.0376373357886944	0.04815299821805	0.0486807579938722	0.0533789566173354	0.0519799066228341	0.0496463995535316	0.0533380197831759	0.0570930562310395	0.058287987224908	0.0608390914663196	0.0682902257931685	0.0715395673640678	0.0731868826104091	0.074932606511964	0.0738595311776217	0.0789214894507264	0.0768484514572007	0.0787178973519452	0.0815071846607751	0.0813860925278166	0.0757412371725102	0.0758040616680929	0.0719423463058376	0.0749029401685265	0.0707630180761747	0.0703699403261863	0.0709479279916831	0.0678794889348435	0.067634942791168	0.0673784676901261	0.0669187388551038
0.042823617383448	0.0380055692340256	0.0369100445728074	0.0401406824014392	0.0421948465796988	0.0382028105663054	0.0363086058836975	0.0420247400310585	0.0410959097782743	0.0378610179934729	0.048138081879651	0.0485524947521358	0.0533046381671161	0.0518993512597642	0.0497087785478691	0.0533299840681518	0.0569938261024221	0.058151276359683	0.0608261247109489	0.0681891527289506	0.0715311011472472	0.0730946508220002	0.0749072921898632	0.0738183208498784	0.0788406309334941	0.0767665054658177	0.078649069942515	0.0815541152217672	0.0813247549991295	0.0757093984388507	0.0756433448169149	0.071782452427329	0.0747440380775143	0.070300006239544	0.0699370521050897	0.0705478843726346	0.0675374112782217	0.0673354828219585	0.0670151915280384	0.0665867540949144
0.0429631721634569	0.0383012141463862	0.0369074834839103	0.0400430125855181	0.0422146456640314	0.0382131233240794	0.036424237590241	0.0420506198034151	0.0409241412489499	0.0380875245623476	0.0481926354963451	0.0484662144417113	0.0532678350889288	0.0518683640267208	0.0498148159455543	0.0533511260039497	0.0569334705885644	0.0580468527806887	0.0608017363503534	0.0680666363008605	0.0715203913798507	0.0729917141841936	0.0748866564477357	0.073787778324099	0.078758805546579	0.0766855496350293	0.0785893549546326	0.0816092605581834	0.0812618010070061	0.0756954467018459	0.0755105059384761	0.0716687524359947	0.0746024041650612	0.0698680155048745	0.0695434873259416	0.0701981899174015	0.0672472424380223	0.0670727431928211	0.0667005731336668	0.0663170021532363
0.0430492283234403	0.0385267658139775	0.0368830052732474	0.0399109794146505	0.0422120492134734	0.0381840312211123	0.0364976096263471	0.0420448474319893	0.0407291410337187	0.0382627968811664	0.048262769388793	0.0483740836215165	0.0532187951067082	0.0518363267153689	0.0499109561218962	0.0533512759727186	0.0568672527719823	0.0579310152875065	0.0607233168918452	0.0678812360756686	0.0714645403114188	0.07283734027664	0.0748273351039756	0.0737255751514246	0.0786359965143687	0.0765669090392864	0.0784984761846152	0.0816305752967956	0.081159963813981	0.0756587339089736	0.0753669730328558	0.0715597295714437	0.0744381911733253	0.0694339696779472	0.0691561303331654	0.0698639700260471	0.0669725538789971	0.0668108193033735	0.0663989632724123	0.0660735061603223
0.0430342612987694	0.038630109132789	0.0367863825326506	0.0396993404268098	0.0421375156530841	0.0380670365219844	0.0364807939592293	0.0419591771382225	0.0404662740713194	0.0383367679727722	0.0482946289589753	0.0482284944427386	0.053108116729803	0.0517526718321914	0.0499447217459215	0.0532810183003416	0.0567500677761469	0.0577599311812826	0.0605495578206404	0.067592816169854	0.0713215221500538	0.0725916280061152	0.0746868895339185	0.0735900322715714	0.0784329819854353	0.0763726250112069	0.0783367861261636	0.0815770126211719	0.0809827536877441	0.0755593814039347	0.0751741381041243	0.0714135506865078	0.0742121063547019	0.0689640532567676	0.0687407871504307	0.0695090915452188	0.0666758607915974	0.0665132022238878	0.0660737661841498	0.0658190678234809
0.0428758932050206	0.0385666552120064	0.0365720555662778	0.03936671859427	0.0419456663647504	0.0378184033716448	0.0363311417551959	0.0417497078749969	0.0400942115601624	0.0382655593038625	0.0482374896502014	0.0479847510703425	0.0528894333805277	0.0515696663242162	0.0498674522399082	0.0530942928583705	0.0565389943751818	0.0574920832154568	0.0602425252987253	0.0671645407694715	0.0710522889781303	0.0722175441650382	0.074425972413879	0.0733423015896108	0.0781133791873405	0.0760674602290228	0.0780673653793783	0.081410556348402	0.0806963732653707	0.0753603358328015	0.074895479476317	0.0711903713021557	0.0738874392548971	0.0684257347418102	0.0682642068533193	0.0690983163043186	0.0663208292936304	0.0661448728004194	0.0656895717559268	0.0655174815765345
0.0425383688205738	0.038300502338841	0.036200992495453	0.038877352396439	0.041597129242666	0.0374007912338635	0.0360127425821415	0.0413785987652104	0.0395768330541992	0.0380128440201613	0.0480460390445441	0.0476031093263972	0.0525214614690597	0.0512445251274219	0.0496362853264217	0.0527503574745752	0.056195336936885	0.0570902328371725	0.0597692970071817	0.0665644807995288	0.0706224798023553	0.0716825996577907	0.0740100939607693	0.0729481599167153	0.0776453462398567	0.0756205771740634	0.0776577769204399	0.0810978914706221	0.0802713320843136	0.0750290669252585	0.0744983619247966	0.0708542701553713	0.0734317480275008	0.0677895475036045	0.0676958644683606	0.0685991926123046	0.0658741862345392	0.0656741019746313	0.0652139972650882	0.0651354495975524
0.0419934642473502	0.0378050110110218	0.0356418130228938	0.0382022401505155	0.0410597120009201	0.0367842335231826	0.0354972485044575	0.0408151491446222	0.0388845238147765	0.0375505887468434	0.0476819006962719	0.0470501983611082	0.0519694425045073	0.0507408819070127	0.0492154616046287	0.0522151563511242	0.0556861491249029	0.0565228924208193	0.0591031847836663	0.0657668418980169	0.0700037347034986	0.0709601608339124	0.0734109880649495	0.0723794080129538	0.0770029295859785	0.0750068755005422	0.0770814596816119	0.0806117076538011	0.0796837430579635	0.0745388977322513	0.0739554846554827	0.0703747825205533	0.0728181898555322	0.0670305756278659	0.0670094473770355	0.067983622462528	0.0653072768820056	0.0650739148783603	0.0646191864895384	0.0646441386861814
0.0412209807768256	0.037063023619533	0.0348713693612678	0.0373198081134447	0.0403090578688402	0.0359466314228168	0.0347642492078796	0.0400363905704687	0.0379949807510203	0.0368593793863616	0.047114535096301	0.0462999202852475	0.0512060718230332	0.0500297137940158	0.0485770864154372	0.0514621943832649	0.0549852938393777	0.0557653571756574	0.0582246010182629	0.0647528568636463	0.0691746529269015	0.0700304266721868	0.0726076153922597	0.0716149071495602	0.0761670794602255	0.0742080079211252	0.0763187824194241	0.0799316629195038	0.0789163142290934	0.0738699936688323	0.0732459885858096	0.069728051751969	0.0720265180684495	0.0661296354009119	0.0661840321922087	0.0672290921900575	0.0645972683013734	0.0643232226461613	0.0638829640087858	0.0640203743559705
0.0402089630482101	0.0360669096028606	0.0338749688283051	0.0362162384175565	0.0393289369297151	0.0348739208712137	0.0338013598002123	0.03902733525792	0.0368936584653375	0.0359285010193366	0.0463216736782236	0.0453339469415917	0.0502120283513783	0.0490898407939078	0.047701490929025	0.0504730336113993	0.0540741237555176	0.0548003753422253	0.0571216410480507	0.0635114011912383	0.0681214514781742	0.0688811208660867	0.0715868586556809	0.0706413055441671	0.0751263740296262	0.0732131124248407	0.0753577982693768	0.0790450508312126	0.0779590658046522	0.0730100546481484	0.0723562584205901	0.0688976467784258	0.0710437884366606	0.0650741722491227	0.0652049700597705	0.0663195882247246	0.0637280299999891	0.0634076548027647	0.0629896747425152	0.0632475025400184
0.0389537580723101	0.0348185767106656	0.0326463937054645	0.034885580382424	0.0381113060337386	0.0335600442568973	0.0326041500478744	0.0377810047756296	0.0355739818768762	0.0347559049843563	0.0452894282001057	0.0441419295362128	0.0489762168487273	0.0479081164496643	0.0465773179690618	0.0492375221971427	0.052941873287435	0.0536185418164409	0.0557904544654051	0.0620393934589189	0.0668383846476557	0.0675079532754944	0.0703439688432801	0.0694535118765731	0.0738774980513716	0.0720193039600475	0.0741947459461126	0.0779472178190663	0.0768098075278385	0.0719547585874246	0.0712804641704728	0.0678751034792931	0.0698648232934915	0.0638589080055163	0.0640645151449933	0.0652462374371847	0.0626907396286787	0.0623201382280884	0.0619307543712366	0.0623159661238035
0.0374600125020257	0.0333295684225534	0.0311878474579526	0.0333297534203547	0.0366562468347701	0.0320068348719136	0.0311760181022005	0.0362983404381723	0.0340374404333724	0.0333481707760582	0.0440121914499842	0.042721521896463	0.0474958202040269	0.0464794098929896	0.0452014342757268	0.0477538516387715	0.0515858461856276	0.0522184946219769	0.0542354716857553	0.0603420380436709	0.0653279800648806	0.0659149020005179	0.0688828152361081	0.0680549677935385	0.072425517736387	0.0706319645593215	0.0728343390522286	0.0766417718362798	0.0754744076889879	0.0707079988589613	0.0700208847762989	0.0666602452908161	0.0684924785902177	0.0624862764840282	0.0627622359818458	0.0640077162547184	0.0614842641015067	0.0610612697281938	0.0607050789484833	0.0612236461682164
0.0357406959331171	0.0316213692970475	0.0295099449338021	0.0315585422486369	0.0349718752672011	0.030223911660497	0.0295281009812117	0.034588081635893	0.0322936727331555	0.0317205618388945	0.0424924190098821	0.0410783018659466	0.045776243967879	0.0448064610949323	0.043578749336476	0.0460285230241632	0.0500114710078062	0.0506069825619931	0.0524695422807082	0.058432959113347	0.0636011370371237	0.0641143585567146	0.067215980063103	0.0664577594404171	0.0707839827389647	0.0690648598538826	0.0712898733484758	0.0751406123850884	0.0739668747956777	0.0692819460505717	0.0685880466433064	0.0652613275238031	0.0669377488726431	0.0609666789118858	0.0613052452101268	0.0626104676531851	0.0601153594452964	0.0596395216062182	0.0593191356008939	0.0599760105423838
0.0338172409455092	0.0297260635234834	0.0276318760982628	0.0295896930958324	0.0330743121814936	0.028228691802897	0.0276793233051572	0.0326666952056266	0.0303606575810215	0.0298972846384362	0.0407403619467302	0.0392256633292354	0.0438310234529433	0.0428996766780999	0.0417220059535101	0.0440762924001344	0.0482322837544798	0.0487988597129335	0.0505140297405977	0.0563342631534013	0.0616771197325024	0.0621271655699147	0.0653647221651135	0.0646825912910867	0.0689748701732349	0.0673400933007222	0.0695831646702504	0.0734637967892008	0.0723092574740788	0.0676969474214573	0.0670006941620397	0.0636950333936811	0.0652197301490306	0.0593185763401852	0.0597082721120817	0.0610687529140806	0.0585987187993098	0.0580713054651137	0.0577870434295522	0.0585860989827071
0.03171990730941	0.027687531514255	0.0255819178440069	0.0274492511973996	0.0309878177792225	0.0260466698268724	0.025656721974296	0.0305584515941592	0.0282651550385815	0.0279120902175551	0.0387738088289949	0.0371847458736502	0.0416817574567199	0.0407769256882039	0.0396516007204743	0.0419201603170097	0.0462698842940475	0.0468170489992868	0.0483988919234363	0.0540765512039234	0.0595834609418865	0.0599825584471735	0.0633588127641195	0.0627586237334285	0.0670283643488803	0.0654878872865998	0.0677443077494587	0.0716392390060887	0.0705313481544904	0.065981256159935	0.0652855884132128	0.0619863284452448	0.063365440916382	0.0575684139783042	0.0579935851911813	0.0594045469353083	0.0569568783321495	0.0563808992562591	0.0561304357130439	0.057074355007968
0.0294885071326399	0.0255634008301828	0.0233985613478112	0.0251723470342059	0.0287452262992708	0.0237122049482512	0.0234962600280823	0.0282957767359674	0.0260435958776437	0.0258094033335403	0.0366178924399902	0.0349844702023146	0.0393581317379997	0.0384633941958231	0.0373954933885151	0.0395914704970475	0.0441538992417623	0.0446925008803692	0.0461627526256396	0.0516988777004397	0.0573557696080455	0.0577179971833364	0.0612362186219302	0.0607231475021659	0.0649824388127545	0.0635461520313557	0.0658112182023659	0.0697022152823746	0.0686701519682794	0.0641705568455632	0.0634771041690011	0.0601681532405169	0.0614094764254826	0.0557503417683126	0.0561907486037159	0.0576472619841333	0.0552199650420821	0.0546002153894722	0.0543781910395255	0.055468292069359
0.0271736600057911	0.0234279081596502	0.0211326821698496	0.0228047582555647	0.0263888767728986	0.0212702440449712	0.0212444769730366	0.0259200684931191	0.0237437030895086	0.0236462048545768	0.0343050209940495	0.0326617526357724	0.0368980970903604	0.0359915645804	0.0349892713924008	0.0371301835655273	0.0419219639883373	0.0424641489427929	0.0438529284341733	0.0492486136230411	0.0550374034662118	0.0553788379442594	0.0590425712450951	0.0586210312561737	0.0628821738979656	0.0615597689788069	0.0638288866934779	0.0676946259269837	0.0667690555290702	0.0623072238443288	0.0616165642904283	0.0582809007562471	0.0593934396910968	0.0539056559633457	0.0543361659367344	0.0558332547490652	0.053425237448425	0.0527683521100952	0.0525659711924423	0.0538019538090246
0.0248387445040435	0.0213754403618431	0.0188514030880518	0.0204057570269251	0.0239723186316626	0.0187797573285118	0.0189615293637233	0.0234832561812251	0.0214272221648957	0.0214948465126203	0.0318750030556978	0.0302619734982111	0.0343482635468468	0.033401398627458	0.0324764456887455	0.0345853838025986	0.0396197016540104	0.0401788225671618	0.0415253023638927	0.0467811082242551	0.0526789227962568	0.0530177422062316	0.0568303143379055	0.0565038330687048	0.06077870524401	0.0595794780631913	0.0618482388456185	0.065663936524075	0.0648766051132189	0.0604392186030375	0.059751217147781	0.0563715850973433	0.0573650554842173	0.0520818403308791	0.0524723281170658	0.0540050361835555	0.0516163301336183	0.0509308263046805	0.0507354874428646	0.0521150974155049
0.0225625574872866	0.0195232582738311	0.0166444282275844	0.0180529411390592	0.0215631398712216	0.0163202521869198	0.0167263897567841	0.0210504774078041	0.0191741106305196	0.0194465935861196	0.0293754426791537	0.027839750594702	0.0317645449754935	0.030740817951139	0.0299090552636228	0.0320160358008797	0.0373006122232181	0.0378910036952383	0.0392438149702456	0.0443589467657375	0.0503371800451683	0.050693652949156	0.0546573692372964	0.0544284172374202	0.0587276640630919	0.0576602269634094	0.0599244657165655	0.0636617008172714	0.0630447892924963	0.0586185078434749	0.0579327341623094	0.0544925663783888	0.0553768357635402	0.0503310423477027	0.0506466435023184	0.0522100675015675	0.0498420701614331	0.0491383383717931	0.0489333777829583	0.0504519992207371
0.0204420844684896	0.0180090029674857	0.0146328677206831	0.0158495614275065	0.0192471511782963	0.0140033504463911	0.014644743905584	0.0187042127449825	0.0170879306826583	0.017614367961411	0.0268624667095064	0.0254599680687509	0.0292129937965995	0.0280665735552696	0.0273486195933221	0.0294918807370197	0.0350256708632951	0.0356621935063568	0.0370791661299431	0.0420504718560502	0.0480738279290078	0.0484700917555591	0.0525851140888147	0.0524548803684316	0.0567869551105583	0.0558588341679835	0.058114685572051	0.061741562765619	0.0613267327956535	0.0568988829831967	0.0562150963857523	0.0526996661606845	0.053484140457008	0.0487078015581885	0.0489096997546211	0.0504990008050315	0.0481547005205141	0.0474448841786187	0.0472095464756019	0.0488597636070618
0.0185931440772289	0.0169746911227617	0.0129762978069971	0.0139328211782753	0.0171333079107468	0.011990069750367	0.0128576709916895	0.0165495584767242	0.0152997619651199	0.0161300115764667	0.0244017581362986	0.0231987196944182	0.0267705159924401	0.0254455295354688	0.0248673258290802	0.027094047518593	0.0328622530404082	0.0335594787312988	0.035106117308316	0.0399271045656926	0.0459529680072324	0.0464124785506564	0.0506754690736685	0.0506435975844293	0.0550137518948173	0.05423086624856	0.0564748459578905	0.0599566647541518	0.0597737666622981	0.0553331051024194	0.0546517756978812	0.0510495148029565	0.0517424920302989	0.0472658919890647	0.0473128131613807	0.0489232320109671	0.0466073493179163	0.0459050367337252	0.0456148168150843	0.0473860293304792
0.0171435822331054	0.0165305357352041	0.0118616138351906	0.0124740747105685	0.0153558399236921	0.0105025908489211	0.0115401835081113	0.0147176872708471	0.0139618979823353	0.0151271141575556	0.0220695891973792	0.021143152277862	0.0245246114269867	0.0229561317926995	0.0225489120669699	0.0249143102327736	0.0308817703354569	0.0316526929559238	0.0333986820432134	0.0380589640249026	0.0440376647697951	0.0445842114613427	0.0489869680933835	0.0490512995112429	0.0534607057013216	0.0528267661162188	0.0550559056019881	0.0583564730720278	0.0584319617668423	0.053969414154442	0.0532922256792399	0.0495960546372025	0.0502040917923834	0.0460542932643451	0.0459047970204118	0.0475317092753383	0.0452506629140109	0.0445703171793218	0.044197813134955	0.0460760376121335
0.0162113054503911	0.0167098845313698	0.0114454458190994	0.0116476460570342	0.0140637640926101	0.00978372521018192	0.0108631091392588	0.0133580507278375	0.0132158342231402	0.0147026903799348	0.0199528564933553	0.0193879924854836	0.0225703421388572	0.0206891404518482	0.0204877659038345	0.023050915849996	0.0291552273968908	0.0300094952816342	0.0320227613608455	0.0365085179755209	0.0423852005328011	0.0430414594776633	0.0475699297235612	0.0477263285788082	0.052171586872582	0.0516875057681473	0.0538995591030288	0.0569831818569181	0.0573383958379677	0.0528476342209729	0.0521778931728492	0.0483863160613935	0.0489136805369763	0.045112587354117	0.0447280591894276	0.0463671104307225	0.0441287138242418	0.043484802302728	0.0430011541752664	0.0449691750742423
0.0158659358054674	0.0174493927560988	0.0117599182694305	0.0115507240197193	0.0133835019475603	0.00995330244002172	0.0109048386928765	0.0126032083849232	0.0131312742341477	0.0148719385270025	0.01814580280128	0.0180253088105837	0.0210017333774581	0.0187452494860251	0.0187832330894235	0.0215981134059148	0.0277460858721263	0.0286880210083823	0.0310267330509363	0.0353226865107409	0.041041322815716	0.0418270795090995	0.0464612226929861	0.0467035930022562	0.0511768751543958	0.0508403305055385	0.0530340430397276	0.0558680555684415	0.0565176261414008	0.0519953443569419	0.051338214730414	0.0474558836850146	0.0479041758978578	0.044466436772851	0.0438144167211464	0.0454617627651179	0.0432745976438162	0.0426804639925239	0.0420573109659537	0.0440953241661443
0.0160936230518538	0.0186145867503256	0.0126781303318731	0.012128225443322	0.0133586001622567	0.0108865771075549	0.0115842959680304	0.0125054846524385	0.0136583054313811	0.0155539033826201	0.0167396110734857	0.0171250928355029	0.0198953234691979	0.0172252372624596	0.0175251308066803	0.0206278339688849	0.0267007533705654	0.0277277946737197	0.0304320805990093	0.0345249155576773	0.0400343165583842	0.0409646950648557	0.0456795459559506	0.0460001233538292	0.0504900825994092	0.050295390761831	0.052470779350044	0.055028255698515	0.0559789751932637	0.05142477505778	0.0507872796760001	0.0468247908862942	0.0471928153385613	0.0441240761622499	0.0431813133782069	0.0448339537343685	0.0427064592149629	0.0421730906851184	0.0413847884932075	0.0434715811465616
0.0167960118165559	0.0200473294492937	0.0139894865835276	0.0131973804579059	0.0139141543488575	0.0123072207373444	0.0127060512127927	0.0129936842221433	0.0146470127502886	0.0166045720609164	0.0158019322696454	0.0167109209835534	0.0192881728539454	0.0162083960609881	0.0167695141655776	0.0201676289971889	0.0260387805291594	0.02714118649533	0.0302274179025112	0.0341096659772388	0.039370284853678	0.0404544559064901	0.0452223738340233	0.0456123142171381	0.0501056608344743	0.0500440616990544	0.0522026231416135	0.0544647716170078	0.0557152074020392	0.0511311099764515	0.0505218887895867	0.0464947518190466	0.0467786725752212	0.0440747314520384	0.0428292840723696	0.0444854270160239	0.0424248577711492	0.0419597884507067	0.0409854753203951	0.0431000191668209
0.0178264898875168	0.0216011903343788	0.0154917964996908	0.0145437598178284	0.0148884762110252	0.0139533471389177	0.0140606383618511	0.0139025437027805	0.0159145050294467	0.0178664685502223	0.015350873969016	0.0167446568597775	0.0191605913890902	0.0157226535522923	0.0165137618323301	0.0201864207953055	0.0257464719123969	0.0269087717627294	0.0303687741387759	0.0340416070870549	0.039031129191473	0.0402719035387491	0.0450655073050229	0.0455156904183968	0.0499990902661746	0.0500594381134179	0.0522042001746235	0.0541619530685663	0.0557029362013323	0.0510926434460063	0.0505215195867848	0.0464484879993549	0.0466422420535918	0.044289463975237	0.0427413683412041	0.0444007300039542	0.0424122162341271	0.0420188114143289	0.040843897514605	0.0429670659446238
0.0190331714891376	0.0231554302233218	0.0170287655245406	0.0159871405620268	0.0160993882962843	0.0156379499496191	0.0154802076933534	0.0150441920643646	0.0172969583289705	0.0192006854448692	0.0153393364339087	0.0171333346296747	0.0194361663245483	0.0157240172113619	0.0166888099598649	0.0205989802840393	0.0257772651320563	0.0269810851098007	0.0307864032062154	0.0342601804832621	0.0389760901414188	0.0403705144678792	0.0451654942323733	0.0456673778504964	0.050129214714911	0.0502989467549201	0.0524343135061694	0.0540888207059482	0.055904717067251	0.0512728156558411	0.0507502643303534	0.0466514090584467	0.0467472942127054	0.0447242613191117	0.0428847109599179	0.0445486547141323	0.0426345840558581	0.0423118498303396	0.0409286689186901	0.0430447140224822
0.0202842697705613	0.0246156381878134	0.0184885361932948	0.0173953416030644	0.0173890597305179	0.0172376456365714	0.0168445952209285	0.0162572513697856	0.0186666905410513	0.02049674593108	0.0156643920332952	0.0177546344368659	0.0200007927596807	0.0161044429465851	0.0171772577602901	0.021287357725429	0.0260592575883452	0.0272864266544282	0.0313954454722781	0.0346880150771992	0.0391465425970991	0.0406872583089097	0.0454643334358221	0.0460106789317734	0.0504423000472039	0.0507084822555833	0.0528398863431999	0.0542019222325474	0.056272404898631	0.0516236948511063	0.0511603184191787	0.0470552655219947	0.0470445945121415	0.0453245946983866	0.0432139896738306	0.044885459503856	0.0430452942599232	0.0427881963133971	0.0411958223786071	0.0432933170099582
0.0214752281402776	0.0259096809866316	0.0197921192560314	0.0186753654448814	0.0186363331841655	0.0186705129083021	0.0180702590184724	0.0174197214943879	0.0199294789209166	0.0216707503374027	0.0161963609200072	0.0184841469934969	0.020728719120212	0.0167241370340895	0.0178447842446392	0.0221261512873698	0.0265067737459159	0.0277416513157875	0.0321067126281385	0.0352404393566357	0.0394726962307815	0.041149610697448	0.0458953020105411	0.0464806502160966	0.0508769317144438	0.0512271884870399	0.0533606163072158	0.0544491752757295	0.0567511367906767	0.0520901960088527	0.0516962819318097	0.0476029169999154	0.0474766435474588	0.0460304180828231	0.0436758689543939	0.045359136384717	0.0435896366849933	0.0433897771154612	0.0415932346127865	0.0436653589204311
0.0225266176490056	0.0269832846527497	0.0208834282284951	0.0197620035768465	0.0197526303893493	0.0198806692410214	0.0190991449622627	0.0184439687350288	0.0210169003500974	0.0226603340014491	0.0168078342439197	0.0192123740621402	0.0215025958732148	0.0174450063716478	0.0185657931383372	0.0230003890725584	0.0270316947570763	0.0282623058961157	0.0328349864762994	0.0358336766121479	0.0398805110023776	0.0416823549406103	0.0463886881340785	0.047009555346756	0.0513688509605717	0.0517920538982314	0.0539335325448944	0.0547740171161931	0.0572833025529198	0.052614307769202	0.052299503239123	0.0482332497873834	0.0479825100711701	0.0467807364010349	0.0442135793364549	0.0459138734081309	0.0442095911988767	0.0440560396487586	0.0420652281331173	0.0441094651679595
0.023379552387727	0.0277965941576358	0.0217227478652779	0.0206095162430271	0.0206743137632068	0.020829462241831	0.0198911346579039	0.0192682706371568	0.0218796066018069	0.0234200369918027	0.0173901467872427	0.0198507543039567	0.0222232917651946	0.0181496155454584	0.0192357257122879	0.023813614961085	0.0275517433982866	0.0287699229215785	0.033504076827236	0.036390560835819	0.0402975318002694	0.0422130537208796	0.0468765757343593	0.0475314149963356	0.0518550866059036	0.0523417644611444	0.0544968896348348	0.0551192735403067	0.0578120337992272	0.0531387899423207	0.0529118891587798	0.0488854996800831	0.0485020521817351	0.0475172414254059	0.0447709317062235	0.0464940367631278	0.0448479129972742	0.0447280167099074	0.0425566308894358	0.0445740514530071
0.0239914834060845	0.028321839787843	0.0222828553554089	0.0211864409457333	0.0213562764079007	0.0214907218781639	0.0204195434205296	0.0198499877287588	0.022482648384735	0.0239179495130232	0.017857981820071	0.0203312736590278	0.0228120607675138	0.0187462323929694	0.0197732755703977	0.0244892368421859	0.0279951326916965	0.0291961153759265	0.0340491607021799	0.0368437753494746	0.0406570613368259	0.0426758014117629	0.0472963263835164	0.0479853347923615	0.0522770876503617	0.0528195869436171	0.0549931425739781	0.0554303762643013	0.0582839717532807	0.0536100722913194	0.0534788908157692	0.0495026010796122	0.0489791745009649	0.0481868855965334	0.0452954184440704	0.0470473094799921	0.0454512355051892	0.0453513016491477	0.0430159215978014	0.0450102629343153
0.0243330871675959	0.0285419089931121	0.0225468590403031	0.021472564117795	0.0217675268355244	0.0218482805618628	0.020668638182743	0.0201610250279533	0.022802511377548	0.0241335479584635	0.018147752846163	0.0206037134104326	0.0232089731971415	0.0191667232236419	0.0201179822286639	0.0249687611939791	0.0283023658935314	0.0294841949396136	0.0344173403175192	0.0371372140145171	0.0409006973405608	0.0430134049135609	0.0475927993460314	0.0483176523118289	0.0525828496738054	0.0531753097241187	0.0553709992604745	0.055657790065611	0.058651272935141	0.0539803173600615	0.0539516225618368	0.0500335090485589	0.0493640796190885	0.048743510406714	0.0457403571498906	0.0475269137159495	0.0459721727628957	0.045877984407478	0.0433974045753796	0.0453741079524999
0.0243861937748294	0.0284496137015078	0.0225071321033531	0.0214572684924873	0.0218883892076672	0.021894779528166	0.0206324529698436	0.020185096978795	0.0228253476858913	0.0240564565079473	0.0182140954952395	0.0206326515764242	0.0233702309770282	0.0193624022065605	0.0202267111892936	0.0252091797216098	0.0284263081817706	0.029589275972928	0.0345672442908899	0.0372261648228137	0.0409795795955557	0.043178382169831	0.0477195580175999	0.0484831327848462	0.0527281939054602	0.0533664060016216	0.0555866922373136	0.0557586838786367	0.058872938460847	0.0542087540077896	0.0542882251422587	0.0504346398417419	0.0496146605540463	0.0491487512521359	0.0460662170256623	0.0478930291309888	0.0463705853666057	0.0462677589723206	0.0436625526554665	0.0456278619312465
0.0241425409135441	0.028047523257796	0.0221650119042406	0.0211387891522261	0.0217088349921155	0.0216312837725257	0.02031452020723	0.0199162728147606	0.0225460247057993	0.0236859318937458	0.0180264828995881	0.0203949831595113	0.023265580804485	0.0193001134192406	0.0200704921419189	0.0251805172605577	0.0283314244574351	0.0294776315990659	0.0344682231382466	0.0370768718314199	0.0408547636218331	0.0431331891672962	0.0476393615858732	0.0484454899266572	0.0526774141082094	0.0533586243931116	0.0556046618709663	0.0556979738704028	0.058915607738366	0.0542624468078337	0.0544546462749769	0.0506706503758393	0.0496972513786736	0.0493724477746726	0.0462413362819324	0.0481135965251266	0.0466142339257218	0.0464884491715706	0.0437807305488895	0.0457408964577214
0.0236031872042132	0.0273483304777052	0.0215311586021136	0.0205241724714497	0.0212276109552078	0.0210675300556554	0.0197284009452243	0.0193584934282426	0.0219677862194895	0.0230309906165719	0.0175665776553413	0.0198781079421026	0.0228762194114957	0.0189591732286848	0.0196321024131265	0.0248638507853198	0.0279927340947234	0.0291257818323857	0.0340994481556791	0.0366658381956709	0.0404970755580894	0.0428500046002843	0.047324204273024	0.0481774759706927	0.0524034946984571	0.0531261947173841	0.0553978342563677	0.0554488950959256	0.0587539626557405	0.0541166675794363	0.0544250122968693	0.0507147716239916	0.0495869471576509	0.0493927486154058	0.046242232388225	0.0481646982655215	0.0466790291002355	0.0465161683487854	0.0437295058804813	0.0456901007463943
0.0227785262403687	0.026375820100967	0.0206266592207197	0.0196299492722601	0.0204520061285259	0.0202228493130443	0.0188991206088914	0.0185259972713278	0.0211024798801095	0.0221112373936885	0.0168263726135155	0.0190787439027078	0.0221932364831325	0.0183291571123918	0.0189043814873087	0.024249817486952	0.0273947659867338	0.0285195690099903	0.0334490634666671	0.0359790777933703	0.0398867015202422	0.0423102988453632	0.0467550987862573	0.0476607254712252	0.0518880628715302	0.0526517969366718	0.0549476423393313	0.0549932474767644	0.0583708678763947	0.0537550084384818	0.0541817353553942	0.0505488693632927	0.0492676640382561	0.0491960476993696	0.0460536671532736	0.0480306734689204	0.0465490417182734	0.0463352745697086	0.0434947145827631	0.045460039527973
0.0216889786589532	0.0251666172471069	0.0194851764241299	0.0184837673000344	0.0193982804543671	0.0191280207874519	0.0178658438601488	0.0174448707931745	0.0199714740718797	0.0209586186241582	0.0158070504127328	0.0180023342383528	0.0212165435228872	0.0174083582972963	0.0178891921453821	0.0233375478449619	0.0265306381534194	0.0276533400767073	0.0325134544436809	0.0350114241107735	0.0390126740381739	0.0415043289592626	0.0459217380757834	0.0468854802347635	0.0511211927951327	0.0519263998165589	0.0542438995454351	0.0543214338920956	0.057757343940236	0.0531693412168471	0.0537154636351177	0.050163357064917	0.0487320633142568	0.048776843205086	0.0456685824155861	0.0477040828507598	0.0462163873230505	0.0459382314637282	0.0430703997696945	0.0450429566013557
0.020366620484299	0.0237729974280687	0.0181567164254129	0.0171275571316729	0.0180930030684538	0.0178285963357098	0.0166863531408745	0.0161563212841022	0.0186076174807561	0.0196205288180991	0.0145185813538715	0.0166631411002552	0.0199542586024438	0.0162027740438282	0.0165970269585842	0.0221339717551079	0.0254013110378693	0.0265292904777265	0.0312966589648659	0.0337659539505736	0.0378723545211405	0.0404306441257516	0.0448221226584438	0.0458502793520556	0.0501011427308311	0.0509490421445997	0.0532846018615074	0.0534323770638332	0.0569124419923122	0.052359696314179	0.0530249483520446	0.0495570435263499	0.0479814223313924	0.0481375754599879	0.0450879818236953	0.0471855985854484	0.0456810583572996	0.0453254446689671	0.0424587015608558	0.0444386995838394
0.0188582679286444	0.0222670669084391	0.0167139001599298	0.015623312011286	0.0165759098534543	0.0163906062551186	0.0154439551617947	0.0147228481485442	0.0170589653817878	0.0181649032568571	0.012980359220057	0.0150853933273926	0.01842261355056	0.0147255815746617	0.0150474721623659	0.0206535076538913	0.02401504418343	0.0251570085763484	0.0298099434471284	0.0322535671846759	0.0364709742277188	0.0390956537927503	0.0434622112045037	0.0445616703040817	0.0488340793283281	0.0497266053660989	0.0520757097393011	0.0523333739108598	0.0558430656403067	0.0513341082953378	0.0521168741586184	0.0487369654294612	0.0470255031566818	0.0472884749566944	0.0443208024124329	0.0464838619949954	0.0449507460811395	0.0445051153731549	0.0416697422084012	0.0436546131364762
0.0172308972024673	0.0207463199344982	0.0152616120865769	0.0140631878151997	0.0149055451297257	0.0149098311860519	0.014256573495266	0.0132391840844566	0.0153955907934713	0.0166878669853838	0.0112238880920471	0.0133064779449016	0.016646653994882	0.0129972696367312	0.013271225511331	0.0189182624602705	0.0223871077249954	0.0235532812504916	0.0280715852917243	0.0304927739921082	0.0348212823282915	0.0375132979994904	0.0418556371782873	0.0430339819679474	0.0473338261742152	0.0482736107618009	0.0506309444577398	0.0510399221446779	0.0545637665844159	0.0501084549931596	0.0510056783403053	0.0477182303945712	0.0458824445757628	0.0462474326245277	0.0433837939751934	0.0456153247616853	0.0440406705858918	0.0434931319463858	0.0407215234250379	0.0427054244440997
0.0155805495702711	0.0193392872700711	0.0139490697924754	0.0125854047915264	0.0131700763134573	0.0135248748103485	0.0132839034008427	0.0118494786568496	0.0137214752627525	0.0153231700120292	0.00930064751563778	0.0113847341443303	0.0146624647156277	0.0110470930765816	0.0113156328350617	0.0169591088731091	0.0205398683571562	0.0217422848718367	0.0261069497111039	0.0285097770795711	0.032943354671406	0.0357048613774531	0.0400235306392725	0.0412891943630006	0.0456216630912693	0.046612063802786	0.0489716220238659	0.0495755319354907	0.0530965242310869	0.0487062984943574	0.0497133658081451	0.0465238749277209	0.0445786790554088	0.045039886479209	0.0423013997409156	0.0446040636100508	0.0429734163381346	0.0423130028713885	0.039639825457255	0.0416131226333913
0.0140449942165746	0.0182065804999036	0.0129757487758151	0.0113918106167028	0.0115067854311044	0.0124282961389101	0.0127190596751249	0.0107651043162279	0.0121926889333574	0.0142475206608388	0.00730552935126341	0.00941858461211816	0.01252283558225	0.00891813598149895	0.00925947092756657	0.0148185591806602	0.0185035210554704	0.0197564184195966	0.0239490376271435	0.0263390066871374	0.0308646403365171	0.033698986243512	0.0379944886669172	0.0393569390438987	0.0437261949336274	0.04477135915627	0.0471265376563573	0.0479715114483487	0.0514705023915816	0.0471587158456437	0.0482693073944872	0.0451847184034037	0.0431488469114101	0.0436986962316656	0.0411056025823974	0.0434815291307507	0.0417787472135021	0.0409958128005061	0.0384580632314928	0.0404068083105589
0.012814748377392	0.0175271947485852	0.0125668166860879	0.0107413822865264	0.0101299415480297	0.0118533606631938	0.0127437693653899	0.010251865535857	0.0110341223136915	0.0136651313775267	0.00545266666880676	0.00759366675682046	0.0103116056992699	0.0066849017847547	0.00725448640402729	0.012557779153463	0.0163180777621478	0.0176383058180954	0.0216398500344305	0.0240243905536148	0.0286203685081075	0.0315319645120929	0.0358047467108787	0.0372746626941659	0.0416832987751994	0.0427882467278877	0.0451319005059026	0.0462666836521498	0.0497217545911993	0.0455040792864974	0.0467099836981307	0.0437391626169118	0.0416356367755684	0.0422639442368873	0.039835660567324	0.042286152079453	0.0404933433485226	0.0395801511269408	0.0372170065066518	0.0391224549886916
0.0121207937132304	0.0174595830050205	0.012894072110158	0.0108676246283908	0.00933877177806411	0.0120018730592034	0.0134528020011212	0.0105317986375543	0.0105177323792103	0.0137510570730092	0.00428860920842492	0.00627770814724492	0.00818140091153563	0.00452699037658632	0.00563859522024955	0.0102740088933805	0.0140380288963345	0.0154450514687552	0.0192332391657408	0.0216218505137923	0.0262545124990651	0.0292484195888863	0.0334986100525553	0.0350879751660809	0.0395361390622238	0.0407068343662552	0.0430312945518165	0.0445069473658696	0.0478928193896762	0.043787704445175	0.0450786009366718	0.0422328401395123	0.0400894161405645	0.0407825514810066	0.03853759925213	0.0410626829230778	0.0391603575038315	0.0381119105195927	0.0359642033525077	0.0378024759868881
0.0121640620889746	0.0180866461495572	0.0139856609740995	0.0118377806606116	0.00941876567725642	0.0129363851621045	0.014811600646767	0.0116412809902511	0.0108476445278055	0.0145716334902085	0.00465271523075367	0.00602820535944809	0.00644791379050044	0.00307911744768717	0.00507912158336819	0.00814494593645794	0.0117430692678701	0.0132569368943783	0.0168005272916277	0.0192038302330534	0.0238216150290711	0.0269025150440959	0.0311291943407872	0.0328511632074457	0.0373351997004947	0.0385785547614155	0.0408755974246269	0.0427445342692893	0.046032105157027	0.0420612257252236	0.0434244556551869	0.040717949764261	0.0385674242994703	0.0393075288148031	0.0372632570208049	0.039861086990967	0.0378286298575933	0.0366437745720068	0.0347528633510199	0.0364949276466766
0.0130062432047078	0.0193841838904195	0.0157246427545225	0.0135197409317492	0.0104342960739905	0.0145533284734886	0.0166927814036736	0.0134260356838113	0.0120201551835942	0.0160565354578328	0.00641402055502071	0.00708247805114594	0.00570360920017735	0.00368371641940465	0.00604385080898378	0.00652815800549025	0.00956287069608579	0.0111944542655878	0.0144411526271948	0.0168669365750879	0.0213898934910653	0.0245598028613928	0.028759460827042	0.0306277465552342	0.0351382022308541	0.0364619367915227	0.0387227108914459	0.0410367393944171	0.0441929103835777	0.0403814830358877	0.041801863928028	0.0392520385004194	0.0371321942300052	0.0378966051819645	0.0360686108221964	0.0387347760038973	0.0365513362997819	0.0352341116917569	0.0336398842818616	0.0352521130801695
0.0145387416878223	0.0212415468910684	0.0179322201317492	0.0156984763445267	0.012189884793724	0.0166676359283847	0.0189439240005374	0.0156710326108765	0.0138471322468574	0.0180521212790748	0.00881762546166368	0.00904431432009412	0.00642641525275129	0.00582700536022763	0.00806776826626671	0.00601654724656038	0.00772988099940274	0.00944687141274225	0.0123011098489986	0.0147431255540389	0.0190460127217274	0.0222996255948126	0.0264633376395297	0.0284907243940422	0.0330096381161011	0.0344218800827111	0.0366368327362587	0.0394438374698609	0.0424318708321726	0.0388086318494787	0.0402684133412583	0.0378959221301341	0.0358487974299685	0.0366099192120244	0.0350110879876174	0.037737965038245	0.0353838059284583	0.0339448954089607	0.0326827064684663	0.0341283134817331
0.016567777953777	0.0235115981189388	0.0204394086639617	0.018180289181481	0.0144169459467801	0.019099657367704	0.0214288689737994	0.0181929211418095	0.0160990742328197	0.0203921690223327	0.0114691702965216	0.0114600177348308	0.00827677297394612	0.00842778312257955	0.0105700327884392	0.00693207006506561	0.00664173941800208	0.00829372965133999	0.0105959951140016	0.0130099170914338	0.016901167209467	0.0202173192738987	0.0243262539170534	0.0265217391974807	0.0310194295648803	0.0325279407779135	0.034686834456963	0.0380258949464229	0.04080659698078	0.0374031690877309	0.0388822815189227	0.0367104401009871	0.0347805683531246	0.0355064981168987	0.0341456740190984	0.0369220586035216	0.0343802871470828	0.0328382570064796	0.0319348523407503	0.0331764307320656
0.0189055186877459	0.026050571137259	0.0231111818022443	0.0208202272072556	0.016902441542119	0.0217068176714502	0.0240381723351279	0.0208569982994304	0.0185897907542726	0.022934322526676	0.0142034257014246	0.0140704861097069	0.0106708687798721	0.0111514551041094	0.0132590667094242	0.00884613057703416	0.00671150130638855	0.00802586472804645	0.0096036689486366	0.0118793506825055	0.015095125377678	0.0184238342086599	0.0224435260192468	0.0248077890599925	0.0292399920663264	0.0308509657893151	0.0329431594960657	0.0368383346894596	0.0393723173288833	0.0362216873534443	0.0376984597153933	0.0357519095993395	0.0339833011984033	0.0346394757879634	0.0335199397337707	0.0363312380099362	0.0335896456147296	0.031971476324907	0.0314404396352371	0.0324435565630339
0.0214040029446029	0.0287352667157292	0.0258443632962551	0.0235134508766051	0.0195010960594014	0.0243819529162397	0.0266859143543242	0.0235657887682689	0.0211856832363379	0.0255664454389821	0.016933756442528	0.0167371972964778	0.0132742868333878	0.0138812238515967	0.0159946295638384	0.0112240138546898	0.00788951294680706	0.00870634009848305	0.00954336180187282	0.0115284630860134	0.0137876090283707	0.0170376839478335	0.0209138713886945	0.0234337046661613	0.0277408865583888	0.0294574571793777	0.0314726805490785	0.0359264888315357	0.0381775424756685	0.0353115214229686	0.0367639952053675	0.0350665586680939	0.0334985856884223	0.034050479475449	0.0331686342037692	0.0359978215698912	0.0330503818599583	0.0313907503699316	0.0312285882281455	0.0319659228573681
0.0239534284201121	0.0314654251001931	0.0285594685066605	0.0261821668564863	0.0221137081820422	0.0270438469544944	0.0293039490811984	0.0262463113603963	0.0237914192625989	0.0282015388448711	0.0196027449146785	0.0193763769278168	0.0159218597465586	0.016553827801593	0.0186955305780034	0.0137680317196874	0.0097276051298619	0.0100918197116362	0.0103832675024765	0.0119848273255326	0.0131195336440989	0.0161628921671366	0.0198251165618759	0.0224693626538276	0.0265806964322373	0.0284016235555991	0.0303314117270046	0.0353199581341003	0.0372591444033984	0.0347050312160292	0.0361128273479279	0.0346848312882914	0.0333477572436297	0.0337642359244104	0.0331090278842573	0.0359383440344729	0.0327858679702756	0.0311248800896862	0.0313091604409693	0.0317642140264511
0.0264719632695937	0.0341605472472734	0.0311937760659868	0.0287663567572379	0.0246689643643001	0.0296292382153707	0.0318372342299585	0.0288416198402118	0.0263364979095492	0.030771306577586	0.0221663284474651	0.0219300076559448	0.0185206442254302	0.0191240995651618	0.021305762076275	0.0163270472696864	0.0118484561528466	0.0118638102413289	0.0118584316980522	0.0130942210221464	0.0131453244406096	0.0158540963408042	0.0192326013132546	0.0219536845990628	0.025797111395657	0.0277163655924099	0.0295560397371385	0.0350281341589972	0.0366377198044829	0.0344148506044115	0.035761284696965	0.0346169817599582	0.0335283397453269	0.0337848653586886	0.0333383647759935	0.0361513935460402	0.0328010400598725	0.0311806631616092	0.0316712241004713	0.0318405208235878
0.0288971225484219	0.0367559250722485	0.0336967329567831	0.0312182555888588	0.0271128015825179	0.032087611303695	0.0342407197902806	0.0313059096953227	0.0287666979373569	0.0332212590272747	0.0245882123061803	0.0243539456873203	0.0210093689440372	0.0215554802546963	0.0237821755213476	0.0188142445942793	0.0140395277745988	0.0137886241421729	0.0136741905383002	0.0146207697044649	0.0137904806944323	0.0160881552221706	0.0191387403083701	0.0218819358754828	0.0253981396366351	0.0274059666839733	0.0291565950362037	0.0350383106845298	0.0363144240964171	0.0344315909264128	0.0357055133981746	0.0348513715163516	0.0340143239960548	0.0340951230845148	0.0338342996034791	0.0366178725584814	0.033081613087096	0.0315416576556085	0.0322848131275593	0.0321779522700671
0.0311801420490356	0.0391994384805983	0.0360271840239624	0.0334992683203701	0.0294027336670311	0.0343781096264574	0.0364774518452338	0.0336018380291346	0.0310392056344654	0.0355075244116002	0.0268378097946233	0.0266129226670261	0.0233428868099654	0.0238170774914568	0.0260897145547167	0.0211723121631658	0.0161834913740262	0.0157203548482456	0.0156145903943989	0.0163509836791984	0.0148865298570091	0.016767666082028	0.0194873424658824	0.0222040035276572	0.025358374750514	0.0274436915562573	0.0291131844818577	0.0353171472906247	0.0362703178991361	0.0347248987375563	0.0359217359218173	0.0353561276968917	0.0347602469268735	0.0346589297355455	0.0345581999841815	0.0373036212463396	0.0335961383777433	0.0321708669252678	0.0331053808018756	0.0327430890237469
0.0332826308391526	0.0414493315545474	0.0381517925073844	0.0355783148713113	0.0315049115752561	0.0364677985780209	0.0385174879728045	0.0356991148683649	0.0331199563469215	0.0375949199678379	0.0288895429090085	0.0286784075307169	0.025485952464514	0.0258827648332369	0.0281995218595688	0.023359635012926	0.0182092519921975	0.0175676580421916	0.0175400875262913	0.0181272581504361	0.0162452867917326	0.0177552565179301	0.0201782849132804	0.0228355690777634	0.0256226362440176	0.0277757887554263	0.029378536742824	0.0358151045103394	0.0364685753550501	0.0352476195675051	0.0363693577466554	0.0360836543010832	0.035707658186363	0.0354263833437841	0.0354602580382507	0.0381636394415064	0.0343002737875874	0.033016396363205	0.0340795244154673	0.0334905027848284
0.0351746699398872	0.0434727846895292	0.040044192924019	0.0374309899204642	0.033392637755007	0.0383307417427985	0.0403373238194489	0.0375738120353967	0.0349822320975168	0.0394558480115376	0.030722718633766	0.0305277324227508	0.0274106368465097	0.0277310236750675	0.0300882414556313	0.0253445963995939	0.0200695396749241	0.0192703832801021	0.0193608945181376	0.0198406846356663	0.0177069614801108	0.0189113874870216	0.0210929742363491	0.0236760397905884	0.0261156674041064	0.0283304127098083	0.0298855733239029	0.0364725202223359	0.0368589797648169	0.0359417885129818	0.0369960197704657	0.0369766053910116	0.0367920350240943	0.0363397615521159	0.0364850059448308	0.0391468298624891	0.0351420339119757	0.0340182283307614	0.0351505143480843	0.0343680425345013
0.0368337786557953	0.0452450499222238	0.0416845849700887	0.039039186483405	0.0350456585348148	0.03994755840061	0.0419196325990768	0.0392080767828345	0.0366059653739439	0.0410697080315555	0.0323216647536329	0.0321438112129894	0.0290952749951276	0.029345084562972	0.0317378569472373	0.0271031438879991	0.0217311452100348	0.0207871329084944	0.0210173716597085	0.0214165097242421	0.0191515644804298	0.0201160975454617	0.0221163579329915	0.0246248280036384	0.0267538671475603	0.0290280403062735	0.0305571643608426	0.0372257602770923	0.0373834962548394	0.0367448410671481	0.0377432517923535	0.0379737936909873	0.0379486393357122	0.0373390989874314	0.0375761170764061	0.0402003329057026	0.0360667989772908	0.0351143861394143	0.0362626951278749	0.0353216996136428
0.0382443931065136	0.0467489606071813	0.0430595905831347	0.0403909838459872	0.0364498797512838	0.0413052645470583	0.0432531913201188	0.0405900731447316	0.0379774423063377	0.0424226250836234	0.0336759861719645	0.0335151487478191	0.0305241100973254	0.030713196834662	0.033135783856334	0.0286177670388716	0.0231705723968859	0.0220890147989429	0.022468911243781	0.0228030398626	0.0204931750212189	0.0212749403461622	0.0231489652427704	0.0255915429498061	0.0274552235024246	0.0297902876073916	0.0313150522526992	0.0380123101134581	0.0379816605664778	0.0375948310017177	0.0385515563894237	0.0390149961592312	0.0391166593130275	0.0383665059973195	0.038679954296089	0.0412729269965686	0.0370213118835037	0.0362455358091028	0.0373644746027796	0.0362993688433243
0.039397645712194	0.0479746802315569	0.0441622659412312	0.0414806846663704	0.0375973157884363	0.0423972794152235	0.0443329131358164	0.0417140484142592	0.03908923307352	0.0435073687258726	0.034780875682021	0.0346359963072818	0.0316872754559157	0.0318289543951225	0.0342750868097048	0.0298771294526433	0.0243720754848318	0.0231565303434832	0.0236880265974867	0.0239647283386483	0.0216712401528948	0.0223169280733943	0.0241104954981762	0.0265002842686819	0.0281457133270047	0.030545730042126	0.032086235130685	0.0387743495857236	0.0385949380982183	0.038434130765168	0.0393642797985794	0.0400442826285027	0.0402416802451194	0.0393690268969511	0.0397478338031262	0.0423173696107691	0.0379564238540882	0.0373578717098799	0.0384100588504882	0.0372533500107887
0.0402913194954216	0.0489195970125917	0.0449922010259793	0.0423089320269102	0.0384861670645151	0.0432235251857309	0.045159932264763	0.0425804623899318	0.0399402504167009	0.0443233825801504	0.0356374445576428	0.0355065792455407	0.0325809516900992	0.0326916449975035	0.0351547585222537	0.0308760238452603	0.025326811402441	0.023978049244694	0.0246572491705453	0.024878151092735	0.0226436351296678	0.0231902749280218	0.0249388950159524	0.027290189631396	0.0287623710222293	0.0312328634669537	0.0328065864662219	0.0394608850469105	0.0391697484521925	0.0392116558461875	0.0401301493683781	0.041011982190505	0.0412768725935029	0.0403002407320389	0.0407372488850605	0.0432918098708897	0.0388287156046687	0.0384045988992739	0.0393602659224739	0.0381417666517401
0.0409298989301181	0.0495882986647652	0.0455556619671889	0.0428828611167722	0.0391209645023374	0.043790572343419	0.0457417024089437	0.0431961376090179	0.0405358759118584	0.0448768710156579	0.0362530506745947	0.0361333545045549	0.0332076221712141	0.0333066063296806	0.035780026879857	0.0316154963018586	0.0260325517039755	0.0245491220310403	0.02536752021255	0.0255297381453888	0.0233819992739236	0.0238584391347431	0.0255878713509127	0.0279142436071726	0.0292540730811765	0.0318010390704864	0.0334223302429707	0.0400287694691767	0.0396592531693147	0.0398839389686348	0.0408046791144172	0.0418756198242619	0.0421833403954438	0.0411209544331652	0.0416123696022085	0.0441605032061011	0.0396012745268669	0.039346458114157	0.0401827485309621	0.0389291988103011
0.0413246637820269	0.0499925774113587	0.0458657416992381	0.0432162502479346	0.0395127402584053	0.0441117941999546	0.0460920750320278	0.0435743969750033	0.0408881123163742	0.045180902346239	0.0366416031621718	0.0365292675107495	0.0335763883664843	0.0336855762668658	0.0361626675458161	0.0321030636665463	0.0264937009505764	0.0248722690036434	0.0258174030555309	0.0259145501995334	0.0238687989579852	0.0242971136933822	0.0260243092951598	0.0283375716842147	0.029581081156371	0.0322102361074182	0.0338901750741028	0.0404429811688833	0.0400241919421475	0.0404154329663551	0.041350756621309	0.0426001754506132	0.0429299875833878	0.0417993206413301	0.0423440933995632	0.0448940555448163	0.0402439140669614	0.0401516831269679	0.0408518782677649	0.0395868114080226
0.0414937815127515	0.0501514210329971	0.0459424852729994	0.0433296356904121	0.0396791903467712	0.0442074947813705	0.0462313219875448	0.0437351542237523	0.0410157255030164	0.0452554904111147	0.0368238149585764	0.0367139769289736	0.0337033219175784	0.0338470199624344	0.0363212988676415	0.032352981219979	0.0267215011142177	0.0249570728546009	0.0260127754167687	0.0260356996980615	0.0240955390890411	0.0244921258980334	0.0262261070761174	0.0285357918062936	0.0297140634236199	0.0324302958244555	0.034176753244267	0.0406764638771526	0.0402330769830899	0.0407783558984193	0.0417387047308116	0.043157945522564	0.0434931427468693	0.0423106299969332	0.0429098445126642	0.045469376568721	0.0407330609145293	0.0407956642787991	0.0413484572964322	0.0400921912225018
0.0414623507412169	0.0500909427026773	0.0458129482385428	0.0432503455057771	0.0396447899090472	0.0441049655615774	0.046186058527599	0.043704913680935	0.0409443336955032	0.0451276095885181	0.0368273576181495	0.0367140036550974	0.0336118296267913	0.0338164022991867	0.0362816245431667	0.0323865267165525	0.026734358806899	0.0248204948269331	0.0259668314614105	0.0259042045874097	0.0240617204481947	0.0244380441092942	0.026180518232529	0.0284936225960218	0.0296329949965985	0.032439982441139	0.0342577772474128	0.0407097367562378	0.0402619989299009	0.0409522955819394	0.0419460398047099	0.0435281968471527	0.0438560843667708	0.0426369405175449	0.0432932476269764	0.0458694659132739	0.0410514631266455	0.0412604848196049	0.041659354550213	0.0404290324981569
0.041262334080141	0.0498441911632613	0.0455111295910284	0.0430123892892702	0.0394408062452676	0.0438384083014702	0.0459890082536017	0.0435166191115469	0.0407063852645878	0.0448310822842928	0.0366868450136436	0.0365627369147025	0.0333329912292837	0.0336263479526708	0.0360765660205146	0.0322322575372449	0.0265582478080879	0.0244873749079414	0.025700308946673	0.0255391726672517	0.0237743034097424	0.0241373093411288	0.0258829361555803	0.0282037771476068	0.0293261226733638	0.032226052448904	0.0341171370349862	0.0405304017622683	0.0400942213211246	0.0409237062739935	0.0419570730837154	0.0436967268831687	0.0440085407617294	0.0427666386322362	0.0434837473508983	0.0460831096173778	0.0411878121729544	0.0415344196142314	0.0417771169344194	0.0405867536724334
0.0409322940492308	0.0494507643606248	0.0450776948749192	0.0426561142159125	0.0391051281141032	0.0434486338341173	0.0456785326773188	0.0432092682426721	0.0403409392258713	0.0444062531720899	0.0364435342701005	0.0363001953172474	0.0329057938198154	0.0333165900180366	0.0357461888918165	0.0319261696073753	0.0262271219862998	0.0239910776755681	0.0252418924494784	0.0249682732663863	0.0232475571442658	0.0235997723031252	0.0253360340889391	0.0276661115014463	0.0287890605732519	0.0317824050169293	0.0337460398623003	0.0401326183027508	0.039719674119379	0.0406853700821902	0.0417624422979741	0.0436553922402149	0.0439461977261102	0.0426939808655634	0.0434762098302118	0.0461045307333924	0.0411363297555536	0.0416114376346493	0.0416995777396451	0.0405600887008928
0.0405168133414554	0.0489561266708165	0.044559372518928	0.0422275066802251	0.0386817937257892	0.0429824130734442	0.0452978289610783	0.0428271836137116	0.0398931268967573	0.0438993337806265	0.0361445883552974	0.0359723977689598	0.0323771255328379	0.0329335519053005	0.03533727607745	0.0315116369566881	0.0257832190017408	0.0233741991051319	0.0246287381762207	0.0242284695361677	0.0225032576366806	0.0228425818109257	0.0245491952347747	0.0268869886799963	0.0280240285333975	0.0311093314554147	0.0331422278165641	0.0395165791720263	0.0391344087472242	0.04023585786748	0.0413586203339649	0.043401634489139	0.0436702239888233	0.0424186376037545	0.0432705218045446	0.0459330162725189	0.0408963437103937	0.041490722510267	0.0414294685879302	0.040348672534101
0.0400654486020346	0.0484105090867197	0.0440078751828775	0.0417769930076631	0.0382200612146674	0.0424913260929776	0.0448936888548127	0.0424188110789639	0.0394131368696571	0.0433612728041961	0.0358417103913622	0.0356301605468497	0.0318013031591654	0.0325293453646246	0.0349023439985898	0.031038939514183	0.0252770343761156	0.0226891317216473	0.0239070094477906	0.0233669455787616	0.0215712595633098	0.021890429592097	0.0235382050954426	0.0258788330866157	0.0270392267813365	0.0302128585958781	0.032309276187988	0.0386880012921627	0.0383400463090847	0.039579002788907	0.0407474229703957	0.0429380138641167	0.0431868130353982	0.0419452449981819	0.042871190758418	0.0455725294378433	0.0404718618317951	0.0411762114543295	0.0409740328681254	0.0399566267068008
0.03963105282752	0.0478672662672156	0.043478184957634	0.0413575915486806	0.0377728414785693	0.0420299471289689	0.0445147243088516	0.0420349216140354	0.0389545470185232	0.0428459991449827	0.0355889651302617	0.0353271290446012	0.0312388084936406	0.0321599279529578	0.0344978610114995	0.0305641066718829	0.024766599698816	0.0219980659692474	0.0231321812319752	0.0224420288032319	0.0204905069542197	0.0207762081683643	0.022325223654399	0.0246598745134561	0.0258483414807221	0.0291041748255231	0.0312559636098884	0.0376576341856945	0.0373432326630033	0.0387233883492522	0.0399355236805825	0.0422717517628752	0.0425067344692156	0.0412829630552707	0.0422869437743793	0.0450313084228076	0.0398711440021707	0.040676146424024	0.0403446343443397	0.0393921437713416
0.0392673348329203	0.0473805943465166	0.0430260746694598	0.0410223205311784	0.0373943352313075	0.0416532479765531	0.0442090190116463	0.0417261439236572	0.038571858273677	0.0424079235875872	0.0354396912325775	0.0351169169430834	0.0307538458554189	0.0318821993487817	0.0341814572649924	0.0301467548664677	0.0243155481669859	0.0213716880419848	0.0223686445029752	0.0215236171708175	0.0193105418969679	0.0195421730031477	0.0209391110870285	0.0232541138930049	0.0244701881343473	0.0277991300100968	0.0299957028844012	0.0364407841475394	0.0361551043852577	0.0376818474727967	0.038933976190522	0.0414142783466577	0.0416448857396174	0.0404450339678657	0.0415303196782183	0.0443214486778124	0.0391062685654584	0.0400026287553307	0.0395563522522732	0.0386670656414964
0.0390256392601357	0.0470026014164257	0.0427048498285394	0.040820899443211	0.0371368239608569	0.0414132318552519	0.0440212742924317	0.0415398765257255	0.0383172035371812	0.0420987014368969	0.0354426150041034	0.0350494030718368	0.0304104068899195	0.0317499958956417	0.0340080729793334	0.0298466556076927	0.0239894162567286	0.0208855511647863	0.0216878419331955	0.020692132726718	0.0180934434980516	0.0182416779059755	0.0194162539632702	0.0216915875096923	0.0229285214252346	0.0263178076680405	0.0285460245002662	0.0350568499149245	0.0347907650846684	0.0364709669016325	0.0377577419596724	0.0403807795338532	0.0406198338154049	0.0394483326046792	0.0406172474513495	0.0434584629540945	0.038192686484283	0.0391711675843842	0.038627552416653	0.0377964490171851
0.0389511442250942	0.0467798799344742	0.0425615031440542	0.0407960002477061	0.03704678435318	0.0413550347942244	0.0439896773008392	0.041516818622917	0.0382364318448997	0.0419634645307107	0.0356375883787665	0.0351665300334121	0.0302668602977056	0.0318093014789037	0.0340253131330501	0.0297190311235575	0.0238499221446713	0.020613231219102	0.0211639666682881	0.0200344729595978	0.0169157082782206	0.0169413614926203	0.0178021315699718	0.0200090686089823	0.0212520731576467	0.0246841782555551	0.0269281107013033	0.0335288643434795	0.0332687696940936	0.0351105902361348	0.0364252180794338	0.0391897367450127	0.0394533351274031	0.038312899477478	0.0395666027104512	0.0424608116980153	0.0371487552646498	0.0382002119367803	0.0375794220136442	0.0367981098765076
0.039078949998579	0.0467499357590776	0.042632742892974	0.0409795575404418	0.0371607986695674	0.0415130059818272	0.0441428892346175	0.0416875742069494	0.0383650655689077	0.0420369894677356	0.0360516852099966	0.0354982760325994	0.0303697093768687	0.0320934508225603	0.0342687001716036	0.0298090719999596	0.0239477497459229	0.020616477771325	0.0208665634805354	0.0196354099363035	0.0158685951100838	0.0157230536142774	0.016153945004236	0.0182514282025795	0.0194749303747348	0.0229258568215769	0.0251663860098095	0.0318830347771461	0.0316106138319599	0.0336233121591169	0.034957760011784	0.0378624519790218	0.0381698202654946	0.0370614447020129	0.0383997328136089	0.0413493950313501	0.0359952432651441	0.0371106558614524	0.0364354533170022	0.0356921380075291
0.0394307603412556	0.0469380132876045	0.0429415840422894	0.0413898200910306	0.0375020032572928	0.0419074848702361	0.044497657410241	0.0420699288552694	0.0387248762639543	0.0423404759069159	0.0366965171290063	0.0360596590167901	0.0307478660230473	0.0326194236622668	0.0347578435047644	0.0301467551352602	0.0243154687973081	0.0209346860276323	0.0208506548708297	0.0195644521305236	0.0150538330044202	0.0146832863104573	0.0145445556618944	0.0164739591746695	0.0176374410393846	0.021074008486217	0.0232881810794188	0.030148271195265	0.0298402251499083	0.0320339550734337	0.0333791922911313	0.036422549656608	0.0367958273336364	0.0357188091378463	0.0371399396977223	0.0401469965501297	0.0347547936058204	0.0359253052646165	0.035220859333398	0.0345003715683742
0.0400128880686811	0.0473549192176873	0.0434952331222068	0.0420297915852221	0.0380778807377592	0.0425429867065562	0.0450575203650729	0.0426673688880281	0.0393218566577359	0.0428796285907431	0.0375674261012848	0.036849508497904	0.031409094650737	0.0333862356118829	0.0354945178755074	0.0307433477318063	0.0249628968119131	0.0215777733321212	0.0211470738310983	0.0198616785967952	0.0145705630862432	0.0139262514046568	0.0130672346381933	0.014745930739028	0.0157879342151877	0.0191634739900971	0.0213235026805036	0.0283556844923491	0.0279834531155582	0.0303690171110576	0.0317152982122371	0.0348954449170391	0.035359364853789	0.0343113661463518	0.0358119080952857	0.0388776688296277	0.0334513356417744	0.0346682944027818	0.0339619024837294	0.0332458209504004
0.0408160617543385	0.047996312443474	0.0442847652734752	0.0428874190262915	0.0388799451325152	0.0434082225911223	0.0458128749087656	0.043469169164116	0.0401460874160437	0.0436444937611561	0.0386447093606286	0.0378512882224878	0.0323397721643418	0.0343758498040239	0.0364631585445341	0.0315906645101668	0.0258766364368049	0.0225257903340007	0.0217569636001817	0.0205290399629677	0.0144926375841821	0.0135457012534836	0.0118380755953076	0.013155059412942	0.0139856142396962	0.0172332268487165	0.0193049672328843	0.0265380259148573	0.0260675523878371	0.0286560770421148	0.0299932762373199	0.0333077657442548	0.0338891826552817	0.0328663449327027	0.0344410659730782	0.0375660515750384	0.0321094315329837	0.0333644399904855	0.0326851180568897	0.0319520314435284
0.0418170454077076	0.0488436103933788	0.0452866443656036	0.0439374439669021	0.0398853622709461	0.0444779087229145	0.0467423698125969	0.0444519983058072	0.0411734927773166	0.0446110637093413	0.0398964699581531	0.0390356734730877	0.0335079375869818	0.0355562380134479	0.0376335445640001	0.0326632418228332	0.0270237980753715	0.0237351750997089	0.0226530654299718	0.0215319691559533	0.0148452101392634	0.0135978598781801	0.0109871993094888	0.0118103578576656	0.0123047844521004	0.0153273168752933	0.0172679945332256	0.0247290214743635	0.0241206522867443	0.0269231372122558	0.0282411462364676	0.0316867138838444	0.0324139292512195	0.0314110557470694	0.0330528650964629	0.0362366169637242	0.030753547073758	0.0320385227450889	0.0314164196041905	0.0306423765248368
0.0429816215061646	0.0498662847707566	0.0464656735636401	0.0451444358044483	0.0410600307571365	0.0457158784314374	0.0478153056840587	0.0455826420199262	0.042368987615182	0.0457442267101121	0.0412823376670718	0.0403641701125585	0.0348684819300826	0.0368856508606657	0.0389648473626232	0.0339226164455384	0.0283582471942632	0.0251483304715394	0.0237869458660638	0.0228100034302053	0.0155967582764728	0.0140803664400115	0.0106262974707305	0.0108355787107711	0.0108392385971485	0.0134964605329814	0.0152514196576155	0.0229625322413298	0.0221712002401102	0.0251978811800486	0.0264870830836322	0.0300593480763581	0.0309611799487284	0.0299720008868604	0.0316719743905639	0.0349128443381315	0.0294072415074566	0.0307144916280672	0.0301800869940378	0.0293392796400054
0.044268237720512	0.0510250411372432	0.0477786912781628	0.0464663434440651	0.0423623650729487	0.0470787914549321	0.0489945641285087	0.046821268070651	0.0436902651220749	0.0470013949920228	0.0427572860575074	0.0417929729526866	0.0363689084913268	0.0383170622225939	0.0404100446604903	0.0353224119774	0.0298272135881636	0.0267027196890744	0.0250986490368491	0.0242904014253314	0.0166730421391878	0.0149344936018022	0.0107976967493815	0.0103407522202479	0.00970141428645292	0.0118002508606115	0.0132987657067969	0.0212714472292709	0.0202473599141969	0.0235068204254196	0.0247586499168732	0.0284517746643838	0.0295563355185723	0.0285738670658049	0.030321389526276	0.033616339385309	0.0280922827939739	0.0294145970518644	0.0289976624250475	0.0280633739428424
0.0456316427261868	0.0522752926399085	0.0491783243142011	0.0478579603139336	0.0437470499284131	0.0485197823596575	0.0502395950815295	0.0481246851498599	0.0450915192869153	0.0483361549887407	0.0442749959727282	0.0432764498661344	0.0379544242607819	0.0398020440404733	0.0419199136028116	0.036813086003539	0.0313767427430942	0.0283373955596484	0.0265253143701584	0.0258993201081398	0.0179816264168606	0.0160687570028039	0.0114473864601159	0.0103727168733554	0.00900362321126396	0.0103091272155531	0.0114604853960178	0.0196862037370002	0.0183763347569597	0.021874308548743	0.0230819016434662	0.0268882381772714	0.0282214205855932	0.0272384181241518	0.0290214809432861	0.0323659317627786	0.026827714580766	0.0281584775242768	0.0278868157976781	0.0268326278786812
0.0470260482261123	0.0535704347217065	0.0506163039988147	0.0492739047622189	0.0451682723572166	0.0499916081981233	0.0515091141285504	0.049449214010244	0.0465266342245613	0.0497014767589249	0.0457905104138068	0.0447699355137334	0.0395717767619016	0.0412937404853897	0.0434461975952395	0.0383456952187546	0.0329554589496813	0.0299967555543519	0.0280071139512483	0.0275685956465346	0.0194319017354322	0.0173854687663696	0.0124540931979864	0.0108830075831262	0.00881186014848809	0.00910289499236968	0.00979729633467734	0.0182328587389785	0.0165835759148277	0.0203214182473451	0.0214803366796917	0.0253901218182488	0.0269738549156485	0.0259833441941257	0.027789029719494	0.0311768082916232	0.0256289289267931	0.0269622495429053	0.0268602836342089	0.0256614891871887
0.0484076103959339	0.0548646171905107	0.0520461054240243	0.050670948662142	0.0465822213601139	0.0514491066422404	0.0527633239750298	0.0507529896125845	0.0479516464757803	0.051052262930584	0.0472621600496137	0.0462317750807782	0.0411718024532221	0.0427489353729657	0.0449438755225394	0.0398745313172059	0.0345168060560657	0.0316322513396691	0.0294905444041734	0.029238808418733	0.0209452164172457	0.0187971281881895	0.0136826415475209	0.011751350235743	0.00909943819559834	0.00825872192247644	0.00838348132336533	0.0169307452447983	0.0148918241133764	0.0188647135477487	0.0199736996512292	0.0239748979407856	0.0258253233567799	0.0248211709034775	0.0266363330638738	0.0300597617823066	0.0245068307319421	0.0258376796013808	0.0259250229140472	0.0245601269148532
0.049736222862706	0.056114899479915	0.0534248782669358	0.0520096998356816	0.0479488598851032	0.0528509663827816	0.0539656135883535	0.0519976730091708	0.0493264911782698	0.0523472136709189	0.0486528679641342	0.0476247110303239	0.0427109396810486	0.0441293756888856	0.0463726577795844	0.0413587812508373	0.0360201987477081	0.0332028985451215	0.0309298493763046	0.0308600920960068	0.0224575968059465	0.0202322142018909	0.01501766479766	0.0128397687742684	0.00975469201164837	0.00782251228552265	0.00730483135223791	0.0157899690895215	0.0133199386171884	0.0175150114017272	0.0185766880952577	0.022655111082678	0.0247809151192359	0.0237583778286043	0.0255704902902317	0.0290206505746555	0.0234672066344227	0.0247915419304873	0.025081734491387	0.0235338721737402
0.050976722784316	0.0572828102404138	0.0547147595859231	0.0532557364313988	0.0492330874849517	0.0541609144743952	0.0550837775592839	0.0531496449526545	0.0506161499081282	0.0535500974814117	0.0499309834750626	0.0489167624393811	0.0441520256627377	0.0454025571621733	0.0476979014526147	0.0427634699930917	0.0374315060843155	0.0346752066514531	0.0322873772404596	0.0323918779114515	0.023918961055609	0.0216351292406856	0.0163721026249939	0.0140297516260084	0.0106374310543943	0.00777629763926138	0.0066388756421625	0.0148092958685852	0.0118815026962354	0.0162763052711974	0.017297693540538	0.0214375229893114	0.0238387160911971	0.0227948983238433	0.0245929928734792	0.0280601619103594	0.0225104194807234	0.0238252743921377	0.0243248833254513	0.0225829625379011
0.0520996465506146	0.0583354027128059	0.0558837039586286	0.0543803192824273	0.0504054439839206	0.0553484568093165	0.0560908383128563	0.0541807881283242	0.051791347220126	0.054630558359688	0.0510707842111537	0.0500817428137175	0.045464649015028	0.0465421526365801	0.0488911272746662	0.0440599292931745	0.0387231743365668	0.0360228905061704	0.033533439497178	0.033802276179497	0.025291315740196	0.0229641395612176	0.0176838456369877	0.0152325646011372	0.0116259218974576	0.00803553036453226	0.00641085383148922	0.0139751843851675	0.0105832911619885	0.0151450910899531	0.0161377955886518	0.0203225827519112	0.0229899972719081	0.0219241508014482	0.0236997254744573	0.0271739469097539	0.021631526952614	0.0229350266590904	0.0236432704912236	0.0217026725442586
0.0530816621912974	0.0592459171017488	0.0569059627126988	0.0553607982019831	0.0514424899766592	0.0563892974013641	0.0569655595875133	0.0550689626515899	0.0528289280937211	0.0555645852114746	0.0520527539122914	0.0510995320555378	0.0466252483092232	0.0475282157049225	0.0499302794885549	0.045225975145736	0.039874177576006	0.03722653984944	0.0346459909197728	0.0350674272675525	0.0265470140499693	0.0241891522576399	0.0189100745960503	0.0163860581012596	0.0126316991626517	0.00848488013856707	0.00655954699880743	0.0132626104787762	0.00942385751434191	0.0141103471135891	0.0150902859661013	0.019304382269345	0.0222200450983317	0.0211336750136694	0.0228814332447739	0.0263531470666198	0.0208208662141093	0.0221121457005744	0.023021111397818	0.0208838620975607
0.0539057774694666	0.059994151322638	0.0577623181882811	0.0561808022925012	0.0523269674836588	0.0572655342442708	0.0576927269156327	0.055798259623149	0.0537120166800339	0.0563347441285806	0.0528637088090488	0.0519561826225459	0.0476170733261086	0.0483472448145348	0.0507998239263917	0.0462459122165587	0.0408698961018461	0.0382733147210567	0.0356102830703385	0.0361709431322655	0.0276673886150457	0.0252899206553794	0.0200226156663884	0.0174486230124872	0.0135963155350432	0.00901806811954873	0.00696224703921621	0.0126378021968561	0.0083927105849036	0.0131543326684814	0.0141409734081639	0.0183712004933323	0.0215095510917501	0.0204063315779063	0.0221246333069309	0.0255852721440581	0.0200650672491009	0.0213440726848368	0.0224394789809394	0.0201139062364718
0.0545613914394249	0.0605666190458259	0.0584401479411646	0.056830275979372	0.05304781007265	0.0579656989618349	0.0582632512115332	0.0563590928858073	0.0544300235489191	0.056930244091995	0.0534968157442581	0.0526439085700288	0.0484300711381847	0.0489921554687742	0.0514907410563229	0.0471104317409256	0.0417019661384256	0.0391566782151421	0.0364185444983365	0.0371034584380881	0.0286417613061788	0.0262547388024143	0.0210047665442131	0.0183941640517579	0.0144841448165009	0.00955625380418045	0.00749375202890005	0.0120623145989721	0.00747068105826315	0.0122541890172326	0.0132693783073323	0.0175066339799949	0.0208363651371631	0.0197219081233483	0.0214128679772263	0.0248553341300408	0.0193483806205324	0.0206155534948385	0.021877913355375	0.019377904308073
0.0550442299428286	0.0609565492351675	0.0589333657497487	0.0573053976420665	0.0536000431292109	0.0584846809123287	0.0586741315407268	0.0567481660723463	0.0549785406114446	0.057346879396642	0.0539515221396344	0.0531609817772368	0.049060722730311	0.049462180838237	0.0520004418585117	0.0478164328444168	0.0423681106191561	0.0398761508909765	0.0370696892167838	0.0378622670188566	0.0294667370543039	0.0270795180445396	0.021849261279349	0.0192086666758612	0.0152764390446495	0.0100490900333788	0.00806144014164733	0.0114974507716494	0.00663196836432569	0.0113841145576569	0.0124507018687394	0.0166911889636419	0.0201773609685582	0.0190589044090536	0.0207281410437495	0.024147107884539	0.0186541571536604	0.0199100158035108	0.0213159965677097	0.0186600256619402
0.0553561839234105	0.0611637591694078	0.0592422637929382	0.0576083980100261	0.0539845931564888	0.0588235555588451	0.0589282955560621	0.0569683327581901	0.0553591414219784	0.0575868699548986	0.0542334005335178	0.0535115416360667	0.0495118324924858	0.0497627016795444	0.0523326136331016	0.0483667728747863	0.0428719412519161	0.0404370582619136	0.037569028669433	0.0384510032250119	0.0301456739436993	0.0277671095641156	0.0225569701518831	0.0198880078917128	0.0159673273330073	0.0104698188732832	0.00860939177785695	0.0109081306918186	0.0058480005320868	0.0105177455144798	0.0116582468644659	0.0159041191620022	0.0195101784272798	0.0183962645752855	0.0200523635822056	0.0234443846414308	0.0179663121022484	0.0192109538732565	0.020734734920532	0.01794484435559
0.0555050530107677	0.0611944146522576	0.0593732632080771	0.0577472805073942	0.0542080091029599	0.0589893212343593	0.0590343217225401	0.0570283520981687	0.0555790888183232	0.0576586033883701	0.054353897091387	0.0537053112789803	0.0497922576090828	0.049904992184295	0.0524969876916623	0.0487699363782516	0.0432227098883518	0.0408502358532042	0.0379279478163283	0.0388793217494761	0.0306882291472088	0.0283267471989127	0.0231360167296288	0.0204365669290011	0.0165612383719175	0.0108103304049151	0.00911084813973101	0.0102657795272419	0.00509296842566033	0.00963036763743543	0.0108658795738274	0.0151252694288917	0.018814676980063	0.0177148792337471	0.0193686621092241	0.0227321069637663	0.0172706410215347	0.0185031872650706	0.0201176584509274	0.0172185442968185
0.0555041843873385	0.0610606765898711	0.0593385672863374	0.0577354345281919	0.0542820873385499	0.058994536759447	0.0590060362826849	0.0569425301049873	0.0556509405334603	0.0575762694332489	0.0543299629139097	0.0537572037007163	0.0499165535720281	0.0499058572094543	0.0525090091963578	0.049039601925755	0.0434349785875128	0.0411316514243686	0.0381634960301858	0.0391625260996295	0.0311098886746052	0.0287734995029026	0.0236010772330501	0.0208662804872993	0.0170711364974483	0.0110776257433131	0.00956035356565359	0.00955033722179628	0.00435138053933645	0.00870070441413392	0.0100501910687239	0.0143367319736616	0.0180740244220964	0.0169987638881724	0.0186624541553044	0.0219973122778499	0.0165559115392662	0.0177739079116194	0.0194516129604592	0.016469924944118
0.0553719876381471	0.0607802217959649	0.0591557017799984	0.0575911245293569	0.0542233839673411	0.0588568437917428	0.0588619699120803	0.0567302272572242	0.0555920355828723	0.0573593668331698	0.0541835386519911	0.0536867942641342	0.0499045038347554	0.0497871273916047	0.0523893799807133	0.0491940796307096	0.0435281709584062	0.0413019000147426	0.0382978356025921	0.0393210922546859	0.0314313933701472	0.0291276300688992	0.0239726793408899	0.0211958725982631	0.0175170884055838	0.0112914023289475	0.00996804730919031	0.00875190584469897	0.00363020243417675	0.00771221154871887	0.00919219543431016	0.0135242139017846	0.0172754232607607	0.0162359019290594	0.0179222545009962	0.0212298537984229	0.0158147142270732	0.0170134837637073	0.0187272691083839	0.015691189734414
0.055131299983758	0.0603756175673291	0.0588469197520911	0.0573368328370154	0.0540525933663778	0.0585983520293231	0.0586246546245802	0.0564152066107129	0.0554238397238218	0.0570320554829318	0.0539408575038483	0.0535176324024556	0.0497804956623326	0.0495749724302432	0.0521634380143864	0.0492555898678942	0.0435259625350223	0.0413855254941787	0.0383574856477913	0.039380030566497	0.0316779761682711	0.0294137725233114	0.0242763458277924	0.0214500389605999	0.0179247982373472	0.0114820232566638	0.0103554986469076	0.00787292539856169	0.00298332225939586	0.0066540113973661	0.00827862267572104	0.0126781183571772	0.016410530114714	0.015418801465941	0.0171402239398154	0.0204229026848173	0.0150441023392789	0.0162160327425888	0.0179394014342391	0.0148785429564028
0.0548085738981067	0.0598735247996908	0.0584384445340429	0.0569984330012095	0.0537937707320964	0.0582448630248202	0.0583197418233484	0.056024794174417	0.0551711277957	0.0566223230634534	0.0536315310064617	0.0532763661740936	0.0495727017541838	0.0492989914033441	0.0518603336666201	0.0492493566320986	0.0434554669632252	0.0414101250418803	0.0383723008873747	0.0393680283748799	0.0318783323674469	0.0296598383295408	0.0245414492146174	0.0216583909539271	0.01832384785546	0.0116880477805555	0.0107520365670344	0.0069324001397147	0.00255643182809615	0.00552188857061325	0.00730310831630015	0.0117944342773781	0.0154756509087167	0.0145448523015852	0.0163125048584915	0.0195732590612693	0.0142460779597683	0.0153798118722483	0.017087001515738	0.0140326509771263
0.0544328625131712	0.0593037046707797	0.0579595250797601	0.0566041750373932	0.0534733803695372	0.057824910825554	0.0579749291597641	0.0555888271379088	0.0548609857672369	0.0561609378513518	0.0532873892339322	0.0529916608754281	0.0493120309631682	0.0489910459177301	0.0515119659553757	0.0492024992586043	0.0433461811196811	0.0414052045613901	0.0383741394421551	0.0393163230068073	0.0320632643902928	0.0298956012917793	0.0247996764963022	0.0218539899169348	0.0187454921529141	0.0119525977406448	0.01119080801009	0.00597506458674798	0.00258357692059809	0.00432057484366239	0.00626797065491114	0.0108756090686006	0.0144718058832781	0.013616589566056	0.0154394050061665	0.0186815120037061	0.0134279895617233	0.0145074834168142	0.0161732904915342	0.0131590406219771
0.0540345900184749	0.0586978115423784	0.0574412855651726	0.0561834760568216	0.0531191623470491	0.057368607014841	0.0576186988898485	0.0551383784067222	0.0545216277318671	0.0556801707540675	0.052941065774925	0.0526929096482153	0.0490308252759973	0.0486838216289404	0.0511516555650445	0.0491427260284026	0.0432286703577171	0.0414007779460954	0.0383952083302425	0.0392572761399129	0.0322639844411787	0.0301509517956963	0.0250830673152465	0.022071358416593	0.0192200188203543	0.0123182512322016	0.0117043207435618	0.0050904050777124	0.00316315627493225	0.00307235225179458	0.00518826704569117	0.00993165621031742	0.0134047655454905	0.0126419846269196	0.0145254971671872	0.0177520919989792	0.0126028901519083	0.0136063254486776	0.0152056930419365	0.0122685112871116
0.0536441169381391	0.0580879723731442	0.0569153680392583	0.0557655313858522	0.0527588296279511	0.0569062960951484	0.0572788947389942	0.0547042703510704	0.0541810444184432	0.055212292894836	0.0526243510282673	0.0524087615684795	0.0487613080112235	0.0484091398075468	0.0508125596106196	0.0490968633899197	0.0431330086852294	0.0414257440422487	0.0384661339273173	0.0392226616392292	0.0325101277105918	0.0304538898584472	0.0254216953790753	0.0223439700407109	0.0197738862130753	0.0128209932259365	0.0123198602936462	0.00444187358764397	0.00415246886566727	0.00186380246602431	0.00410306803104969	0.00898183390406915	0.0122851739538815	0.011634900363221	0.0135797027232545	0.0167932561653425	0.0117898543384036	0.012688449698968	0.0141958314436615	0.0113776214239968
0.053290144492729	0.0575051823472625	0.0564123950201021	0.05537779244946	0.0524186361726051	0.0564670555084889	0.0569811967945274	0.0543154272983429	0.0538655299000686	0.0547878915868304	0.0523663845362193	0.0521655301752826	0.0485338315807559	0.0481960930973256	0.0505258776989096	0.049089293027665	0.0430870382400704	0.041506129908148	0.038613882855245	0.0392417411013178	0.032827619230755	0.0308284194379471	0.0258412002721756	0.0227013977051935	0.0204270445356194	0.0134846983786435	0.0130556686273485	0.0042606338046949	0.00539097671464764	0.00118587179718481	0.00310974299400502	0.00805727271708944	0.0111289118782468	0.0106158656904927	0.0126154229635159	0.0158170376769552	0.0110141405096094	0.011771069451432	0.0131595948067299	0.0105092506176
0.052998045328078	0.0569775866420678	0.0559603173272041	0.0550443953897044	0.0521218912575811	0.0560771112248928	0.0567475900818126	0.053997161631687	0.0535981689015375	0.0544340946804581	0.0521918119498	0.0519855876114704	0.0483750285966592	0.0480691412769766	0.0503189561753113	0.0491404092257872	0.0431145716611372	0.041663347520342	0.0388597392284616	0.0393392762618064	0.0332366265805118	0.0312925904642493	0.0263605026778732	0.0231665000606085	0.0211909267692851	0.0143179125992535	0.0139187982062207	0.00469647471398124	0.00678478296997135	0.00194478742621869	0.00245409580467716	0.00720465976246699	0.00995792260079949	0.00961331411192911	0.0116507686044518	0.0148391746953141	0.0103068747891971	0.0108768061574126	0.0121173295335309	0.00969308067523585
0.0527882515665171	0.0565287636470487	0.05558275594191	0.0547846612674525	0.0518875299826326	0.0557582789206621	0.0565949537953792	0.0537695333032954	0.0533974012777166	0.0541728424874761	0.0521190812534769	0.0518858863742429	0.0483060264111744	0.0480463578495469	0.0502134559675752	0.0492652399527572	0.0432337150665236	0.0419126554793323	0.0392175974575886	0.0395336948642546	0.0337498822188015	0.0318569718917412	0.0269900870037943	0.0237531534366748	0.0220674930433093	0.0153138544283384	0.0149050234094915	0.00566795928841743	0.00827995353730909	0.00331715478494084	0.00253036747973963	0.00648962505100216	0.00880183068699611	0.00866528446751514	0.0107088975796347	0.0138790054087646	0.00970362622174688	0.0100338958718857	0.0110941651997398	0.0089654954038883
0.0526748623496658	0.0561761644100998	0.0552974849127111	0.0546118136925451	0.0517288746847192	0.055526572172408	0.0565339137633964	0.0536459530444103	0.053275802443331	0.0540193833252074	0.0521590776262887	0.0518767688107924	0.0483409241130146	0.0481380449112925	0.050223790115089	0.0494723841874597	0.0434555175234633	0.0422620267637703	0.0396928251795964	0.0398356581035895	0.0343716392340907	0.0325237986556418	0.0277311632601383	0.02446499596825	0.0230494489017589	0.0164531221127227	0.0160004569432678	0.00698513301394157	0.0098398976975257	0.00482562555934177	0.00334498284015447	0.00599426589178683	0.00770076276488505	0.00782100742043063	0.0098183626189737	0.012959265556647	0.00924100600813754	0.00927589813742478	0.0101203950416366	0.00836783255852531
0.0526646373864232	0.0559298819551451	0.0551152214310897	0.0545320611253974	0.051652725841555	0.0553911305059824	0.0565680909804088	0.0536322005757707	0.0532392180864055	0.0539811765637389	0.0523142803556414	0.0519612122311416	0.0484857328417738	0.04834591302327	0.0503560392196562	0.0497633961011784	0.0437831364619157	0.0427115846382698	0.0402818743505101	0.0402472492039992	0.0350974234043311	0.0332869177788095	0.0285758333300207	0.0252954197800353	0.0241214582014785	0.0177076716605358	0.0171840708532909	0.00849668920443781	0.0114354619109536	0.00637442447570957	0.00453757715218396	0.00579807383678251	0.00670945918958672	0.00714029208063722	0.00901312225134689	0.0121056440323321	0.00895076092491843	0.00864010683814764	0.00923159632893119	0.00794146391080518
0.052756511128565	0.055791909389198	0.0550388767480102	0.0545441616497017	0.051658896724127	0.0553536017736189	0.0566938403654525	0.0537259917717903	0.053286362181053	0.0540573543948021	0.0525785633698018	0.0521346109330159	0.04873793358208	0.0486629498551333	0.0506075045818323	0.0501326937337736	0.0442116419620852	0.0432536849446489	0.0409726864560673	0.0407619101830391	0.0359145910193881	0.0341325017287183	0.0295081585568301	0.0262287210233399	0.025261974962079	0.0190446987073672	0.0184303392168742	0.0101069110218695	0.0130409986918976	0.00792568086462562	0.00588396267887687	0.00594061296488371	0.00590075068098683	0.00668628072722331	0.00833142275179633	0.0113458459337332	0.00885234052151557	0.00816355115902486	0.00846771903249938	0.00771896951159794
0.0529416960377474	0.0557559930354304	0.0550633730621838	0.0546395298115298	0.0517402544437313	0.0554080634094453	0.0569005121085942	0.0539171565519756	0.0534089316803052	0.0542388215616563	0.0529376652192255	0.0523851235373408	0.0490867170324114	0.0490739921209799	0.0509669655318602	0.0505679969853055	0.0447284807043993	0.0438736168717041	0.0417457934323095	0.0413651216915529	0.036803551001052	0.0350403580900948	0.0305058510669467	0.0272420511334768	0.0264452860943271	0.0204296930123939	0.0197115204864208	0.0117539642202434	0.0146328819955328	0.00945425437879708	0.00728684568218905	0.00639622913165129	0.00536043984754078	0.00650754892490323	0.00781227526487425	0.0107078331554387	0.00894709309482886	0.00787601637494838	0.00786978980716288	0.00771390156025495
0.0532043581253895	0.0558081051807831	0.0551760548552032	0.0548028708419145	0.0518832618578192	0.0555414948967788	0.0571711975640649	0.0541883995090602	0.0535922215047072	0.0545089775461398	0.0533702512251678	0.0526945333081858	0.0495138615332089	0.0495569020738097	0.051415594340566	0.0510512262370307	0.0453145130838813	0.0445507985995128	0.042575907906288	0.0420356925590484	0.0377394132753929	0.0359855892165595	0.0315422484677726	0.0283077121686816	0.027643451504946	0.0218285370841261	0.0209994168082141	0.0133940607268683	0.0161890491507358	0.01093948615914	0.00869717055372141	0.00709148769278756	0.00515952292449982	0.00661566694759922	0.00748851909659002	0.0102169998767955	0.00921767064840028	0.00779175199186518	0.00747292295696142	0.00791527471991151
0.0535227667944806	0.0559274712503903	0.0553576376677893	0.0550132564690805	0.0520689474149252	0.0557347374180741	0.0574838606045244	0.0545165327591905	0.0538161574155128	0.0548449546382951	0.0538494097932894	0.053039502364603	0.0499951098551558	0.0500841666002915	0.0519283831226544	0.0515597379802842	0.0459454571169097	0.0452602861803887	0.0434337538808361	0.0427474422002043	0.0386938049760698	0.0369403552540348	0.0325882750368056	0.0293954025581157	0.0288279684635392	0.0232088336199591	0.0222666480944834	0.0149934517815168	0.0176889963863201	0.0123632951718243	0.0100843580348332	0.00794331915316993	0.00530899692351213	0.00697739741945685	0.00737772027684638	0.00989248588990605	0.00963327337611741	0.00790434200431381	0.00729648897818709	0.00829132501773169
0.0538707655354026	0.0560880128719637	0.0555835662092252	0.0552455066348076	0.0522741805707679	0.0559638161485515	0.0578127179512207	0.0548740169865016	0.0540566184987218	0.0552192028454038	0.0543443863251066	0.0533930638367941	0.0505018500489058	0.0506247038338713	0.0524758796906918	0.0520677490293847	0.0465935397966071	0.045974403712186	0.0442879106783721	0.0434710388052002	0.0396366390270578	0.037875548388231	0.0336141937405336	0.0304741685299962	0.0299711081530727	0.0245407173956511	0.0234875560750585	0.0165246889974252	0.0191139837617437	0.0137098392501692	0.01142642039886	0.00888243818040274	0.00574605524990242	0.00753079795153003	0.00747575372766743	0.00974363295315667	0.0101576661338134	0.00818873902628194	0.00733645915993415	0.0088000114036827
0.0542193912446196	0.0562600292227944	0.0558256143086195	0.0554717225206748	0.0524731090364931	0.0562014697029364	0.0581297237151828	0.0552306320485689	0.0542869039424339	0.055601231646049	0.0548223644191746	0.0537261934546403	0.0510028985042328	0.0511456785019386	0.0530260226458742	0.0525478066656956	0.0472291702397867	0.0466643320748873	0.0451065049609941	0.0441757907052843	0.0405376939694325	0.0387622619435864	0.0345910597234741	0.031513966451941	0.0310469476624772	0.0257973634603038	0.0246388568610271	0.0179649397385102	0.0204473385041154	0.014965663867878	0.0127065176535099	0.00985830758815607	0.00637384852082061	0.00820962040193132	0.00775825566662547	0.0097682081663743	0.0107562139407472	0.00860952924342312	0.00756620388127415	0.00939959087079636
0.0545384855062315	0.0564119388459303	0.0560535566205701	0.0556628272599708	0.0526386210171594	0.0564187326286957	0.0584060303241803	0.0555551187411776	0.0544792092948825	0.0559593365540324	0.0552501430540606	0.0540093270071975	0.051466215966958	0.0516141763100296	0.0535459006131783	0.0529721898627219	0.0478224938199969	0.0473015437521667	0.0458586585062192	0.0448312525143193	0.0413679386006307	0.0395730073146424	0.035491865566933	0.0324868457839184	0.0320321534757097	0.0269553337069305	0.0257001346691872	0.0192952903756616	0.0216748028361557	0.0161200265568502	0.0139117611479564	0.0108363552282577	0.00710570486858112	0.00895870519369583	0.00818954741598003	0.00995360418025903	0.0114002042269697	0.00913042947952163	0.00794614275792757	0.0100551538596911
0.054798179145816	0.0565119346431362	0.0562367691470563	0.0557900021996035	0.0527437228808597	0.0565864433469379	0.0586133303398071	0.0558166749921183	0.0546060067413823	0.05626218153436	0.0555956117906814	0.0542137297870764	0.0518604407024598	0.0519986478930779	0.0540033166145427	0.0533141644042992	0.0483447421476452	0.0478590239476839	0.046515661529034	0.0454085755221032	0.0421005917759116	0.040282680761843	0.0362924137269008	0.0333678144119448	0.0329065774862207	0.0279948454625059	0.026654239448323	0.0205005385535675	0.0227848980450656	0.0171652874931094	0.0150328831980286	0.0117941827635906	0.00788109033981311	0.00973842963207201	0.00873322300277394	0.0102807227455595	0.0120687050453767	0.00972095133347163	0.00843582439074806	0.0107411236639893
0.0549701770034702	0.0565294511379807	0.0563456587842691	0.0558259463107464	0.0527627591431622	0.0566765893030596	0.0587250204714592	0.0559862374746935	0.0546412608676995	0.0564801595825258	0.0558289774679373	0.0543126658099284	0.0521561784880494	0.0522700870132279	0.0543680964398105	0.0535490515173709	0.0487693440178424	0.0483122610810247	0.0470518833062444	0.045881586258805	0.0427119417187896	0.0408693091896879	0.0369719686014318	0.0341354617124967	0.0336537178971878	0.0289000064059465	0.0274876267935935	0.0215692347877611	0.0237692882355505	0.0180973192964738	0.0160642628321215	0.0127187150090424	0.00866356943667262	0.0105236400387911	0.00935940200754967	0.0107288730286381	0.012748897804009	0.0103594280935424	0.00900235959960159	0.0114413832186409
0.0550288114018273	0.0564363908006493	0.0563528674045362	0.0557459239454114	0.0526724372810352	0.0566634414739208	0.0587171620206244	0.0560375217134454	0.054561446376174	0.0565864998720853	0.0559237357464937	0.0542823495584867	0.0523270342551159	0.0524029469336058	0.0546131266231901	0.0536550990283017	0.0490727989622405	0.0486400181677121	0.04744545391722	0.046227612052393	0.0431819639586703	0.0413146140546415	0.0375137403681424	0.034772407353959	0.0342610843674389	0.0296590364924375	0.0281906612131677	0.0224938526869167	0.0246231319751435	0.0189159083210438	0.0170040928396639	0.0136043577359846	0.00943484282335866	0.0113011840902015	0.0100476831556743	0.0112798926341063	0.0134356559772778	0.0110334998152814	0.00962387712918903	0.0121484167145801
0.0549518638551934	0.0562080954805518	0.0562342338854453	0.0555285954867181	0.0524526484800915	0.0565244638370836	0.0585692366578291	0.0559478243444084	0.0543463616688704	0.0565581237856532	0.0558574063048253	0.05410268748762	0.0523504002467439	0.0523758218935362	0.0547151384392451	0.0536141637440278	0.0492353364793735	0.0488249114226826	0.0476787580730681	0.0464280894348777	0.0434947790412119	0.0416044320101709	0.0379052441939299	0.035265628607457	0.0347204940492572	0.0302644841534771	0.0287578919293116	0.0232710226643412	0.0253454106714334	0.0196251218822617	0.017854579909785	0.0144518215349056	0.0101898731597528	0.0120676188946201	0.0107871845855201	0.0119205801352055	0.0141307759955853	0.0117392923890902	0.0102895988278526	0.0128621558437663
0.0547211738016542	0.0558240758344075	0.0559695238672268	0.0551566446698819	0.0520870947274148	0.056241006613364	0.0582647119618363	0.0556986094731868	0.0539797503441895	0.0563762725770982	0.0556120631640632	0.0537578306387784	0.0522080313971368	0.0521719303652891	0.0546552702488977	0.0534122244779826	0.0492413931272594	0.0488538271309862	0.0477387801197518	0.0464689954864639	0.0436389863920515	0.0417290251387961	0.0381385674101327	0.0356067029866697	0.0350283142276573	0.0307134362436879	0.0291883016608085	0.0239017893510369	0.025939219934091	0.0202336086667823	0.0186221070610214	0.0152672824521538	0.0109335418575485	0.0128273505618855	0.0115751783940601	0.0126434476835961	0.0148419957264723	0.01248002563973	0.010998300396415	0.013588743003388
0.0543230622738628	0.0552685264972149	0.0555429519669568	0.0546172264619709	0.051563743294896	0.0557988052599115	0.0577914388272783	0.0552759092011398	0.0534497523322709	0.0560269385463922	0.0551746950983187	0.0532365656035763	0.0518864438645213	0.0517794377004531	0.054419445382467	0.0530397490109609	0.0490799404938117	0.0487182062097723	0.0476173330463596	0.0463411389127406	0.043607903263825	0.0416833060619828	0.0382105665360775	0.0357919891707315	0.035185657904482	0.0310077156826954	0.0294855210702685	0.0243918621777913	0.0264120044083615	0.0207547854153594	0.0193172965338835	0.0160616318472597	0.0116782234189606	0.0135910338327188	0.0124151988415316	0.0134462439636477	0.0155818012497297	0.0132643567054728	0.0117561528238989	0.0143392078341356
0.053748600386557	0.0545306603247237	0.0549435270947772	0.0539022626808431	0.050875133606711	0.0551883124049413	0.0571419048188711	0.0546705695295649	0.0527492096794446	0.0555011328682943	0.0545374290355325	0.0525325714384076	0.0513771712698814	0.0511916518553425	0.0539986007685024	0.0524919376233573	0.0487446932557065	0.0484142209548878	0.0473111966631879	0.0460403407995675	0.0433997297915283	0.0414669955359738	0.0381230063804121	0.0358227576715679	0.0351985298808825	0.0311540550699101	0.0296579928818285	0.0247518275015166	0.0267757073441145	0.0212068435663258	0.0199549083151231	0.0168496406580732	0.0124416882441431	0.0143740030623168	0.0133150072631063	0.0143307427817033	0.0163659918709035	0.0141045614913969	0.0125743465651613	0.0151280014359392
0.0529937501445863	0.0536048945583747	0.0541652513933106	0.0530086114315383	0.0500185609822516	0.0544048897400962	0.0563133659162508	0.0538783699286489	0.0518758510680458	0.0547950198142826	0.0536976446010222	0.0516445672865363	0.0506769084373585	0.0504071199304762	0.053388796084182	0.0517688625277039	0.0482342206455566	0.0479428621274487	0.0468221824866394	0.0455675269438112	0.0430176536351265	0.0410847227705189	0.0378826444583364	0.0357052726629687	0.035077911388064	0.0311642268074706	0.0297190585220854	0.0249972812729712	0.0270467934400213	0.0216124886368168	0.0205535040835278	0.0176489264033129	0.0132449708962915	0.0151945752613363	0.0142845746760811	0.0153011873049348	0.0172120115157651	0.0150146193075179	0.0134666612870273	0.0159713679583553
0.0520594004980933	0.0524909179496236	0.0532071997450058	0.0519381328657864	0.0489961586181833	0.0534488835275723	0.0553078754626582	0.0529000400122687	0.050832375753705	0.0539099413960155	0.0526580022821631	0.05057637099933	0.0497875663808641	0.0494296468632178	0.0525912264994214	0.0508755177650208	0.0475519780931291	0.0473099477058282	0.0461571356617764	0.0449287454264679	0.0424699003808514	0.040546071287723	0.0375012546529868	0.0354508163980459	0.034839759813223	0.0310550988242637	0.0296869254940639	0.0251488244532083	0.0272460882465321	0.0219983108640004	0.0211348076046361	0.0184786773773324	0.0141100798451315	0.0160721802157521	0.0153341901012293	0.0163626706753477	0.0181371308690977	0.0160083072367429	0.0144471198506402	0.0168856089062346
0.0509513160976538	0.0511936625812053	0.0520735015576074	0.0506976689484933	0.0478148945973841	0.0523256023553648	0.0541322245134211	0.0517411912734924	0.0496264527887136	0.0528523498291781	0.0514264019516397	0.0493368837853787	0.048716255962318	0.0482682513864548	0.0516121552251878	0.0498217884533252	0.0467062691135144	0.046526057501193	0.0453278771741664	0.0441351147424619	0.0417697281061154	0.039865564824044	0.0369955732137251	0.0350756362419984	0.0345048856385078	0.0308485686914467	0.0295844557162396	0.0252318409409319	0.0273983627435405	0.0223936920021715	0.0217227104552634	0.0193581640740999	0.015057641331909	0.017025398098605	0.0164728075607262	0.017519654495295	0.0191566441266345	0.017097461305673	0.0155279058172766	0.0178853741962365
0.0496800104211251	0.0497231983199041	0.0507732406281177	0.0492989493917243	0.0464864952116273	0.0510452099011105	0.052797802652885	0.0504121762756176	0.0482706456024177	0.0516336582594198	0.0500158828228553	0.0479400100110795	0.0474752112654536	0.0469370682036615	0.0504627753793122	0.0486223417206792	0.0457101405854039	0.0456063901581669	0.0443510819570621	0.0432026988065014	0.0409353552462728	0.0390625774608382	0.0363871367234558	0.0346007803601781	0.0340986514266733	0.0305713078131722	0.0294386962749606	0.0252759547741099	0.0275315841703634	0.0228291978444031	0.0223419153700718	0.0203051463591195	0.0161047263137252	0.0180700879154331	0.0177067414437218	0.0187747641571063	0.020282289308759	0.018290574200123	0.0167177328494386	0.0189821608890702
0.0482605489114048	0.0480945617909717	0.0493202826167387	0.0477584296815852	0.0450272994217457	0.0496225389833172	0.0513203827860378	0.0489278821062948	0.0467822651057413	0.050270012934217	0.0484444699440305	0.0464045143421762	0.04608165688616	0.0454551985997996	0.0491590039574885	0.0472964338907036	0.0445812069135333	0.0445705303964058	0.0432480794014169	0.04215229471129	0.0399897989631557	0.0381611387395059	0.0357019651184673	0.0340517712040953	0.0336504197296206	0.0302542242855836	0.0292800610249501	0.0253140510311029	0.0276757642941989	0.0233345015723257	0.023016280687418	0.0213343467855639	0.0172631571756742	0.0192178338131392	0.0190387850381424	0.0201279393555261	0.0215210850049063	0.0195918568605563	0.0180207968501059	0.0201831916591867
0.0467122811798318	0.0463275251811401	0.0477330328627766	0.0460970597361091	0.043458041376218	0.0480768259252226	0.0497198272346486	0.047307458986535	0.045183145934242	0.0487819821452757	0.0467349652766826	0.0447538096315188	0.0445576151833392	0.0438465033584601	0.0477212034561834	0.0458676190301314	0.0433413895495595	0.0434421043566061	0.0420445513770261	0.0410091064679602	0.0389605856590648	0.0371895873674719	0.0349700243347026	0.0334580476872579	0.0331926640100757	0.0299315358242596	0.0291410761718635	0.025380761904992	0.0278613766552693	0.0239360214377276	0.0237670167245192	0.022456181859733	0.018538512481153	0.0204749002531143	0.0204677681262329	0.0215759580685447	0.0228746997343904	0.0210008084614233	0.019436336511073	0.0214907804809322
0.0450584937043241	0.0444463023207782	0.0460341194563115	0.0443399724598997	0.0418035478005988	0.0464313558591136	0.0480197054085335	0.0455739781769755	0.0434993294522496	0.0471941484187142	0.0449146721209407	0.043015657202511	0.0429296388796908	0.0421393205068505	0.0461738183535973	0.0443633324715984	0.0420165474040525	0.0422482897744892	0.0407700887687718	0.0398022629230252	0.037879276109414	0.0361800071196497	0.0342243869015062	0.0328520923212031	0.0327596599051171	0.0296393478654658	0.0290546415826529	0.0255103882759207	0.0281173932840172	0.0246545959685159	0.0246109603605463	0.0236759105416199	0.0199298854079993	0.0218417854520798	0.0219885090686502	0.0231123012853316	0.0243393628679589	0.0225122504076555	0.020958722308971	0.0229021987509704
0.0433259653101689	0.0424791793019285	0.0442499870266849	0.0425160694893375	0.0400923239626546	0.0447129997302314	0.0462468052389865	0.0437540051850662	0.0417606229849811	0.0455345804281054	0.0430150287941175	0.0412217453139	0.0412284399398228	0.0403660745490708	0.0445449037785962	0.0428143096962127	0.0406359608116734	0.0410191367362373	0.0394575515156238	0.0385641218878531	0.0367807271949447	0.0351673596809243	0.0335000038574376	0.0322681585965426	0.0323857086551397	0.0294136776900158	0.0290518459570708	0.0257343603834811	0.0284691025095216	0.0255035927789259	0.0255591817680689	0.0249932812908867	0.0214302863761194	0.0233133401016903	0.023592075207981	0.024727292654823	0.0259062304394305	0.0241167174184812	0.0225779283761792	0.0244099685438271
0.0415443969342208	0.0404580431538034	0.0424103751672849	0.0406574662771257	0.0383559855254623	0.042951612533098	0.0444305117716905	0.0418770643847539	0.0399999873991931	0.0438341504624663	0.0410711098018912	0.0394070911392428	0.0394883664450402	0.0385627224014564	0.042865512398772	0.0412537877904603	0.0392316182029206	0.0397866472599904	0.0381421624417434	0.0373292892933451	0.035701996988233	0.0341882206969264	0.0328320222840522	0.0317405416647807	0.0321029244577741	0.0292879719997381	0.0291595062090315	0.0260785198619691	0.0289359824346479	0.0264877956568365	0.0266161333854473	0.0264026641826246	0.0230274814840674	0.024879324283049	0.0252662510179997	0.0264084348817413	0.0275620654391733	0.0258010764967239	0.0242802285336389	0.0260024587412663
0.0397456755239499	0.0384177639455521	0.0405476420155646	0.0387987410581411	0.0366284751858981	0.0411792509255138	0.0426020181065427	0.0399749597846124	0.0382526864691226	0.0421256538776427	0.0391209299868834	0.0376091881239947	0.0377466557798077	0.0367679549222024	0.0411688941660845	0.0397164280222391	0.0378372441980721	0.0385835639544182	0.0368602590410761	0.0361332802581352	0.0346808028882288	0.0332790430097394	0.032253646509991	0.0313014078357693	0.0319387439291953	0.0292903307733547	0.0293977468620778	0.0265606639191543	0.0295299688607655	0.0276032390405757	0.0277794432325088	0.0278935766220255	0.0247050449379264	0.026525236140415	0.0269961221354751	0.0281408693500345	0.0292900860439108	0.027549256771934	0.026048983939031	0.0276646510049674
0.0379629220097616	0.0363953636399768	0.0386958800680065	0.0369759155440527	0.0349449871098714	0.039429160024468	0.0407933291714483	0.0380809054892348	0.0365551170380381	0.0404426829026905	0.0372044617600864	0.0358668001195159	0.0360423689822921	0.0350220467975919	0.0394894555812588	0.0382369021242271	0.0364870078246796	0.0374418383268428	0.0356476421479284	0.0350107715493765	0.0337534826612197	0.0324739348239351	0.0317936569465244	0.0309783209175857	0.0319134617191502	0.0294408306494741	0.0297780298173729	0.0271888372795807	0.0302544251713322	0.0288379300407099	0.0290403217612225	0.0294514712068426	0.0264434506062456	0.0282332575876821	0.0287647049079484	0.0299078999363675	0.0310708626300202	0.029343003863002	0.0278654325029504	0.0293789647103654
0.0362292706564133	0.0344288830525877	0.0368897625726742	0.0352250875060173	0.0333405188638923	0.0377344801262134	0.0390360228297692	0.0362284125694497	0.0349432402723667	0.0388182154550926	0.0353622557035433	0.0342182997947599	0.0344148983998903	0.0333652348091743	0.0378614272835388	0.036848113538367	0.0352138713251335	0.0363907973011966	0.0345375118910297	0.0339934572677162	0.0329525045703892	0.03180206383519	0.0314738537065878	0.0307917544714936	0.0320382019534551	0.0297494499801554	0.0303020209296368	0.0279607272646929	0.0311039863980767	0.0301732148033353	0.0303844431643738	0.0310586539223169	0.0282210957781463	0.0299832032272846	0.0305535753197802	0.0316915393571928	0.0328831849436924	0.0311626061304348	0.0297094310717469	0.031126065316244
0.0345763409985529	0.0325558469046218	0.0351630638391156	0.0335806512321818	0.0318479965990314	0.0361266439020179	0.0373597529887128	0.0344498844088247	0.0334505692232151	0.0372829096111042	0.0336335580323651	0.0326994842218643	0.0329019590136547	0.0318355296511237	0.0363172111600093	0.0355790903953572	0.0340475964432358	0.035455106296357	0.0335580813832988	0.033107629927675	0.0323037282138583	0.0312849688766173	0.0313068307358552	0.0307530012427065	0.032313730387203	0.0302150470281927	0.0309615157129913	0.0288642438872761	0.0320652562754354	0.0315854717678187	0.0317931106151378	0.0326952272254461	0.0300152100360716	0.0317534056025022	0.0323434717604154	0.0334730520308999	0.0347048586256317	0.0329875676993818	0.0315601314165589	0.0328856148250366
0.0330324058653049	0.0308112461931124	0.0335468289448338	0.0320731007577632	0.0304959950641485	0.0346334843280774	0.0357905235447537	0.0327749016453503	0.0321057561584452	0.0358631546105863	0.0320538723070805	0.0313409021814528	0.0315370506526489	0.0304659622932414	0.0348854320408651	0.0344526931978327	0.0330125229096414	0.0346527288705295	0.0327301008234347	0.0323717535250388	0.0318237978064305	0.0309342225795108	0.0312945315992566	0.0308629082408895	0.0327303634982629	0.0308256130231749	0.0317393971071668	0.0298790716001001	0.0331181622686985	0.033047847331711	0.0332445221216489	0.0343399888475492	0.0318026420877609	0.0335215083229268	0.0341148606639098	0.0352334792513138	0.0365134178206361	0.0347972214220332	0.033396589028595	0.034636948638679
0.0316203389922716	0.0292250349587235	0.03206724158897	0.0307265285458556	0.029306211334471	0.0332771595121415	0.0343488335689764	0.0312282426395566	0.0309299719192463	0.0345790202876624	0.0306520468177108	0.030164908581479	0.0303465355937496	0.0292814554461702	0.0335888099908811	0.0334834095383427	0.0321253610318377	0.0339931755169132	0.0320646690345958	0.0317944252528142	0.0315181742503201	0.030749950142632	0.0314279297232851	0.0311117313414339	0.0332689798522838	0.0315596995514592	0.0326113698228388	0.030978793259474	0.034237681892315	0.034531842327197	0.0347149986894359	0.0359712505416635	0.0335605380652894	0.0352651636293323	0.0358484627969113	0.0369541402230043	0.0382867568708345	0.0365712849076542	0.0351983121689223	0.0363596788338257
0.0303555395259292	0.0278192977889755	0.0307433573865861	0.0295561018962131	0.0282910308712581	0.0320721136049943	0.0330478843882981	0.0298277898813381	0.0299344511414981	0.0334423515991112	0.0294471888997648	0.0291828891183629	0.0293467007048605	0.0282957705134462	0.032442085989963	0.0326756134561222	0.031393355372579	0.0334763703050172	0.03156178298491	0.0313731635295377	0.0313802858778023	0.0307205935711538	0.0316879263144986	0.0314801471947874	0.0339028896274652	0.0323886514796564	0.0335480981473128	0.032133164450406	0.0353956585742635	0.0360086580226373	0.0361800928471965	0.0375675653986305	0.0352669319132	0.0369626439165089	0.0375257422757561	0.0386171069014822	0.0400036914798635	0.0382903667563515	0.0369457609841881	0.0380342314759564
0.029244148948253	0.0266054724853536	0.0295850121422807	0.0285659691442516	0.0274516779534941	0.0310233987635123	0.0318921208725958	0.0285825991880019	0.0291187144399486	0.0324553339213164	0.0284459573591029	0.0283932730685392	0.0285413867391787	0.0275092058918968	0.0314503388570467	0.0320226823159005	0.0308132148226847	0.0330924025296521	0.0312100063432788	0.031094351743759	0.0313920585421311	0.030824025367929	0.0320472666773218	0.0319411879746351	0.0346001719023532	0.0332791694283334	0.0345173886440628	0.0333102194343982	0.0365624971745231	0.03745028626179	0.0376155442463728	0.0391083669456539	0.0369012679996504	0.0385933812568414	0.039129361783704	0.0402056525707987	0.0416444614108483	0.0399364305502123	0.0386208056004965	0.0396423277746053
0.0282819415322298	0.0255822275723017	0.0285913230976544	0.0277481213751554	0.0267774648651122	0.0301257249608912	0.0308764094647354	0.0274915081796094	0.0284699677980235	0.0316098562726007	0.0276409313664341	0.0277809359734272	0.0279208326946359	0.0269077484017065	0.0306080657140627	0.0315072427653274	0.0303711117987709	0.032822268492854	0.0309874115040694	0.0309344180345453	0.0315257420115916	0.0310297752094368	0.0324730676449768	0.0324626920528111	0.0353260841057324	0.0341957857378374	0.0354861627412267	0.0344780380200917	0.0377086227205835	0.0388303716677484	0.038998081985826	0.0405745299801413	0.0384448722616778	0.0401384486410033	0.0406436071652054	0.0417046745289199	0.0431911853834245	0.0414932227316365	0.0402071497900446	0.0411674180187214
0.0274542203144936	0.0247346515534728	0.027750197572069	0.0270826199117509	0.0262464700070574	0.0293635299810546	0.0299860953333472	0.0265426646546211	0.0279639609187338	0.0308878894463712	0.0270106466908836	0.0273183102672408	0.027462186066722	0.0264640925269845	0.0298993113628635	0.0311025768391626	0.0300438330243356	0.0326394969959033	0.0308636432127873	0.0308620357528058	0.0317466349077931	0.0313018926013151	0.0329294988634253	0.0330098439472797	0.0360452490269851	0.0351029916269065	0.0364220918440511	0.035606129970415	0.0388056662411014	0.0401248905807074	0.0403060907995553	0.0419488646398477	0.0398813834800514	0.0415809940577329	0.0420547834088475	0.0431010907495184	0.0446282761103743	0.0429466683034193	0.0416907240692642	0.0425950749455671
0.0267368651971509	0.024035188417136	0.0270390983482686	0.0265392878690029	0.0258276193943768	0.0287121653819864	0.0291980252929745	0.0257142164870722	0.0275672174512931	0.0302628909747016	0.0265214873008042	0.0269680551333873	0.0271316957716648	0.0261404155239774	0.0292989238827	0.0307749499881277	0.0298008953501512	0.0325123737676273	0.0308026993604591	0.0308409157689441	0.0320161618915156	0.0316019182442306	0.0333802520458564	0.0335474796029349	0.0367234637291357	0.0359669143351034	0.0372948717680659	0.0366664727382872	0.039827393967997	0.0413126917240817	0.0415201643362411	0.0432165538354171	0.041197151776587	0.042906635194173	0.0433515824442054	0.0443842093153872	0.0459428203145368	0.0442852358552924	0.0430600493564196	0.0439133504122311
0.0260984123371759	0.0234462837181628	0.0264270229223446	0.0260805765418913	0.0254837753588116	0.0281400396508306	0.0284824178429083	0.0249761453707479	0.0272401964446099	0.0297020221708066	0.0261310821286652	0.026686712606805	0.0268881297267872	0.0258922907799631	0.0287747554427136	0.0304864388719898	0.0296072371224828	0.0324064007764729	0.0307659286036596	0.0308327101177879	0.0322948067207112	0.0318915546689703	0.0337905902384773	0.0340419841378213	0.0373290950708938	0.0367565592018794	0.0380771763499241	0.0376342721391571	0.0407504214643003	0.042375936137779	0.0426235680142571	0.0443655414049125	0.0423816074399892	0.0441038191717389	0.0445254213553369	0.045546067944068	0.0471249254841424	0.0455002709410978	0.044306569671944	0.0451130963711842
0.0255028068750853	0.022924207627257	0.0258773553024235	0.0256650396832987	0.0251752296400091	0.02761135358734	0.0278052867038388	0.0242929494598934	0.0269407715697302	0.0291688062405647	0.0257924609892386	0.026428602873217	0.0266866837068003	0.025672898201181	0.028290427173326	0.0301978038205691	0.0294260362801977	0.0322866588960252	0.030714815692105	0.030799644250712	0.0325445816634964	0.0321348188047963	0.0341289186986235	0.0344627432367302	0.0378341032800194	0.0374446916409814	0.0387453562611628	0.0384885193125218	0.0415547603199698	0.0433004641384384	0.0436026298725606	0.0453868750387096	0.0434275995973095	0.0451641485508755	0.045570747567531	0.046581739081229	0.0481680321103378	0.046586294276492	0.0454249497076031	0.0461882483001234
0.0249123656138611	0.0224232584367057	0.0253510797970814	0.0252508002660839	0.0248630296069767	0.0270889880310283	0.027131047242731	0.0236267091084059	0.0266274735766221	0.0286258254815686	0.0254581563442479	0.0261493284028421	0.0264826775461694	0.0254368132192463	0.0278082132777073	0.0298710525344471	0.0292212876251175	0.0321198492574116	0.0306132942800288	0.0307066660422927	0.0327309129389607	0.0322996343364854	0.0343679201828901	0.0347831957140739	0.0382147693468636	0.0380084506971492	0.0392799510757686	0.0392124061751218	0.0422242404717245	0.0440761076419522	0.0444470726163367	0.0462750045141357	0.0443317007446462	0.0460826717660199	0.0464853052060133	0.047489593766541	0.0490691870698134	0.0475412584719317	0.0464133302456025	0.0471360663328703
0.024290538816561	0.0218996260267824	0.0248098654503164	0.0247985544916315	0.0245117715466543	0.0265371707044899	0.0264249727786026	0.022940069986613	0.0262621544902388	0.028037139743603	0.0250836668748404	0.0258085409831539	0.0262345865353393	0.0251429830224302	0.0272916755384695	0.0294715067143996	0.0289599284611328	0.0318759144516035	0.0304295051504997	0.030523063465865	0.0328239714350494	0.0323589344943572	0.0344853457991873	0.0349815734439424	0.0384522071560624	0.0384297780892534	0.0396660727207188	0.0397936457151298	0.0427468422123681	0.0446969579673102	0.0451502947223349	0.0470280321074246	0.0450944693490527	0.0468581329722046	0.0472703540245701	0.0482715146905706	0.049829270452818	0.0483667539028228	0.0472735311948949	0.0479573262489786
0.0236042185259519	0.0213145033123467	0.0242186934923116	0.0242739091503597	0.0240917452515051	0.0259237019835204	0.0256552844051738	0.0221988200757976	0.0258119737784071	0.0273702512627005	0.0246300448942695	0.0253719146991301	0.025906261094059	0.0247568323109402	0.0267078354262742	0.0289693393616573	0.0286134593719515	0.0315292437541375	0.0301370483381681	0.030223615152343	0.0327995572739935	0.0322913948583953	0.0344645625307785	0.0350414205110201	0.0385327313096407	0.0386957291690531	0.0398937047386185	0.0402247280522278	0.043114962127293	0.0451615920896397	0.0457096033281912	0.0476479080907121	0.0457206582554753	0.0474931727295974	0.0479308289412416	0.048933045493521	0.050453164274647	0.0490681507279503	0.0480111883067866	0.0486564490875367
0.0228255233848541	0.0206363836954893	0.0235479116823755	0.02364907460873	0.0235805106454113	0.0252216853990327	0.0247947973381776	0.0213739373713365	0.0252507889689029	0.0265975819427148	0.0240656631790385	0.0248124644743809	0.0254684194094393	0.0242516639579134	0.0260288339078001	0.0283406582214491	0.0281591202726365	0.0310595304682547	0.0297158468477945	0.0297893934148352	0.0326396695020301	0.0320819210060675	0.0342949477880839	0.0349519720183008	0.0384481364610981	0.0387987135812161	0.0399579484311471	0.0405031298522234	0.0433256280076132	0.0454732536221094	0.0461263965671413	0.0481405598110298	0.0462193511844489	0.0479944667776047	0.0484754242652554	0.0494834594420474	0.0509498470064713	0.0496546599936416	0.0486358054520885	0.0492415544323634
0.0219331388140756	0.0198427448311434	0.0227747788962933	0.0229040823070445	0.0229640977202961	0.0244108386387947	0.0238221659494866	0.0204431682989863	0.0245601326600085	0.0256975329204632	0.0233673885871391	0.0241114425622265	0.0248996185347461	0.0236096200104365	0.025233152433261	0.0275682666798852	0.0275807422959725	0.0304523781176091	0.0291527613523766	0.0292083539353831	0.032332882305685	0.0317219996042365	0.0339722029207176	0.0347084556814639	0.0381959289001179	0.0387366970405387	0.0398592351695165	0.0406314831745474	0.0433806693993371	0.045639977830118	0.0464062877174868	0.0485159379037747	0.0466040031023583	0.0483727852209848	0.0489165823073353	0.049935726399457	0.0513323927623161	0.0501392924196043	0.0491606999529303	0.0497244185357641
0.0209133917580268	0.018921473073671	0.0218846812881546	0.0220277689577084	0.022238061654241	0.0234785429029754	0.0227228541447313	0.0193923338123113	0.0237299957315465	0.0246552581945838	0.0225214587560101	0.0232590715532695	0.0241869455770061	0.0228224903736596	0.0243065429869521	0.0266422541505785	0.0268694169707371	0.0296997581501292	0.0284420909936113	0.0284758405077201	0.0318746264959066	0.0312099990875451	0.0334986382346127	0.0343123616951016	0.0377795377246401	0.0385133818230462	0.0396035134563497	0.0406176990001064	0.0432868422909348	0.0456746420181689	0.0465591576885716	0.0487879578511467	0.0468923530057175	0.0486429488670045	0.0492703617078604	0.0503063530590952	0.0516178486593367	0.0505386894227807	0.0496028145176911	0.0501203148715349
0.0197613106366016	0.0178724801113356	0.0208722709012653	0.021018805200927	0.0214086244639686	0.0224208370899926	0.0214900182437126	0.0182166682804606	0.022759647476517	0.0234633198077029	0.0215243789931458	0.0222553779061461	0.0233266668270514	0.0218926520769663	0.0232428560315972	0.0255605752647478	0.0260241243897262	0.0288004177227039	0.0275860824455386	0.0275951220479825	0.0312674506738852	0.0305514843523372	0.0328834631270115	0.0337717094601514	0.0372085204713688	0.0381383708402122	0.0392024082127154	0.0404750291041502	0.0430558976146369	0.0455949132417731	0.0465991157811327	0.0489743098875494	0.047106170690744	0.0488236537324826	0.0495561574449239	0.0506150688067253	0.051826959227251	0.0508727982659452	0.0499823670112103	0.0504477123207319
0.0184820014569455	0.016710072631569	0.0197428301227177	0.0198870810469147	0.0204941066875969	0.0212436021434998	0.020125552316923	0.0169226235954483	0.0216587355254978	0.0221224258096442	0.0203841811045722	0.0211114089828357	0.0223250648100538	0.0208344240396356	0.022044987294575	0.0243297893185167	0.0250524555838278	0.0277603307061416	0.0265955563251193	0.0265780692710492	0.0305213137559008	0.0297595891127368	0.0321430939229472	0.0331013214991946	0.036498764206111	0.0376273061167512	0.038673336162271	0.0402220362964028	0.0427045727771486	0.0454230546188577	0.0465443415117322	0.0490961063058052	0.0472707943945855	0.048937130044707	0.0497962436539462	0.0508843299565179	0.0519837043889215	0.0511643635761587	0.050322310391211	0.0507278063807536
0.0170928057330661	0.0154667962643397	0.0185142282106399	0.0186558135588586	0.0195267751697156	0.0199642287962243	0.0186416472996231	0.0155307824019436	0.0204489334160993	0.0206425118230818	0.0191224466087902	0.0198511639142392	0.0211996983409286	0.0196761321567288	0.0207262106582947	0.0229661606737788	0.0239715549864418	0.0265932816474288	0.0254907453887633	0.0254460671596849	0.0296539365536139	0.0288554642825902	0.0313014630212943	0.0323230906192404	0.0356726641527184	0.0370019541435404	0.0380395427153932	0.0398824266476557	0.0422544726358363	0.0451855407357717	0.0464167733807839	0.0491773344163705	0.0474144170293252	0.049008600405487	0.050015114258259	0.0511386206082899	0.0521146198623676	0.0514382130367398	0.050647581920646	0.0509838633802363
0.0156269358148472	0.0141995946448027	0.0172199063312031	0.0173647888705033	0.018555022035806	0.0186141156293885	0.017063400172342	0.0140808765935763	0.0191664213760624	0.0190445447752355	0.0177775876231087	0.0185146223896253	0.0199813300072059	0.0184631414988824	0.0193122377255261	0.021497369771885	0.0228093853603981	0.0253216677253814	0.0243024079290968	0.024231230111893	0.0286912066873856	0.0278687796870784	0.030390267174707	0.0314661892781139	0.034759233175767	0.036290184813186	0.0373300003089808	0.0394846788564674	0.0417317912546444	0.0449124246183158	0.0462416055496378	0.0492440883869842	0.047567089341282	0.0490655060755293	0.0502386074263126	0.0514035412458728	0.0522478787986312	0.0517203280996402	0.0509841354819224	0.0512403686434438
0.0141395798687496	0.012998644678388	0.015913306079543	0.0160750399134346	0.017645272582615	0.0172423345587743	0.0154333166242475	0.0126403048577118	0.017865399405709	0.0173636383350264	0.0164098843801241	0.017162192098181	0.0187167197155239	0.0172618400689499	0.0178444246035132	0.0199651303618886	0.0216063421825693	0.023977583375498	0.023073195367904	0.0229778987080181	0.0276675743180679	0.02683818147285	0.0294490195584572	0.0305671121327451	0.0337940516554758	0.0355257552867716	0.0365790752062352	0.0390613887024727	0.0411668100667026	0.0446363985095908	0.0460465534412826	0.0493235669053267	0.0477594329811673	0.0491364839666911	0.0504928200098862	0.0517046979397952	0.0524121338204607	0.0520367126297213	0.0513577747602228	0.0515219882918121
0.0127174334667965	0.0119963008535869	0.0146736673691291	0.0148745111423811	0.0168819850041409	0.0159204736145728	0.0138189000188521	0.0113170748115551	0.0166223584263168	0.0156543740518202	0.0151082515842847	0.0158803149583955	0.0174722048176064	0.016163600570561	0.0163845013516285	0.018428951473295	0.0204170328860653	0.0226041805557335	0.0218590420283163	0.0217441688625944	0.0266262767543113	0.0258114754568076	0.0285246628853	0.0296693584402075	0.0328189055891135	0.0347477664473867	0.0358258329999026	0.0386482379654998	0.040593096133503	0.0443915053440684	0.0458608583746724	0.0494428483285312	0.0480210973091284	0.0492501027055711	0.0508028476086669	0.0520664351369224	0.0526351504827512	0.0524121029907376	0.0517928372059129	0.051852380718143
0.0114904775208386	0.0113648851787669	0.0136111817247577	0.0138817923445166	0.0163626859240695	0.0147473567466382	0.0123242004682323	0.0102730059023645	0.0155393624844229	0.0139993840411036	0.0139964276302935	0.0147859258116653	0.0163370700171152	0.0152853940717062	0.0150205707118705	0.0169708146295722	0.0193115425135098	0.021257100610409	0.0207298959921964	0.0206027100309188	0.0256190700766662	0.0248451017270113	0.0276703707558068	0.0288224574532453	0.0318808868894073	0.0339996168775889	0.0351128244868169	0.0382825094039477	0.0400463241920846	0.0442114947510811	0.0457140238308739	0.0496274906110956	0.0483790478483912	0.0494334043822958	0.0511914217809225	0.0525104897612937	0.0529423041657802	0.0528685984132854	0.0523108144703766	0.0522529248406903
0.0106359154426445	0.0112810935999366	0.0128647000130205	0.0132398707102768	0.0161846144963733	0.0138489709281827	0.0111022792112746	0.00971582498798919	0.014741454436628	0.0125210450444987	0.0132304292463159	0.0140228255060046	0.0154235595065464	0.0147601419548454	0.0138717664702583	0.015698940424179	0.0183745928419482	0.02000532998697	0.01976835002809	0.0196392873634557	0.0247049333166779	0.0240022200878879	0.0269430687123816	0.0280799554856592	0.0310306696643527	0.0333272609163966	0.0344841974264721	0.0380011172518189	0.039562669858099	0.0441278804014824	0.0456343144549696	0.0499000455311193	0.0488558312209192	0.0497103449919898	0.0516775511565463	0.0530546762405228	0.0533550552350762	0.0534243229546743	0.0529290261280034	0.0527414619209265
0.0103470812495104	0.0118522248851239	0.0125795317118247	0.0130881365814314	0.016423257876399	0.0133640209284748	0.010351592239111	0.00983119545378835	0.014359953150665	0.01138967226083	0.0129721209786964	0.0137383040715041	0.0148572684275385	0.0147096345460538	0.0130834921068691	0.014745191151357	0.0176998923559295	0.0189300393321101	0.0190639216568748	0.0189465182331804	0.0239470323424409	0.0233485939442325	0.0263992738267277	0.0274960075400531	0.0303196878964312	0.0327766235073691	0.0339830510962374	0.0378382166143655	0.0391767806831036	0.0441678387320753	0.0456471013372471	0.0502786161643284	0.0494680037356174	0.0501002708994846	0.0522752975437124	0.0537117311836062	0.0538895500709327	0.0540922498653147	0.0536594796033334	0.0533311674728259
0.0107485679505033	0.0130621813737046	0.0128600189215792	0.0135135325871619	0.0171113428289133	0.0134071870539157	0.0102608759642511	0.0106728063973483	0.0144975417623511	0.0108052389900246	0.0133332394785033	0.0140364444674352	0.0147517268347695	0.0152052397182312	0.0127998826721358	0.0142464778280519	0.0173770000511556	0.0181190444400726	0.0187009740896551	0.0186107409021277	0.0234073157070347	0.0229457719849908	0.0260892554219351	0.0271204803265823	0.0297961097292724	0.0323901812084864	0.0336481202281272	0.0378225884652264	0.0389194309591769	0.0443521725753577	0.0457731939280823	0.0507756101796308	0.0502249194648558	0.0506165962734636	0.0529928211480049	0.0544884436969068	0.054555505050071	0.0548793164654446	0.0545080416680872	0.0540296712200632
0.0118209062797819	0.0147975811814227	0.0137236091883685	0.0145134684275565	0.0182312739186552	0.0140234789665427	0.0109043714248553	0.0121362442682129	0.0151901813134212	0.0109231995056952	0.0143243378091558	0.0149344399738077	0.0151722443762793	0.0162419728275158	0.0131115569707914	0.0143051485722948	0.0174715966391216	0.0176546225263415	0.0187413085111198	0.0186933966620876	0.0231387929763013	0.0228421645808886	0.0260503193338484	0.0269930554887705	0.0294998950971248	0.0322030011742809	0.0335101350603729	0.0379751341977912	0.0388150904905005	0.044693614841495	0.0460273429317123	0.0513968372347966	0.0511280370919335	0.0512658433257876	0.0538318048607756	0.0553851688372412	0.0553555078640258	0.0557859287167252	0.0554740131037624	0.0548385216174355
0.01342771992861	0.0169156029548551	0.0150995873719525	0.0160056570144959	0.0197254329397315	0.0151708779458318	0.0121952092830419	0.0140478370239094	0.0163959337768417	0.0117602262580046	0.0158590643309308	0.0163616882541524	0.0161120555278142	0.0177477606282902	0.0140129733934369	0.0149466349501474	0.0180070780792092	0.017595544349081	0.0192079804501614	0.0192144159143821	0.0231769084590376	0.0230642941303204	0.0263009067356145	0.0271375668987796	0.0294577700817025	0.0322388689863147	0.0335884717953641	0.0383068931901295	0.038879746611791	0.0451957353523041	0.0464171096833713	0.0521410614367148	0.0521708272734157	0.0520471670947924	0.054787318768868	0.0563957717550887	0.0562848166539555	0.0568059038925146	0.0565501442190486	0.0557530494025202
0.0154028863925876	0.0192880913703981	0.0168706840377284	0.0178713259848336	0.0215154737380546	0.0167471283898651	0.0139585771670531	0.0162477493754235	0.0180195479435851	0.0131897957012443	0.0178050942249954	0.0181997298206049	0.0175006073122834	0.0196167384876916	0.015411802305929	0.0161103823714857	0.0189586596396776	0.0179602870690198	0.0200794823470407	0.0201473796044191	0.0235327860959764	0.0236115466395056	0.0268374822080725	0.0275582388433656	0.0296793747127677	0.0325073585742794	0.0338888307452187	0.0388179587699892	0.039119355961263	0.0458526261041967	0.0469422624721787	0.0530000557098684	0.0533392647195329	0.0529524161171445	0.0558481239919909	0.0575079906260284	0.0573316647652367	0.0579268392659871	0.0577230681935833	0.0567626313193705
0.01760450961749	0.0218128350354584	0.0189156195567745	0.0199925997749127	0.0235190908010559	0.0186320023997881	0.0160227290916695	0.0186143444058755	0.0199485771969472	0.0150302885965747	0.0200306827338961	0.0203241391837426	0.0192344934111877	0.0217395829676172	0.01717743329781	0.0176819114524296	0.0202635785906295	0.0187214616125494	0.021297737760372	0.0214292675505384	0.0241911355956794	0.0244567393580454	0.0276353462133802	0.0282391094800494	0.030155765388778	0.0330026088688736	0.03440252494555	0.0394974978425232	0.0395292254713722	0.0466493974083068	0.0475947816912579	0.0539591305708056	0.054612800807201	0.0539666983627492	0.0569973558785899	0.0587041527133568	0.0584780071228598	0.059130840035919	0.0589740771677468	0.0578513038156372
0.0199249693279557	0.0244100740818723	0.02112961233184	0.0222687248148904	0.0256595380185976	0.0207148709877819	0.0182540450880183	0.0210585502977598	0.0220775442722477	0.0171183347005185	0.0224245229517524	0.0226258716132233	0.0212064280259074	0.0240188208631156	0.0191828307694407	0.0195345241917848	0.0218395404283705	0.0198151292756587	0.0227841161265043	0.0229777498610987	0.0251136697319192	0.0255520315884558	0.0286529196441419	0.0291467620149477	0.0308607482362945	0.0337041263807739	0.0351075418142357	0.0403248323680651	0.0400944375427226	0.0475633672655991	0.0483594545482918	0.0549980456097316	0.0559656572539598	0.0550693513991753	0.0582134849423978	0.0599621422854651	0.0597005919469037	0.0603955034659443	0.0602801341354466	0.0589986392082575
0.022283879090649	0.0270163728510337	0.0234278973181374	0.0246180405467948	0.0278691271915395	0.0229037674315955	0.0205550673002101	0.0235134591187088	0.0243168281044121	0.0193294585434295	0.0248976286758717	0.0250157947404022	0.0233204254462296	0.0263725439053721	0.021321758547971	0.0215543692512662	0.02360100481136	0.0211582980340718	0.0244546894924092	0.024706731053711	0.0262463031222344	0.0268373598953735	0.0298378033511514	0.0302352652815132	0.0317545362600827	0.0345793279726073	0.0359710454137977	0.0412713166349266	0.0407912072548815	0.0485657194989744	0.0492149473187105	0.056092173479501	0.0573682682421558	0.0562351744027634	0.0594714370120518	0.0612565069539907	0.0609722190124741	0.0616950438505435	0.061615005824241	0.0601807800503429
0.0246195406447335	0.0295797353440371	0.025742633287711	0.0269748002403487	0.030089482335522	0.0251246662142962	0.0228539703196692	0.0259265631167265	0.0265929037584751	0.0215724445950435	0.0273791182108393	0.0274221571578887	0.02549582187811	0.0287329836270422	0.0235099576770613	0.0236478394272896	0.0254687120219113	0.0226648856876292	0.0262300271783471	0.0265357981702211	0.0275271951161947	0.0282483503109439	0.0311327487343859	0.0314517115573641	0.0327885514300365	0.035587090859621	0.0369526607842385	0.0423026268228217	0.0415888790674942	0.0496233701287321	0.0501351851859119	0.0572137784975175	0.0587887207684228	0.057435772747329	0.060743760596	0.0625595979143133	0.0622630521967721	0.0630014520049878	0.0629504141181032	0.0613715307842158
0.0268828194598576	0.032056397089466	0.0280188373560333	0.0292854150316941	0.0322705742802811	0.0273179470947639	0.0250958613712265	0.0282549844638476	0.0288456903140474	0.023779331387057	0.0298115812789691	0.0297867024626594	0.0276661178998986	0.0310438501566496	0.0256809705120055	0.0257401670357263	0.0273733420398979	0.0242553789777213	0.0280395959652653	0.028394139234262	0.0288933650837865	0.0297220341305765	0.0324803652262078	0.0327410560439145	0.0339101491303794	0.036681480085305	0.0380078442890113	0.0433810903887955	0.0424521977079455	0.0507008114276319	0.0510908571045436	0.0583332898366446	0.0601940852963476	0.0586408870859749	0.0620017519874142	0.0638426621338524	0.0635418807424014	0.0642856059429323	0.0642571280796837	0.0625434235614577
0.0290333588941559	0.0344088869678407	0.0302111419222943	0.0315055139183633	0.0343695521744785	0.0294349958544612	0.0272372090493765	0.0304627434702391	0.031025699748644	0.0258977602189401	0.0321475888108562	0.0320614204938489	0.0297764522875131	0.0332579537162392	0.0277816796800675	0.0277716665034257	0.0292558629848329	0.0258607019791502	0.0298227676949415	0.0302211806618788	0.0302850444875325	0.0312001751227322	0.0338262418500993	0.0340496569313003	0.0350664696305889	0.0378150304110652	0.0390908340902623	0.0444677836181237	0.0433435256219583	0.0517617719824697	0.0520508889126145	0.0594204816523124	0.0615515749074561	0.05981961533215	0.0632164777656035	0.0650768321315035	0.0647772587879836	0.0655182774829867	0.0655059466692819	0.063668699684179
0.0310373768340611	0.0366049205970384	0.0322815846135306	0.0335979475544233	0.0363497555185865	0.031435685886082	0.029242566348055	0.0325192533273885	0.0330918054400313	0.0278861386620518	0.0343473893666219	0.0342062708856862	0.0317812636435354	0.0353354633493286	0.0297689483049648	0.0296942611146103	0.0310665568716529	0.0274226723645503	0.0315282652578217	0.0319658112658713	0.0316480027828592	0.0326307903747961	0.0351207085861317	0.0353275049575818	0.0362071486564923	0.0389412812640155	0.0401569412288182	0.0455242546558835	0.0442247842355365	0.0527706079262201	0.0529837749168955	0.0604455079875465	0.062829510024835	0.0609414749861901	0.0643596622966242	0.0662339847873212	0.0659384864307663	0.066671005758791	0.0666685474581989	0.0647201727316212
0.032866431822272	0.0386168107643266	0.0341982122021596	0.0355315283977931	0.0381799933561327	0.0332867009865697	0.0310827132695029	0.0343985274727516	0.0350096991262964	0.0297107856322131	0.0363774885069154	0.0361877148082278	0.0336425395546974	0.0372427495323882	0.0316073875940143	0.0314689247423734	0.0327637751591141	0.0288930253239419	0.0331131350974579	0.0335852404153721	0.032934486372371	0.0339685767695878	0.0363196504873099	0.0365294290484589	0.0372859882293942	0.0400165339907832	0.0411641604475601	0.0465138385950451	0.045059014080696	0.0536934037394519	0.0538587085491198	0.0613797708841881	0.0639980927418884	0.0619772861461431	0.0654044300178857	0.0672874607789013	0.0669964221283956	0.0677168290974	0.0677181957161885	0.0656719597986001
0.034496765546566	0.0404211929899794	0.035934244278486	0.0372802787781703	0.0398340656751181	0.0349604841151856	0.0327336351718966	0.0360787986137974	0.036750894537866	0.0313443000982209	0.03820981851666	0.0379778191594489	0.035328627614699	0.0389516654881776	0.0332679644155383	0.0330639696986771	0.0343128467012614	0.0302321010727585	0.0345417441390116	0.0350439425085201	0.0341033741618717	0.0351747895121372	0.037384755354975	0.0376156224688217	0.0382618459288813	0.0410009538333027	0.0420742038912574	0.0474026005639459	0.0458115421951613	0.0544988021690405	0.0546464943357204	0.0621966221160392	0.0650300099906656	0.0628998785701172	0.0663259072408026	0.0682126496752729	0.0679241338313415	0.0686308803808096	0.0686303205696842	0.0665000816875449
0.0359089862395425	0.041998941250216	0.0374676012505182	0.0388230118744537	0.0412904728096755	0.03643461168084	0.0341759881592999	0.0375423761965924	0.0382921179344634	0.0327646564614749	0.0398212864511389	0.0395537412799446	0.0368134769792016	0.0404391328810008	0.0347271731201517	0.0344539614874506	0.0356852489714883	0.0314076561555629	0.0357849715495409	0.0363128267696177	0.0351199683706702	0.0362169077091566	0.0382834677559652	0.0385517728431502	0.0390990101773838	0.0418591881767408	0.0428531019158169	0.0481599740533153	0.046450801153701	0.0551586031486728	0.0553202514669052	0.0628719121152302	0.0659008908800607	0.0636846394147561	0.0671016965545037	0.0689874531432807	0.0686974057377441	0.0693908585451378	0.0693829714382784	0.0671829415513623
0.037087954726339	0.0433351973234638	0.0387806635614986	0.040143125786591	0.0425322601739022	0.0376914460306944	0.0353948496074953	0.0387756423470701	0.0396149587532592	0.0339547289644948	0.0411935604913569	0.0408974595623232	0.0380761825024674	0.0416869309203375	0.0359665715179933	0.0356190618002823	0.0368580294504725	0.0323939306522863	0.0368196187976578	0.0373686378591869	0.035955662759523	0.0370682616779512	0.0389888169591008	0.0393089891987971	0.0397672728472981	0.042560660147862	0.0434715064723462	0.0487591666757515	0.0469488669986409	0.0556481769144114	0.0558559342385585	0.0633844056769937	0.0665896437549632	0.0643099238564601	0.0677122402696388	0.0695926416469387	0.0692951210491441	0.0699773918412478	0.0699571702546346	0.0677016955557764
0.0380227924343446	0.0444194670608126	0.0398601757610939	0.0412285323933197	0.0435469560818974	0.0387179667584897	0.0363796375290842	0.0397691282448953	0.0407056906932137	0.0349020718711373	0.0423130056596903	0.0419956609959753	0.0391007334224497	0.0426816190808264	0.0369725489428637	0.0365446550796125	0.037813427974835	0.0331709677000265	0.0376280087697836	0.038193548603952	0.0365876090150025	0.0377076989355891	0.0394792099780124	0.0398636418513675	0.0402418423659052	0.0430796600482192	0.0439048033083592	0.0491773965677441	0.0472817844264324	0.0559467331049616	0.0562326997920172	0.0637160851851166	0.0670786956302974	0.0647573513225805	0.0681410894613261	0.0700121200472477	0.0696995407898169	0.0703743085073643	0.07033717463793	0.0680405300618414
0.0387069648764487	0.0452457553046779	0.0406972407837924	0.0420716710136195	0.0443265715311411	0.0395057164888609	0.0371241318972581	0.0405176373078163	0.0415552030654609	0.0355988557830735	0.0431707136662342	0.0428397286568375	0.0398758983964719	0.0434145474957229	0.0377362429596607	0.0372211621334862	0.0385386496038188	0.0337241396612736	0.038197733813009	0.0387748998860562	0.0369984318935195	0.0381193143599328	0.0397382335729059	0.0401971773138202	0.0405031843039004	0.043395318568711	0.0441331074601539	0.0493960087375249	0.0474297376855327	0.0560374804308434	0.0564331526152759	0.0638523604757162	0.0673541525686954	0.0650120077997431	0.0683750935224934	0.0702331159593619	0.0698964964437892	0.0705688289307841	0.0705106654802374	0.0681868589120222
0.0391384149222039	0.0458127226400958	0.0412873706380677	0.0426695755367953	0.0448676401137506	0.0400508206653524	0.0376265599521771	0.0410203960945679	0.0421590033142345	0.0360419039933097	0.0437625935117338	0.0434257935559926	0.0403952021919392	0.0438819261596745	0.0382535536677117	0.0376439798233084	0.0390257474938069	0.034043831770192	0.0385215176437727	0.0391050500574768	0.0371760085564233	0.0382922467214869	0.0397544831628	0.0402959377958167	0.0405368376262358	0.0434915145571392	0.0441411901402808	0.0494005069474522	0.0473771122947067	0.0559077035793366	0.0564434912669299	0.0637822015900334	0.0674058954459153	0.065062571282704	0.0684045227622555	0.0702463025253341	0.0698755111130572	0.0705516911458018	0.0704688701784124	0.0681314526017292
0.0393197332497824	0.0461238541952506	0.0416305733353783	0.0430239757069751	0.045171283178605	0.040354056713544	0.037889724748864	0.0412812225272923	0.0425172660142069	0.0362327991783615	0.0440895036476015	0.0437548293602412	0.0406569665583967	0.0440849360424257	0.0385252257144454	0.0378135106168574	0.0392715870862013	0.0341252438234924	0.0385971658639081	0.0391813070508385	0.0371133129939953	0.0382205358970122	0.0395214244695306	0.0401509971982082	0.0403332310477699	0.0433567481983728	0.0439183661240478	0.0491805254192124	0.0471124800534989	0.0555487769844376	0.0562535778193322	0.0634982075366493	0.0672276219495734	0.0649013738844065	0.0682231341160571	0.0700458649826935	0.0696298608532121	0.0703172192049389	0.0702066305108243	0.0678685090607766
0.0392583617453466	0.0461876345814144	0.0417314647342507	0.0431414206370243	0.0452432900665259	0.0404209582289979	0.0379211664625293	0.0413087058786179	0.0426349131560912	0.0361780473363319	0.044157415609368	0.0438327775761342	0.0406644001884731	0.0440298734465341	0.0385569818410518	0.0377352628649208	0.0392778734980231	0.0339682833020185	0.0384275900406082	0.0390059269936337	0.0368083231782716	0.0379030350986849	0.0390372898686521	0.0397580174007761	0.039887511087284	0.0429839965640981	0.0434583583767421	0.0487297562910163	0.0466285296133129	0.0549561295379608	0.0558569457733486	0.0629966213198112	0.0668168427761341	0.0645244109634897	0.0678281878052317	0.069629518345122	0.0691565851673576	0.0698633418668325	0.0697224221688009	0.0673956738087208
0.0389668306164113	0.046017724158253	0.041599399417335	0.0430334163928539	0.0450942057266053	0.0402619460076431	0.0377333514452896	0.0411163946597327	0.0425217163037574	0.035889296509622	0.0439776044419064	0.0436706961014381	0.0404257315007019	0.0437283241915124	0.038359700249752	0.0374200143065643	0.0390512325545837	0.0335775358427053	0.0380208994803368	0.0385861725747854	0.0362639913508179	0.0373433764877792	0.0383050125588497	0.0391171263597578	0.0391993877953931	0.0423705605477706	0.0427591494074842	0.0480458430670661	0.0459219574454489	0.0541291703081873	0.0552507582150248	0.062277299115256	0.0661748378097143	0.063931305033372	0.0672204209168088	0.0689984817689587	0.0684564534588831	0.0691915672739449	0.0690183312849877	0.0667140155410332
0.038463031655985	0.0456331297840358	0.0412486172549114	0.0427165697910345	0.0447394180737881	0.0398924802837101	0.0373438852546846	0.0407229868126972	0.0421924136820933	0.0353836139716014	0.0435668632093654	0.0432849259251999	0.0399543839238133	0.0431973664863906	0.0379496321038801	0.0368840385974648	0.0386033422173215	0.0329623105630455	0.0373905624021749	0.0379344324741399	0.0354882840484148	0.036549994806408	0.0373322061174208	0.0382328208790498	0.0382730032400765	0.0415179083899503	0.0418228252327318	0.0471302467445503	0.0449933290842772	0.0530711826780164	0.0544357249120703	0.0613436396224985	0.0653065764624253	0.0631252302016103	0.0664039823679943	0.0681574137521493	0.0675338925375314	0.068306917837952	0.068099991928566	0.0658279617800022
0.0377705271819429	0.0450583570305135	0.0406984016298833	0.0422127267668832	0.0441992344599346	0.0393332270145474	0.0367757419887514	0.040152510295094	0.0416668341349643	0.0346838267273107	0.042947736692581	0.0426972686339554	0.0392691962880311	0.0424597997855206	0.0373486544561001	0.0361493972032223	0.0379511148148487	0.0321367685667007	0.0365556434709802	0.0370684096029461	0.0344943069958025	0.0355362214881314	0.0361312042462248	0.0371139008541427	0.0371168302653742	0.040431520010865	0.0406554168097165	0.0459880893455433	0.043846917550095	0.0517891927529319	0.0534159848249443	0.0602024782253906	0.0642206051662553	0.0621128013556489	0.0653863325029029	0.0671143111309645	0.0663968789444819	0.0672178283361128	0.066976487374786	0.0647451980409472
0.0369188838130607	0.044323518813941	0.0399732402445096	0.0415490844146556	0.0434989295561365	0.0386102239859708	0.0360574909987458	0.0394344692064281	0.0409700140927416	0.0338189236555077	0.0421487611297361	0.0419351597258382	0.0383946895837786	0.0415443894778501	0.0365845456927194	0.0352442945270818	0.0371169302871965	0.0311201531354751	0.0355411258494403	0.0360113897530183	0.0333005403676687	0.0343204708626353	0.0347191857515531	0.0357734481171845	0.0357436142961016	0.03912073742708	0.0392667447184854	0.0446279787897802	0.0424905244055981	0.0502938171678101	0.0521989589827842	0.0588639495331564	0.0629289040550748	0.0609039311236516	0.0641781095365315	0.0658803738022228	0.0650567987774273	0.0659360091395191	0.0656602168853596	0.0634765329354826
0.0359439974906234	0.0434643553584091	0.0391029678664356	0.0407582390592225	0.0426687343562326	0.0377550173444072	0.0352234797009886	0.0386039082922787	0.0401322813136323	0.0328244976295689	0.0412046793282486	0.0410318069815973	0.0373613728797957	0.0404861004250013	0.0356912511701073	0.0342034776872535	0.0361289140550934	0.0299371488063465	0.0343783192704886	0.0347926009937601	0.0319312213908808	0.0329265500785668	0.0331184237193116	0.0342288722175595	0.0341703793005214	0.0375986293389906	0.0376702755061591	0.0430618191230377	0.0409352886300198	0.0485990953290597	0.050795177671524	0.0573413210111572	0.0614467139836921	0.0595116566433265	0.0627929640918162	0.0644698360877736	0.0635282767050031	0.0644762754181355	0.064166728620367	0.0620357306525894
0.034888333904096	0.0425220904800946	0.0381228492076549	0.0398781063610494	0.041743716448509	0.0368047124204189	0.0343138931120279	0.0377013143253421	0.03918925768779	0.0317431627524397	0.0401565692106298	0.0400262359063203	0.036206060476007	0.0393262610272462	0.034709070224617	0.0330686253560536	0.0350212355342139	0.0286184005630995	0.0331053337711222	0.0334476623925003	0.030416921354887	0.0313841334421268	0.031356716067656	0.0325020586405796	0.0324185313854447	0.0358818826753214	0.0358830026457897	0.0413046109009505	0.0391954892143448	0.0467223114938531	0.04921808522544	0.0556507995898598	0.0597923340170687	0.0579519372096736	0.061247362043643	0.0628997645519601	0.0618289748002572	0.062856341965231	0.0625145179945791	0.0604393112086306
0.0338009390148674	0.0415430096056566	0.0370735258769687	0.0389516127025032	0.0407634746201683	0.0358018410893036	0.0333745533931771	0.0367722262127505	0.0381817004869807	0.030624802085417	0.0390517742989987	0.0389631424358598	0.034972131526478	0.0381125478136951	0.0336846357645839	0.031888600356721	0.0338343675318414	0.0272012154579982	0.0317675490931669	0.0320190881611361	0.0287953656692538	0.0297294446885802	0.0294680764127729	0.0306196736791908	0.0305141114400074	0.0339907410740222	0.0339253721624546	0.0393742479815	0.0372883490626296	0.0446838127600306	0.0474838252370984	0.0538113121930244	0.0579868881976375	0.0562434227854985	0.0595603546641071	0.0611898207643396	0.059979360525197	0.0610965818244746	0.0607247891427211	0.0587063176211016
0.0327369752958954	0.0405776017192544	0.0360007021155025	0.0380260136333256	0.0397715386250958	0.0347938913968553	0.0324562493609266	0.035866373476179	0.037155057183755	0.0295263734509048	0.0379434557452194	0.0378923969461991	0.033709592726009	0.0368986054157895	0.0326704721529012	0.0307193264699735	0.0326151835754973	0.0257304287038536	0.0304179143034838	0.030556743219047	0.0271125207218542	0.0280061738706496	0.0274937836114092	0.0286137059938126	0.0284882735593009	0.0319490211341693	0.0318212839137545	0.0372913191900512	0.0352338505869025	0.0425068298448876	0.045611008537552	0.0518442598633595	0.0560540585658608	0.0544071919884389	0.0577533135431619	0.0593619858700717	0.0580024414876342	0.0592197450732254	0.058821175035381	0.0568580476296755
0.0317564276354512	0.0396790776892532	0.034954384241918	0.0371516582266241	0.0388143361250817	0.0338322835470106	0.031613317237065	0.0350361260456012	0.0361585603441803	0.0285108331728037	0.0368895077188037	0.0368679829999163	0.0324746980253365	0.0357430263969598	0.0317238197731315	0.0296228937250502	0.0314166726502762	0.0242593088407312	0.0291167536754119	0.0291180158345947	0.0254238802705406	0.0262665892038096	0.0254838850036213	0.0265223573775872	0.0263780991022208	0.0297842536691938	0.0295982163996948	0.0350789265180698	0.0330545776934102	0.0402173081958444	0.0436204656654222	0.0497732433730286	0.0540197788788476	0.0524664563664217	0.0558496258573308	0.0574402418345369	0.0559234623003258	0.0572506318489779	0.0568294091066554	0.0549177456851404
0.0309215579200735	0.0389010938472587	0.0339874374339906	0.0363800161678913	0.0379395819295687	0.0329705390633159	0.0309011812262465	0.0343340587118378	0.0352436568192574	0.0276445948363519	0.0359505259077672	0.0359461180767792	0.0313287486056984	0.0347073444448368	0.0309043536562944	0.0286653467524373	0.0302969265614047	0.0228501450385928	0.0279305404456558	0.0277672668673629	0.023795651785826	0.0245726304899879	0.0234991654429001	0.0243914255244721	0.0242278908196344	0.0275280217496772	0.0272875489968416	0.0327625360940305	0.0307756053633594	0.0378437569906861	0.0415349845170525	0.0476237556567885	0.0519118801020871	0.0504462254243234	0.0538743432676046	0.0554502019040425	0.0537695558775506	0.0552157110381065	0.0547769380511631	0.0529102486469578
0.0302927872961117	0.038294616522038	0.0331532236370235	0.0357608604215129	0.037193989020266	0.0322614334683519	0.0303726897796265	0.033809567693102	0.0344615895216939	0.0269929874468123	0.0351865619845499	0.0351823463876191	0.030335598605988	0.0338527196540342	0.0302704959896461	0.0279126044115856	0.0293169510874732	0.0215737493915682	0.0269289141661592	0.026573864698244	0.0223050637892333	0.022996401749792	0.0216132981237828	0.0222763142212057	0.0220910983315591	0.0252166027192576	0.024925194596523	0.0303698846937406	0.0284244678054866	0.0354171219500066	0.039379032159151	0.0454228328808052	0.0497596745370582	0.0483729239384519	0.0518537751778183	0.0534186803765296	0.0515693378022482	0.0531426732055252	0.0526924619896059	0.0508615761092574
0.0299230910074771	0.0379040923915424	0.0325022021765464	0.035338692738615	0.0366203276420259	0.0317531185347289	0.0300734281028032	0.0335047622558175	0.0338600837639338	0.0266136585783317	0.0346526263055747	0.0346275846217618	0.0295574569945703	0.0332352265937017	0.0298743496284943	0.0274243216125559	0.0285368824199735	0.0205065744371999	0.0261792873928817	0.0256079763972948	0.0210382512541872	0.0216188556416365	0.0199141374277041	0.0202446544788145	0.0200329116658295	0.022892066879532	0.0225527097612244	0.0279309737202302	0.0260312506764841	0.0329706826695504	0.0371784570047475	0.0431986513428771	0.047593460696018	0.0462739497472679	0.0498150146546366	0.0513731896893168	0.0493524282415667	0.0510599038847995	0.0506053851590251	0.0487984538959426
0.0298517228217116	0.0377634140746524	0.0320776673442159	0.0351488068112815	0.0362540759137156	0.0314845802021111	0.0300367206085628	0.0334502453673423	0.0334793671545841	0.0265488936536414	0.034393362521346	0.0343234725664006	0.0290489815143623	0.0329001654337146	0.0297558972978897	0.0272463951070743	0.0280105248398464	0.0197239024410374	0.0257390520107595	0.0249336005289644	0.0200834869628391	0.0205247706207383	0.0185016633967018	0.0183789605630568	0.0181330794755218	0.0206040246536865	0.0202191074154768	0.025478194814898	0.0236288736286147	0.030539962813476	0.0349601632145997	0.0409800518476865	0.0454439266204164	0.044177156936178	0.0477853837622539	0.0493413519993788	0.0471488820080339	0.04899586231078	0.0485451589363952	0.0467477577968569
0.0300988463062682	0.0378924644404178	0.0319112377717728	0.0352137045257919	0.0361201625812267	0.0314812664236232	0.030279521452168	0.0336617167123464	0.0333481255334839	0.0268189914647031	0.0344378956658992	0.034297843864032	0.0288504772515379	0.0328764904348412	0.0299378017493333	0.027403981657669	0.0277788606377126	0.0192885460544735	0.0256467782081581	0.0245994649344492	0.0195181467336708	0.01979221735229	0.0174784477064149	0.0167773069688841	0.0164871843175597	0.0184121764290273	0.0179835959101453	0.0230466454823698	0.0212536561516831	0.0281626158276674	0.0327517427488524	0.0387959674603013	0.0433414270579737	0.0421102472063148	0.0457917856836778	0.0473502142640693	0.0449885052439827	0.0469783527171482	0.0465405014095939	0.0447358653503856
0.0306628443342004	0.0382950917906646	0.0320191149343067	0.0355407247753421	0.0362304779954432	0.0317520123861541	0.0308004443030393	0.0341383320497601	0.033480296356798	0.0274191795912922	0.0347962192786091	0.034561438963879	0.0289819413131517	0.0331729035201598	0.0304224166409655	0.0278974966019854	0.0278640941722937	0.0192374554112628	0.0259152510324296	0.024630192543523	0.0193913637260736	0.019477084526932	0.0169294202614243	0.0155474696521022	0.0152020517212123	0.0163894829261659	0.0159191845349126	0.0206747029223151	0.0189462837921138	0.025878200428174	0.0305810415585834	0.0366747264172242	0.0413151127977499	0.0401000530927304	0.0438599556392894	0.0454254622199402	0.0429000393573288	0.0450336826784134	0.0446184866519037	0.0427879082723752
0.0315212981012952	0.038959080710472	0.03240019243759	0.0361215454908574	0.036582782141751	0.0322882165943409	0.03158059093529	0.0348633149492771	0.0338735910224391	0.0283213633422068	0.0354582681945392	0.0351068449735969	0.0294400238671651	0.0337769327154403	0.0311920679796725	0.0287032520795066	0.0282662333164042	0.0195720702401024	0.0265293191713788	0.0250212812170464	0.01970983203642	0.0195980408047123	0.0168953536538664	0.0147883744465388	0.0143787753517392	0.0146245933016402	0.0141159180963369	0.0184049076084741	0.0167532769379665	0.0237276780414211	0.0284756252021805	0.0346432028653408	0.0393919027515592	0.0381717033200811	0.042013613479954	0.0435905416428128	0.0409102027980355	0.0431857180544646	0.0428035152790089	0.0409269291919784
0.0326352139008431	0.0398581192932763	0.033036639812273	0.0369336995004911	0.0371613196867781	0.0330655420090111	0.032586859375702	0.0358066148620129	0.0345102085372317	0.0294798830631479	0.0363959804224546	0.0359100053523102	0.0301991324379971	0.0346573334490006	0.0322124667967736	0.0297784239895388	0.028963565880894	0.0202580928461966	0.0274495912153913	0.0257403752103919	0.0204355971732328	0.0201303916738318	0.0173556397528512	0.0145586789778492	0.0140815568334603	0.0132193407169532	0.0126793596169221	0.0162851025302559	0.0147288942589474	0.0217523455554776	0.0264620975345623	0.0327257992512775	0.0375953155902737	0.0363476762221407	0.0402735397867086	0.0418657161906101	0.0390426029398464	0.0414548684187484	0.0411162074740842	0.0391729655173449
0.0339549544632465	0.0409552006664423	0.0338967750318553	0.0379436528005061	0.0379389813203752	0.0340475787426758	0.0337766345265774	0.0369288197546484	0.0353595248925078	0.0308389640705525	0.0375676318991279	0.0369338074895579	0.031216232328164	0.0357689576851523	0.033438014332636	0.0310683072626071	0.0299168381836717	0.0212349552771271	0.0286202544471722	0.0267342629240879	0.0214975510540009	0.0210131747691081	0.0182345806008668	0.014848984384957	0.0143073571628552	0.0122734052662303	0.0117151734855221	0.0143694300917507	0.0129367779618588	0.0199917926436288	0.0245652190904262	0.0309432719053096	0.035944220286393	0.0346467743824342	0.0386566245209639	0.0402671192088569	0.0373165661382269	0.0398570693249227	0.0395722986504923	0.0375421106180106
0.0354261416849437	0.0422066111749351	0.0349393360579636	0.03911063334224	0.0388804563851154	0.0351903884946346	0.0351025947618462	0.0381853473093271	0.0363819803945243	0.0323395677691709	0.0389231297902112	0.0381326978196736	0.0324375332990636	0.0370585643447838	0.0348174116545849	0.0325134723253102	0.0310755274855345	0.0224295316489729	0.0299778728136586	0.0279384424909536	0.022809277781352	0.0221650581347756	0.0194266318548103	0.0155818623623315	0.0149824322575102	0.0118510290357738	0.0112925920086382	0.0127179409924684	0.0114490337732632	0.0184804573382409	0.0228067794240339	0.0293114601336041	0.0344516200765202	0.0330830920351923	0.0371749694318652	0.0388058876336996	0.0357459817505904	0.0384028627566982	0.0381816585948351	0.0360456346387725
0.0369943848628473	0.0435657251375593	0.0361180317276496	0.0403903991590943	0.0399456772600924	0.0364468691575116	0.0365167334898799	0.0395301471075152	0.0375332134088971	0.0339244006727874	0.0404090133194414	0.0394572353278951	0.0338050318983122	0.0384701679794705	0.0362983900997768	0.0340552967651555	0.0323842230589905	0.0237679943522528	0.031458637493814	0.0292858638430304	0.0242843552176305	0.023500400582894	0.020822796653296	0.0166411377236779	0.0159907587229047	0.0119446094565014	0.0114027605516142	0.0113920789782125	0.0103377773943103	0.0172426714890415	0.0212042153071722	0.0278400460627705	0.0331236384621206	0.0316650898965188	0.035835154428713	0.0374874906000242	0.0343383052765196	0.0370967036597188	0.0369475831385532	0.0346892758577683
0.0386084660236863	0.0449861158646859	0.0373854991782401	0.0417383971223615	0.0410929692936645	0.0377702688721722	0.0379732331919622	0.0409185277692329	0.0387676942797883	0.0355409213633149	0.0419724078530624	0.0408578513367001	0.0352616110041045	0.0399491347433831	0.0378310684411579	0.0356394716950315	0.033787743654811	0.0251830699488805	0.0330030918051107	0.0307130321361998	0.0258452399711156	0.0249399784734502	0.0223265294919194	0.0179062752052143	0.017210134812398	0.0124689824935944	0.011952382692108	0.0104423182693937	0.00965384099533606	0.0162869483739511	0.0197690497677013	0.0265315409668551	0.0319589052921459	0.0303949259358334	0.0346377917440187	0.0363113716503237	0.03309389773246	0.0359366244952913	0.0358665060475256	0.0334728261920224
0.0402221510495598	0.0464238125925475	0.0386962487681522	0.0431120911069171	0.0422815687044061	0.0391166340448961	0.0394302422275113	0.0423090595444586	0.0400414858136096	0.0371427775407485	0.043563723297687	0.0422875400920245	0.0367543366382185	0.041444863631748	0.0393699875249649	0.0372178042382601	0.035234531142261	0.0266171145869758	0.0345585637661812	0.0321633399612374	0.0274265703481435	0.0264158660038194	0.0238591033445258	0.0192728868504048	0.0185344601914459	0.0132956924339572	0.012803614630182	0.00988779314028088	0.00939774893278227	0.0156014492402739	0.018505356160004	0.025380732130372	0.0309485202498044	0.0292681960341968	0.0335774776920661	0.0352710013446704	0.0320058703900778	0.0349143600737138	0.03492823610148	0.0323901190004976
0.0417950060561805	0.0478387599183591	0.0400085689518668	0.0444724866204289	0.0434734152623774	0.0404462905593699	0.0408508009372143	0.0436646976395963	0.0413140854568172	0.0386902348395889	0.0451382457416974	0.0437035419483074	0.0382362090353274	0.0429122741508606	0.0408751313024418	0.0387488678075551	0.0366785080948789	0.0280225885586477	0.0360800169069964	0.0335883532897477	0.0289752372295087	0.0278724215349396	0.025359083121112	0.0206586731745526	0.0198804016714098	0.0142955744618966	0.0138214554682511	0.00969857958489851	0.009506256756729	0.0151530853533055	0.0174085907596484	0.0243747966136553	0.0300766885470229	0.0282741999108985	0.0326432047377476	0.034354384514087	0.0310605422802945	0.0340159709059916	0.0341167431670703	0.0314294786394823
0.0432925924029621	0.0491956437872309	0.0412855794454327	0.0457850053292415	0.0446342891989165	0.0417245920091329	0.0422031944703892	0.0449533351020374	0.0425494948180235	0.0401500549351551	0.046656910901323	0.0450682401721387	0.039666839095027	0.0443124481232946	0.0423122806060114	0.040197991667873	0.0380798403678375	0.0293613157325494	0.0375300042261858	0.0349478923789231	0.0304491145496008	0.0292654049505907	0.0267797231585626	0.0220017646375523	0.0211857503826534	0.0153622739907824	0.0148977241922539	0.00979753087564884	0.00987210270889447	0.0148915035297654	0.0164652049940547	0.0234941784295764	0.0293219954578012	0.0273967647366598	0.0318192237819784	0.0335449936949436	0.0302385103016039	0.0332229192720398	0.033411418572842	0.0305746172690051
0.0446863207620633	0.0504642668760764	0.0424956811941288	0.0470198926557363	0.045734433547854	0.0429221775785121	0.0434609599153881	0.0461479789675077	0.0437167242626119	0.0414951224853503	0.0480865440741927	0.0463495176077287	0.0410124856141545	0.0456127451896298	0.0436529785238988	0.0415369293554523	0.039405034851497	0.0306033621499409	0.0388782043674797	0.0362095359751528	0.0318154918524831	0.0305604995150999	0.028086188886223	0.0232568698972623	0.0224053656796357	0.0164168185489128	0.0159540762046786	0.0100835571517437	0.01038045425787	0.0147567259590994	0.0156533527139441	0.0227141588875745	0.0286591552321038	0.0266155527188397	0.031086268159401	0.0328230281249333	0.0295162107658693	0.0325134735425116	0.0327886511329186	0.0298058859627142
0.0459531440113843	0.051619629170675	0.0436126237521415	0.0481523187535576	0.0467488108783132	0.044014933471414	0.0446027056287882	0.0472266975908983	0.0447899251193835	0.042703989525291	0.0493997869430837	0.0475207778592934	0.0422457649177455	0.0467866270893228	0.0448742957903841	0.0427434055452659	0.040626689076432	0.0317259274745034	0.0401008171878815	0.0373479234484668	0.0330496467291645	0.0317318416553007	0.0292532518127475	0.024391616411902	0.0235073166448688	0.0174036769277439	0.0169366808439567	0.0104585285345021	0.0109344363246542	0.0146875122040161	0.0149447295883346	0.0220068895305822	0.0280609845325455	0.0259076857766166	0.0304229916778635	0.0321668484103992	0.0288677598959245	0.0318642680353259	0.0322235178407699	0.0291017293530202
0.0470751908980654	0.0526418284233238	0.0446153524249673	0.0491622924606636	0.0476571192246747	0.0449837914008215	0.0456118401622005	0.0481724390432359	0.0457482966156037	0.0437604194291657	0.0505748588875838	0.0485607761842695	0.0433452232211204	0.0478133410361341	0.045958508503937	0.0438006432208807	0.0417230900547625	0.0327123899414255	0.0411799550962078	0.0383440424252816	0.0341336804519236	0.0327607709155779	0.0302635486380707	0.0253837236945369	0.0244699138662433	0.0182852718551565	0.0178099896780312	0.0108427577342681	0.0114628240832412	0.0146278741302905	0.014307231668652	0.0213435697806167	0.0275003382442247	0.0252494730143629	0.0298074507650809	0.0315544240487857	0.0282668299835628	0.0312518403838282	0.0316913966331684	0.0284401731539158
0.0480393913769278	0.053515856809158	0.0454877408349509	0.050034468419541	0.0484436588183243	0.045814446612383	0.0464762649157994	0.0489727818501743	0.0465758669949834	0.0446529626903397	0.0515952415343659	0.049453352275425	0.0442948735911958	0.0486775479921111	0.0468927477039365	0.0446969143597645	0.0426777701109275	0.0335515262651368	0.0421030841344322	0.0391845778981335	0.0350556080356419	0.0336348309060793	0.0311063104152538	0.0262189824121852	0.0252795975250794	0.019037439113392	0.0185518869477363	0.0111785529178506	0.0119177027681043	0.0145307876320394	0.0137078844001539	0.0206964659299276	0.0269517996276304	0.0246180371150543	0.0292184779126734	0.0309646534823312	0.0276883505343228	0.0306540014048377	0.0311693566020584	0.0278001936214488
0.0488371145162801	0.0542313405049095	0.0462182711380464	0.0507578967137413	0.0490971108523174	0.0464970415897026	0.0471880571016643	0.0496196523144544	0.0472612099523663	0.0453745710267447	0.0524493345353623	0.0501871180579261	0.0450837441296519	0.0493689391857332	0.0476686478002829	0.0454251258818147	0.0434790704548713	0.0342368818147431	0.0428625263051205	0.039861341068997	0.0358086515804687	0.0343469843474914	0.0317764354927941	0.0268898452894628	0.0259294704293363	0.0196462035413573	0.0191503688619189	0.0114277992402161	0.0122695081191398	0.0143595057225997	0.0131154903522279	0.0200405623525274	0.0263930057814924	0.0239926914115826	0.0286368383243759	0.0303784615028648	0.0271098973176105	0.030050946887146	0.0306372462183749	0.0271628647227459
0.0494638237936117	0.0547822484836909	0.0467996949418935	0.0513257429558247	0.0496102661466548	0.0470258383682504	0.047743153542707	0.0501090253901603	0.0477971306936449	0.0459222445868986	0.0531301051493631	0.050755127947621	0.0457054530853938	0.0498818589243424	0.0482820025385327	0.0459824375058885	0.0441197309035985	0.0347662541512911	0.0434550154477798	0.0403707701555451	0.036390680593689	0.0348949888858916	0.0322737966558384	0.0273944397293103	0.026418271936408	0.0201056141816468	0.0196013670102783	0.0115681525873574	0.012502647185297	0.0140873816801012	0.0125026386628147	0.0193547588671512	0.025805577819847	0.0233559936096213	0.0280461157983743	0.0297796297641177	0.0265127150948783	0.0294260772342174	0.0300784610271037	0.0265122338799732
0.0499187468816416	0.0551665837835735	0.0472286900976916	0.0517349930840587	0.0499797253945766	0.0473988887269964	0.0481410372364146	0.0504406158189121	0.0481803388174622	0.0462967027256527	0.0536347396037205	0.051154543480577	0.0461578109846936	0.0502149379132866	0.0487324277753656	0.0463699019939875	0.0445965075876287	0.0351412543419947	0.0438812919321057	0.0407134858590494	0.0368037503453599	0.0352808833715329	0.032602698517542	0.0277358557181439	0.0267496371196017	0.0204163098459515	0.0199073281423368	0.0115897858838855	0.0126124067352692	0.0136970150167722	0.0118469766870015	0.0186226340811973	0.0251756899902927	0.0226944695710464	0.0274333216195146	0.0291553593695927	0.0258823871550045	0.0287665356882521	0.0294804160331684	0.0258359249120255
0.0502045539309766	0.055386062728739	0.0475055184298678	0.0519861489840282	0.0502055822859311	0.0476177041240282	0.0483844244968325	0.0506175605796145	0.0484111151017546	0.0465020681022743	0.0539642965025952	0.0513862955066595	0.0464424429633539	0.0503707344064884	0.0490230260817514	0.0465921165750796	0.0449098130181686	0.0353669159484253	0.0441457201577891	0.0408938823566795	0.037053698983099	0.0355105426829798	0.0327714231676567	0.0279216040686501	0.0269315304500014	0.0205845556100202	0.0200762648528805	0.0114931456395741	0.012603001704287	0.0131792541425922	0.0111318458508802	0.0178328615605651	0.0244943465530549	0.0219990467686152	0.0267892530204477	0.0284965932838404	0.0252092058699825	0.0280635034066159	0.0288347714887444	0.0251254989806226
0.0503270376460139	0.0554457832594646	0.0476336842532032	0.0520829165564338	0.0502910945910938	0.0476869236423341	0.0484789489053031	0.0506460908789508	0.0484929737610662	0.0465455546605638	0.0541233589226116	0.0514547426618755	0.0465644221610518	0.0503553775386625	0.0491600467315778	0.0466568746784983	0.0450633702756694	0.03545132740348	0.0442559139664242	0.0409197359472085	0.0371497725210192	0.0355932674858226	0.0327918178145159	0.0279631699718503	0.0269757752710718	0.0206215670513311	0.0201210811874415	0.0112876476741066	0.0124864573208115	0.012532359544318	0.0103464900296219	0.0169793953856071	0.0237574444043657	0.0212652592883292	0.0261086441882165	0.0277981401810448	0.0244883143689171	0.0273123010150696	0.0281374673303396	0.0243766199175783
0.0502947888684734	0.0553538813604703	0.0476195912089389	0.0520318856249139	0.0502423448712124	0.047613976800117	0.0484328380782986	0.0505351907642255	0.0484323190606277	0.0464371513491541	0.0541196804983775	0.0513673228441629	0.0465319049261068	0.0501782062682045	0.0491525346192797	0.0465748082346551	0.0450638728351878	0.0354052683695716	0.0442223569784957	0.0408018156682315	0.0371042530695112	0.0355413818897571	0.0326788883007803	0.027875605569231	0.0268976203252039	0.0205429921236803	0.0200590340546454	0.0109911229188486	0.0122820450361179	0.0117615140117161	0.00948608466554376	0.0160615477862278	0.022965692077898	0.0204932890598497	0.0253901558776875	0.027058643428156	0.0237196869729586	0.0265123457121741	0.0273886167739697	0.0235890724634251
0.0501188622783199	0.0551211737145251	0.0474721942682948	0.0518422002056859	0.0500678908585704	0.0474087378795758	0.0482565797467587	0.050296239284131	0.0482380941734802	0.0461892947726736	0.0539638206867119	0.0511341938294796	0.0463557594320993	0.0498513974408421	0.049011962375585	0.0463590121811084	0.0449206423386164	0.0352418344336203	0.0440580069239857	0.0405534824282484	0.0369320699849632	0.0353698167137089	0.0324503683744857	0.0276771153874568	0.0267152956174474	0.0203684495213938	0.0199112202549068	0.0106298008489696	0.0120160136175681	0.0108788612476955	0.00855187037303019	0.0150840794874546	0.0221244397413864	0.0196878976504278	0.0246362438910163	0.0262804333353289	0.0229080025555036	0.0256670052032576	0.0265922987554791	0.0227666749946047
0.0498124279041772	0.0547607846406635	0.0472026439688106	0.0515252175869623	0.0497784050673194	0.0470831688969576	0.0479625745106008	0.0499426335926334	0.0479214201480622	0.0458165251892126	0.0536687649366319	0.0507678593636958	0.0460491805455101	0.0493895770365523	0.0487518411089204	0.0460246443040875	0.0446452778099138	0.034976037435625	0.0437778751089625	0.0401902652511022	0.0366503765933106	0.0350956595250111	0.032126238054866	0.027388592758211	0.0264495151646063	0.0201210326501113	0.0197019886606779	0.010238531727434	0.01172130827981	0.00990436421739525	0.0075517939115711	0.0140574244506879	0.0212434547196733	0.018858284092885	0.023852935877618	0.0254692911174681	0.0220624454439622	0.0247833781805367	0.0257562755291313	0.0219171156707446
0.0493904053239529	0.0542877558371852	0.0468239206779362	0.0510941550810554	0.0493863034537395	0.0466509492129278	0.0475647737587254	0.04948939133915	0.0474952234317938	0.0453351214239412	0.0532495264211209	0.0502827777485723	0.0456272852130397	0.0488094094848485	0.0483873067237925	0.0455884952393346	0.0442512911301884	0.034624371353981	0.0433985744019873	0.0397294052780017	0.0362780775787436	0.0347376556283955	0.0317281670844393	0.0270330666188866	0.0261228869234994	0.0198266866944695	0.0194581774714034	0.00986069964094623	0.0114368375335858	0.00886803529800186	0.00650242983373082	0.012998178902182	0.0203366541428373	0.0180178784378137	0.0230495326955178	0.0246341415509559	0.0211964448222784	0.0238720176417507	0.0248916476586411	0.0210517243712233
0.0488690787734566	0.0537186383359117	0.0463504577490636	0.0505637240708349	0.0489053637312473	0.0461270909776775	0.0470783026191679	0.0489527321038752	0.0469738513923534	0.044762711501483	0.0527227272398392	0.0496949510075948	0.0451066842925428	0.0481291610397351	0.0479346807257946	0.0450685255780356	0.043753725012213	0.0342043366081608	0.042937831834218	0.0391893606005922	0.0358352949888534	0.0343156477876606	0.0312788633125886	0.0266350197586377	0.02575919415514	0.0195133618815572	0.0192080802536939	0.00954683686242995	0.0112056784366185	0.00781454555868535	0.00543400389148927	0.0119299899791845	0.0194217792777471	0.0171840469843485	0.0222382364230376	0.0237866794263735	0.0203273355420427	0.0229465986818448	0.0240124446041141	0.0201851726749935
0.0482656929775502	0.0530710673862329	0.0457977538066393	0.0499497520331931	0.0483503351557634	0.0455275411316478	0.0465190694748518	0.048349639582507	0.0463726766375428	0.0441178573335483	0.0521061586290798	0.0490214941967838	0.0445050287979668	0.0473682347529398	0.0474110069457443	0.0444833698673882	0.0431687513348058	0.033733919571388	0.0424139654470298	0.0385892683261208	0.0353427651852508	0.0338499478393637	0.0308013132182099	0.0262195460226026	0.0253825221525165	0.0192098526443006	0.0189800688150176	0.00935055211537752	0.0110715878557405	0.00681164924188355	0.00440312974536116	0.0108849371810521	0.0185199628200725	0.0163776418451546	0.0214336930605003	0.0229409234810365	0.0194758900511758	0.0220235165503344	0.0231351356309252	0.0193350704210685
0.0475980315132523	0.0523633227774143	0.0451819760933984	0.0492687946004145	0.0477365431844208	0.0448687725960542	0.0459033656081604	0.0476974087739636	0.0457076926642165	0.0434196138978879	0.0514183218233617	0.0482801864112961	0.0438405311935265	0.0465466768198854	0.0468335688225982	0.0438518111450116	0.0425132496812939	0.0332310296527458	0.0418453297132629	0.0379483650542119	0.0348211660813983	0.0333606416318543	0.0303179149588969	0.0258113304096281	0.025016224412618	0.0189442687514842	0.0188008645795006	0.00932081519964833	0.0110736388006145	0.00596237399895183	0.00352314605124022	0.00990527872869696	0.0176551008278424	0.0156222772014323	0.0206524256233061	0.022112681710309	0.0186656347412592	0.0211213842416439	0.0222780340939502	0.0185214015136991
0.0468839820286426	0.0516138794276543	0.0445195588709256	0.0485377414464621	0.047079494332581	0.0441673696349998	0.045247460948226	0.0470131855979852	0.0449951054830536	0.0426870662680933	0.0506779539095638	0.0474890076354243	0.0431314658724051	0.0456846572716426	0.0462193958071386	0.0431922346706084	0.0418043684552052	0.0327129039209313	0.0412497398537248	0.0372853736020177	0.0342903845118709	0.032866840621455	0.02984952482799	0.0254334669791051	0.0246817562592127	0.0187421683989166	0.0186935622199373	0.00949184411756981	0.0112399208718544	0.00541023471003145	0.0030092301784188	0.00904474020363763	0.0168529023981359	0.014943172633794	0.0199121259981667	0.0213189060265494	0.0179218340627966	0.0202603840772496	0.0214605613470505	0.0177657195746853
0.0461410957248438	0.0508409559131461	0.0438268032829158	0.0477734218638906	0.0463944887270722	0.0434396151370849	0.0445672046311027	0.0463135100596462	0.0442509283426043	0.0419388517754793	0.0499035463431335	0.0466656688413559	0.0423956574048138	0.0448019323575499	0.0455847719421101	0.0425220756329222	0.0410590741601815	0.0321954988053852	0.0406438924839895	0.0366178724205443	0.0337687476777359	0.0323859087566812	0.0294144651528739	0.0251061759006474	0.0243974502788722	0.0186245160715571	0.0186756512916852	0.00987497448710513	0.0115824948898188	0.00530158941600504	0.00310442567440301	0.00836698558444671	0.0161394750272133	0.0143654087123824	0.0192307774111238	0.0205769160048356	0.0172700253832416	0.0194614206996596	0.0207023402515074	0.0170900198436706
0.0453861520729234	0.0500620718544777	0.0431194877766306	0.0469922182635556	0.0456962501119144	0.0427010906128913	0.0438776419573088	0.0456138779807972	0.0434905893926407	0.0411926794832351	0.0491128676633137	0.0458271465798222	0.0416499704362332	0.0439173015231772	0.0449447643425959	0.0418572823319874	0.0402936983504364	0.0316928990157996	0.0400428075762162	0.0359616741276439	0.0332722590777789	0.0319327102076064	0.0290275712445751	0.0248455359661239	0.0241773574281857	0.0186057747995016	0.01875739584587	0.0104572833911738	0.012095877831356	0.00568986193350875	0.00378532328890563	0.00793707697309902	0.0155393539221058	0.0139115524426683	0.0186256013910723	0.0199034861483728	0.0167340535883519	0.01874503445649	0.0200221102799458	0.0165152404296921
0.0446347434934231	0.0492936284186341	0.0424125009034154	0.0462096983071564	0.0449985851320009	0.0419663027301916	0.0431926619938229	0.0449283398914064	0.0427285648254756	0.0404648646842081	0.0483225060482948	0.0449892374351522	0.0409098208209519	0.0430480783044789	0.0443127934555615	0.0412118226865375	0.0395234961952404	0.0312167835590639	0.0394593234514406	0.0353302494961393	0.0328138951598593	0.0315189384275077	0.0286993787252359	0.0246623955592194	0.0240303125606828	0.0186925287836915	0.0189409405003418	0.0112074749818861	0.0127596466481998	0.00649203157534885	0.00481018897447595	0.0078033267301255	0.0150730473340299	0.0135988755379863	0.0181118699138914	0.0193138233254781	0.016333719420734	0.0181300779738586	0.0194365031038571	0.016059447032272
0.0439008981427644	0.0485505291240712	0.0417195106923356	0.0454402786556547	0.0443140852158773	0.0412483527168959	0.0425246920099734	0.0442691581538335	0.0419780522988814	0.0397699015265684	0.0475474511354523	0.0441661515894825	0.0401887328409715	0.0422096009169468	0.0437002696868169	0.0405972664540339	0.0387622350813144	0.0307759948462048	0.0389036807074752	0.0347342407522003	0.032403029504482	0.0311525949594345	0.0284355598359134	0.0245616401785171	0.0239593827984006	0.018882980634952	0.0192203708177293	0.0120848929300778	0.013543610091996	0.00756655849432606	0.00599269597840891	0.00797676934260635	0.0147544511561224	0.0134367502394173	0.0177016923725393	0.0188205103621372	0.016082403134868	0.0176322429187343	0.0189587875661142	0.0157359198127641
0.0431967612776411	0.0478458599659539	0.0410526862735898	0.0446969349305532	0.0436538848452076	0.0405586663047892	0.0418844555514237	0.0436465439086779	0.0412507007258715	0.0391201009278655	0.0468007372028302	0.043370167555008	0.0394979709647402	0.0414148134888027	0.0431163212299947	0.0400224766212857	0.0380218354114925	0.0303762564259772	0.0383832308130085	0.0341811103557016	0.0320450516246494	0.0308376824483205	0.0282366996912043	0.0245419597873137	0.0239618096873605	0.01916746271778	0.0195827083232106	0.0130471919799907	0.0144132354207547	0.00879172855880246	0.0072351245477609	0.00842503617535648	0.0145887747133596	0.0134250439835511	0.0174029585788728	0.0184325472494745	0.0159852440787086	0.0172626358612529	0.0185977676034757	0.015551532824376
0.0425323560485147	0.047190647849625	0.0404224874126118	0.0439909728992613	0.0430274889943576	0.0399068013752679	0.0412808096638896	0.0430684932124134	0.0405564122164088	0.0385253222046229	0.0460931704480366	0.0426113709429373	0.0388462751568024	0.0406739510867361	0.0425676348883525	0.0394934396270474	0.0373120877170071	0.0300200758425131	0.0379022992339405	0.0336749661382547	0.0317412339773221	0.0305741580252576	0.0280984599466433	0.024596175045398	0.0240294690601376	0.0195298272964216	0.020009581464622	0.0140549111552157	0.0153338003812047	0.0100830835493054	0.00848541442523353	0.00908710811556546	0.0145716938149928	0.0135541725140168	0.0172186562948368	0.0181546594466552	0.0160384682633874	0.0170266959520016	0.0183570593611739	0.0155058827602643
0.0419154422543877	0.0465937137931598	0.0398375355688173	0.0433318745927488	0.0424426797452556	0.0393003475546939	0.0407206732039428	0.042540736388688	0.0399032295746085	0.0379928239938639	0.0454331608864192	0.0418974980717443	0.0382397250930212	0.0399943592833634	0.0420584250333744	0.0390132548520051	0.0366404693243064	0.0297068515839702	0.0374622212256389	0.0332165898612927	0.0314888738426089	0.0303581624983446	0.0280121174216629	0.0247120728248789	0.0241497738017568	0.0199493688649006	0.0204791922631764	0.0150734163162119	0.016272910366259	0.0113843463900847	0.00971232595175137	0.00989532411908315	0.0146901379744925	0.0138068813210201	0.0171467472872895	0.017987034792676	0.0162301569346694	0.0169237549457977	0.018234944889409	0.0155914859452515
0.0413514861982336	0.0460616320511577	0.0393045757441257	0.0427272297050645	0.0419055074973135	0.0387449265064086	0.0402090523303515	0.0420668063585422	0.0392973180742322	0.0375272523903879	0.0448266738797426	0.0412338997773743	0.0376817503041256	0.0393804710426251	0.0415905360499506	0.0385822898941997	0.0360120793457757	0.0294331798464831	0.0370615521951162	0.0328036753884025	0.0312817013615619	0.0301825041697669	0.0279654060737172	0.0248736071992229	0.0243068690709067	0.0204028722140151	0.0209682237379324	0.0160733125733416	0.0172017159912192	0.0126570576751162	0.0108949799151079	0.0107899797793666	0.0149245323582216	0.0141611601749961	0.0171806710705112	0.0179255813665081	0.0165422593558034	0.0169474176351241	0.0182248867351033	0.0157950419467752
0.0408437465602997	0.0455987984984008	0.0388285319003853	0.0421827572134934	0.0414203661312344	0.0382442939308677	0.0397491616675007	0.0416482214904962	0.0387430434779882	0.0371307721945766	0.044277307701614	0.0406236321332021	0.0371732908894783	0.0388339504138736	0.0411636719508335	0.0381984916513214	0.0354297025977464	0.0291933328139309	0.0366964365994279	0.0324312586016212	0.0311105097336021	0.0300373427679125	0.0279435497731182	0.0250622740336523	0.0244829400979443	0.0208664616633844	0.021453453886255	0.0170301862960536	0.0180953262078484	0.0138739344236924	0.0120184937739183	0.0117242246965525	0.0152518124603644	0.0145933924124704	0.0173103891166949	0.0179626835795791	0.0169532603063013	0.0170867184414973	0.0183166258100301	0.0160994236532692
0.0403934711155655	0.0452076022040622	0.0384126507843136	0.0417024151471583	0.0409901446523672	0.0378005352478873	0.0393426312611652	0.0412847678538713	0.038243140158524	0.0368033324605893	0.0437864928099475	0.0400676698714924	0.0367130988020678	0.0383539956944746	0.0407757351666756	0.0378578271859102	0.0348940019857447	0.0289798608264998	0.0363611031864244	0.0320922991402332	0.0309639371973033	0.0299109971616227	0.0279303603416438	0.0252584739132239	0.0246594705412717	0.0213170740780415	0.0219129806409049	0.0179241502445506	0.0189328087630786	0.0150151394154213	0.0130720766887738	0.0126635508811116	0.0156484066684261	0.0150810086363865	0.0175237529550687	0.0180883169997863	0.0174408277614448	0.0173277913987436	0.0184976437446627	0.0164858830732554
0.0400001887059903	0.0448886845448377	0.0380587207353737	0.0412885887122516	0.0406164412040336	0.0374143379670656	0.0389897815898367	0.0409748564474543	0.0377989548637402	0.036543042822581	0.0433537972335141	0.0395652267574328	0.0362981553943395	0.0379377773407674	0.040423246819331	0.0375548158324258	0.0344038265911888	0.0287842602462054	0.0360484431171334	0.0317783588038645	0.0308293186852595	0.0297907943486286	0.0279092890705432	0.0254427247324943	0.0248183375392654	0.0217335140077341	0.0223270660997828	0.0187393970600195	0.0196970176178712	0.0160662435998906	0.0140481576705857	0.013583605541341	0.0160926194026403	0.0156043128763831	0.0178079307454881	0.0182913117277482	0.0179839603885279	0.0176556821550653	0.0187547097055696	0.0169360173966526
0.0396620719083438	0.044641262063147	0.0377673448181083	0.0409423397324143	0.040299819939486	0.0370853163528334	0.0386899428307618	0.0407159245726286	0.0374107444695941	0.0363466252572611	0.0429773125711363	0.0391141569482437	0.0359241696058799	0.0375809713878621	0.0401018146370262	0.0372831072035485	0.0339566112923628	0.0285976483528086	0.0357506229314401	0.0314803157876129	0.0306935287118375	0.0296638856675839	0.0278643508592446	0.0255966467833956	0.0249426855630215	0.0220971354483447	0.0226786628222529	0.0194638263734261	0.0203743704390776	0.0170171044164121	0.0149419667754435	0.0144680127423713	0.016566205118782	0.0161474917649698	0.0181506642224611	0.0185605516298497	0.0185644433358616	0.018055964376174	0.019075262052077	0.0174332328606267
0.0393763398441493	0.0444634839737441	0.0375382426620621	0.0406636947847768	0.0400400879359089	0.0368123594065651	0.0384417912666193	0.0405048479659946	0.0370780011672572	0.0362098992636284	0.0426540882179246	0.0387114042125884	0.0355861148305437	0.0372783402519805	0.0398066128239826	0.0370360593667339	0.0335488353016299	0.0284113947090995	0.0354596864817431	0.0311890577626795	0.0305437524191364	0.0295179744027114	0.0277808761362668	0.0257036982596896	0.0250175680412077	0.0223922304220425	0.0229537001118372	0.020088750182245	0.0209546290823593	0.0178612311661482	0.0157513157780505	0.0153066590104303	0.0170551911035487	0.0166989854233653	0.0185412152879597	0.0188859494747385	0.019167644082631	0.0185159492663041	0.0194484632253928	0.0179636440108664
0.0391396684471225	0.0443527935870036	0.0373705535402091	0.0404519464383679	0.0398365686200404	0.0365939721079888	0.0382436755737262	0.0403383317268799	0.0367997767031404	0.0361282578553493	0.0423805785936947	0.0383534628548214	0.0352787618376956	0.0370243108436375	0.039532840469906	0.0368072766737598	0.0331765028586422	0.0282176717754257	0.0351681073979348	0.0308961077688622	0.0303681428345083	0.0293419207519155	0.0276460773296653	0.025749676941649	0.025030376221864	0.0226062064182046	0.0231412009447658	0.0206086598036715	0.0214306993814038	0.018595406339515	0.0164764577411176	0.0160944297870245	0.0175501224952902	0.0172514231601045	0.0189709531701482	0.0192591133836435	0.0197827859305566	0.0190254175381278	0.0198658637443232	0.0185164752422734
0.0389485772970816	0.0443062650335633	0.0372631147026699	0.0403059420772977	0.0396883500892324	0.0364285822852263	0.0380939085828041	0.0402132528506787	0.0365749787171001	0.0360970967722653	0.0421530695086823	0.0380368154426973	0.0349971695390609	0.036813504513048	0.039276130533886	0.0365910756794862	0.0328356098143338	0.0280099023837489	0.0348692640670771	0.0305941513660911	0.0301563435971144	0.0291262103245146	0.0274494390683646	0.0257230233672528	0.0249710893862373	0.0227296204819141	0.0232332843634325	0.0210210330803068	0.0217984496584071	0.0192194357899706	0.0171199622192675	0.0168302674502862	0.0180459073425493	0.0178012830407893	0.0194335998670426	0.019673688096705	0.0204028517809254	0.0195769051735881	0.0203216851859747	0.0190840815103226
0.0387997671674347	0.0443208919375723	0.0372146934377481	0.0402243378018248	0.0395944908675877	0.0363147908194341	0.0379910053031307	0.040126934217886	0.0364026165359723	0.036112168339829	0.0419680547143797	0.0377583172987683	0.0347371033452942	0.036641182741615	0.0390328887308625	0.0363828580953746	0.0325225642982699	0.0277830950159308	0.0345578201762258	0.030277448061571	0.0298998738496483	0.0288632878869932	0.0271829539593764	0.0256149663565	0.0248323836910027	0.0227561194077451	0.0232250917634712	0.0213261618358361	0.0220565406526273	0.019735954479971	0.0176865688321894	0.0175164239181441	0.0185413957404098	0.0183483778475688	0.0199251870294455	0.0201254006739284	0.0210242422512972	0.0201656252645863	0.020812773439029	0.0196617033625072
0.0386903895791865	0.0443938120338987	0.0372241579425483	0.040205800254004	0.0395541713550034	0.0362515501681123	0.0379338546509033	0.0400773379697585	0.0362819802121105	0.0361698423973196	0.0418225409925979	0.0375155049839951	0.034495360456796	0.0365035843575608	0.0388005494619406	0.0361793799030202	0.0322345367470208	0.0275340679758784	0.0342300037792953	0.029942122259664	0.02959238404735	0.0285477680969156	0.0268412306163598	0.02541954895559	0.0246096335093261	0.022682319074654	0.023114661967591	0.0215269822683571	0.022206257559112	0.0201502423565441	0.0181829944755837	0.0181578110517668	0.0190387784099758	0.0188952265471603	0.0204437890961635	0.0206118640700169	0.0216462746717321	0.0207891211470962	0.0213382893357824	0.0202470485111839
0.0386182376645592	0.0445224599441423	0.0372905798223522	0.0402491460269115	0.0395667857033676	0.0362382643416788	0.0379218194966273	0.040063174258078	0.0362127442143489	0.0362672677889	0.0417142685294368	0.0373068143520462	0.0342699910095077	0.036398142226997	0.0385777432346397	0.0359789143777566	0.0319697227661138	0.0272615700452613	0.033883785594373	0.0295863377254119	0.0292297982372898	0.0281765400475413	0.0264215003154655	0.0251335663447713	0.0243008330080376	0.022507643395358	0.0229027700167832	0.0216288933024052	0.0222513347361637	0.0204700192291839	0.0186176764136965	0.0187613830028395	0.0195428557192583	0.019446346084031	0.0209890965348765	0.0211322004039623	0.0222705798007069	0.0214467398174525	0.0218992057994075	0.0208397675814833
0.0385818554526563	0.0447046483097266	0.03741326887722	0.0403534156220484	0.0396319753077105	0.0362748115302057	0.0379547665539908	0.0400839286282831	0.0361949950703641	0.0364024377065338	0.041641841665652	0.0371317020671316	0.0340604124337941	0.0363235783395204	0.0383643762123006	0.0357813133401851	0.0317275103230735	0.026966308473728	0.0335189625382497	0.0292103647457862	0.0288103609932784	0.0277487838611876	0.0259235456567353	0.024756439989008	0.0239064592195834	0.0222341345732729	0.0225927377426363	0.0216395494200398	0.0221977640161443	0.0207051948766222	0.0190004389039146	0.0193355111381604	0.0200602121881673	0.0200074904164437	0.0215618879632711	0.021686546132835	0.0229004356329579	0.0221390029637936	0.0224976781813366	0.0214408736108027
0.0385805695592282	0.0449385843820938	0.0375917479019981	0.0405178858400961	0.0397496108680587	0.0363614978015078	0.0380330336891658	0.0401398173435701	0.036229189651286	0.0365741699524915	0.0416047726113492	0.0369906720211165	0.0338674212051315	0.0362798852308203	0.0381616274140478	0.0355879755395597	0.0315085498199896	0.0266508960114012	0.0331371556082708	0.0288165514387844	0.0283346070159632	0.0272659166689493	0.0253495706550852	0.0242900458382309	0.0234292922269085	0.0218662405424602	0.0221902195917806	0.0215686152365573	0.0220535778680748	0.0208675547547476	0.0193420771729245	0.019889335003226	0.0205983310303814	0.0205848667994751	0.0221634548966092	0.0222754985203178	0.0235400708249783	0.0228669421702127	0.0231363519582362	0.0220521444312675
0.0386144527906012	0.0452228344513117	0.0378256808626356	0.0407420303310375	0.0399197345561801	0.0364989561444866	0.0381573470467934	0.0402316845887363	0.0363160570751945	0.0367820187189203	0.0416034469204052	0.0368852145081833	0.0336931114068251	0.0362682086480165	0.0379718727499354	0.0354017340958565	0.0313147313768404	0.0263197280774495	0.0327417326584384	0.0284092109266435	0.0278052696349134	0.0267314832030552	0.0247040278146507	0.0237385092704098	0.0228742036867356	0.0214105816963104	0.0217029640803344	0.0214274694708249	0.0218285987750142	0.0209703651567965	0.0196538609022713	0.0204320931543569	0.0211646924035507	0.0211843674539515	0.0227950285664343	0.0228995584938191	0.024193970229738	0.0236314558721883	0.0238176697009541	0.0226755420579056
0.0386842332130785	0.0455562518921311	0.0381147715801872	0.0410254423103157	0.0401424768697858	0.0366880092502227	0.0383287037278066	0.040360858649368	0.0364564619241225	0.0370261378341899	0.0416390242739766	0.0368176712425719	0.0335407135200132	0.036290651488181	0.0377985477585259	0.0352266769193199	0.0311490782692485	0.025978799922807	0.0323376670007071	0.0279944353221876	0.0272271419677584	0.0261510036647054	0.0239934144575433	0.0231079757539687	0.0222479217722445	0.0208756965343707	0.0211405490759608	0.0212288466446272	0.0215341462505895	0.0210278865588016	0.0199469704112106	0.0209724555619145	0.0217659107059506	0.0218108622614229	0.0234572534797403	0.023558618947818	0.0248662176087432	0.024432736860154	0.0245432352328709	0.0233126805650418
0.0387911647952363	0.0459378860722446	0.0384586517264662	0.0413677358953551	0.0404179640908326	0.0369295165723298	0.038548237477496	0.0405289858348803	0.0366512492757181	0.0373071167941327	0.0417132914119193	0.0367910433756491	0.0334143700004743	0.0363500226026161	0.0376459628675845	0.0350679154562454	0.0310155692027762	0.0256354724850272	0.0319313426615154	0.0275798465449992	0.0266069018551135	0.0255317889571523	0.0232260480404712	0.0224063636972494	0.0215587785549131	0.0202717641486552	0.0205140874757541	0.0209864067694443	0.0211826933158713	0.021054791956612	0.0202318918234117	0.0215178932047461	0.0224069734154153	0.0224676002829389	0.0241497455828461	0.0242515389381346	0.025559912047112	0.025269808716906	0.0253132848982502	0.0239643709484402
0.0389368768586425	0.046366889010722	0.0388567764863023	0.0417684430496059	0.0407462318538433	0.03722422627003	0.0388170848952924	0.0407378610989714	0.036901092723412	0.0376258104894062	0.0418284859108969	0.0368087625925277	0.0333188667667326	0.0364495561957603	0.0375190863904987	0.0349313182703917	0.0309189052637803	0.0252981950871405	0.0315303169910989	0.0271742936021868	0.0259529091883884	0.0248827310007095	0.022411828363937	0.0216431044094857	0.0208164446751804	0.0196103002400216	0.0198358986455626	0.0207142276196207	0.0207874656213494	0.0210654995046871	0.0205178106762552	0.0220741281583515	0.0230906412038078	0.0231557619510942	0.0248707632276761	0.0249758327305965	0.0262766922702717	0.0261401967985891	0.0261263028612937	0.0246302664098848
0.0391232193385208	0.0468424347245721	0.0393083438470113	0.0422269218361333	0.0411271583010211	0.0375726506416136	0.039136268100968	0.0409892730188234	0.0372063650367235	0.037983181555053	0.0419871099598221	0.0368744470457474	0.0332593417423399	0.0365926281884932	0.0374233113337436	0.0348232269233588	0.0308642400927453	0.0249761935776784	0.031143051464298	0.0267875066677559	0.0252749819955916	0.0242140737417096	0.0215619933257962	0.0208288733090494	0.0200316557195713	0.0189038225464319	0.0191191403495241	0.0204262221529967	0.0203619795778333	0.0210734457411074	0.020812053476482	0.0226447069438095	0.0238170544051381	0.0238741897266382	0.0256170069913795	0.0257274890893662	0.0270163958153699	0.0270397449510946	0.0269788003141455	0.0253086238628482
0.0393521193344127	0.047363662983606	0.039812249507691	0.0427422888443909	0.0415604269354344	0.0379749798222097	0.0395066067498322	0.0412848780935962	0.0375670475523069	0.0383801709201887	0.0421917523314997	0.0369916641063171	0.0332409928328973	0.0367824948408459	0.03736422231705	0.0347501721974117	0.0308568939516747	0.0246791341291319	0.0307786220633995	0.0264297203631391	0.0245841556745579	0.0235371686399452	0.0206888740130155	0.0199753163330744	0.0192159349361947	0.018165481378237	0.0183773962704063	0.0201354959806577	0.0199195217907155	0.0210903451793188	0.0211196300353449	0.0232307306724492	0.0245835667378868	0.0246193056127327	0.0263835512490493	0.0265009222137536	0.0277768684262274	0.0279625748844417	0.0278652600237092	0.0259961878904028
0.0396254617375367	0.0479296551092984	0.0403670843946888	0.0433133846737636	0.0420455249999097	0.0384310432813461	0.0399286680928344	0.0416261153920494	0.0379826891933657	0.0388176077056871	0.0424449344225745	0.0371637204448705	0.0332688077383277	0.03702207591316	0.0373473782923702	0.0347186085663976	0.0309020735183759	0.0244167756201923	0.0304464215462108	0.0261112820204546	0.0238924280752402	0.0228642168860424	0.0198056542476526	0.0190947758474675	0.0183813177451113	0.0174086518789064	0.017624216375858	0.01985367607033	0.0194725814806234	0.0211254997249093	0.0214429234453159	0.0238307593262225	0.0253847993491874	0.0253852036786186	0.0271638982399275	0.0272890433889039	0.0285539251231417	0.028901173066899	0.0287782310715199	0.026688193308571
0.0399450030529966	0.0485394449493906	0.0409711763571752	0.0439387767511838	0.0425817785161783	0.03894032263204	0.0404027588758967	0.0420141677382714	0.0384524198255349	0.0392961644828246	0.0427489926456679	0.0373934966633798	0.0333473363111339	0.0373137996347337	0.0373781250649573	0.0347346835475074	0.0310046189007549	0.0241986268693689	0.0301558669268252	0.0258422648661018	0.0232124917901625	0.0222079994430856	0.0189261389488601	0.0182000211997856	0.017540084925956	0.0166464874469856	0.0168726123719929	0.0195902596796355	0.0190322603592303	0.0211852311662038	0.0217815591180655	0.0244408880564697	0.0262128837039342	0.0261638891662357	0.0279501359889261	0.0280834333616742	0.0293414508416954	0.0298465816902404	0.0297085466327994	0.027378473532972
0.0403123231939556	0.0491920636892986	0.0416226724339694	0.0446167990813622	0.0431684205475402	0.0395020131758318	0.0409289578083985	0.042449970326163	0.0389750162458492	0.0398163585312178	0.0431060048567748	0.0376833386784361	0.0334805224261878	0.0376595200070122	0.0374614487252941	0.034804055812039	0.0311687970270897	0.0240336280877702	0.0299161261953672	0.0256321099123914	0.0225574541647204	0.0215815954111547	0.0180645345306403	0.0173039903912776	0.0167045133528836	0.0158914394564667	0.0161345193756039	0.0193520471776007	0.0186076991344519	0.0212725061805242	0.0221324622389213	0.0250549751609634	0.0270578458506327	0.026945625791149	0.0287331758747347	0.0288745904852893	0.0301316178014664	0.0307886662729832	0.030645631479191	0.0280596554207814
0.0407288154133904	0.0498866131350823	0.0423196536717984	0.0453456242915533	0.0438046852774881	0.0401151261602895	0.0415071826606128	0.0429342624317141	0.0395490132453195	0.0403785946258976	0.0435177632872401	0.0380350117175103	0.0336716065229907	0.038060509116625	0.037601877026626	0.0349317715740315	0.031398156009098	0.0239298775522695	0.0297358781135525	0.0254893223486321	0.0219405454511367	0.0209980894765323	0.0172352426640212	0.0164195511212716	0.015886655530175	0.0151547578958184	0.0154202482575804	0.019142727861244	0.0182055731290465	0.0213868034806902	0.022490089429393	0.0256649881746186	0.0279080790835121	0.0277193501957241	0.0295030439507915	0.0296522286353955	0.0309151903642108	0.0317164324119157	0.0315778652926866	0.0287234178048496
0.0411957101175622	0.0506223588483111	0.0430602712115001	0.0461233599437191	0.0444899174899912	0.0407786194816349	0.0421372822594533	0.0434676732825263	0.0401728475239949	0.0409832405165936	0.0439857911417725	0.0384497158297349	0.03392310257045	0.0385175190757105	0.0378034307599227	0.0351222030280215	0.0316954485285368	0.0238944233693905	0.0296231172867594	0.0254212467368108	0.0213748165524624	0.0204702706836501	0.0164526657450562	0.0155592914928194	0.0150981615249929	0.014446001014811	0.014737969958705	0.0189626789725226	0.0178297165920936	0.0215242399594893	0.0228468008758515	0.0262614281905805	0.0287508556318743	0.0284731158986245	0.0302492016247736	0.0304056009117972	0.0316818863494708	0.0326183670143211	0.0324929714450291	0.0293607904700609
0.0417141245280575	0.0513988322475989	0.0438428904202719	0.0469481587965807	0.045223685208469	0.0414915418700214	0.0428191410845426	0.0440508295980189	0.0408450191706376	0.041630723012566	0.0445113951874477	0.0389281551087183	0.0342368450732391	0.0390309009465616	0.0380696217935747	0.0353790460569189	0.0320626245157201	0.0239331353996222	0.0295850132669538	0.025433939195811	0.0208728302602407	0.0200103277168834	0.0157310181722841	0.0147353524962962	0.0143501583137154	0.0137725981746267	0.0140932902046699	0.0188090136506395	0.0174809313331057	0.0216779351937022	0.0231933275817065	0.0268337929176869	0.0295728374380655	0.0291945361977446	0.0309608748763098	0.0311238290146798	0.0324207658319797	0.0334827837752197	0.0333784067936736	0.0299624722158383
0.0422851274049301	0.0522159296162164	0.0446662292312136	0.0478183315951774	0.0460058826639441	0.0422531745526287	0.0435527829891699	0.0446844701359772	0.0415642540778271	0.0423216306824085	0.0450957428135301	0.0394706472476875	0.0346140940337221	0.0396007624287158	0.0384034893313209	0.0357053679505042	0.03250088551262	0.0240506639347049	0.0296278272165455	0.0255321440109181	0.0204463538565509	0.0196295502062932	0.0150841324334987	0.0139593150777588	0.0136532005671031	0.0131395251855762	0.0134889846397305	0.0186758780853294	0.0171570178722499	0.0218385616660416	0.0235192858570533	0.0273710443378785	0.0303605577094132	0.029871203943539	0.0316273757015398	0.0317962227830429	0.0331206230161777	0.0342981575728379	0.0342217346005835	0.0305191500179578
0.042909806561817	0.0530739958697343	0.0455294774202053	0.0487324509909386	0.0468368113591475	0.0430631548991103	0.0443384607786002	0.0453695519030941	0.0423296509448397	0.043056808690792	0.045739949578846	0.0400772562779531	0.0350556796405156	0.0402271427745669	0.0388076618082215	0.0361036904421439	0.033010786404153	0.0242504807494676	0.0297568832171168	0.0257193682640598	0.0201060659556525	0.0193380505289724	0.014525244436123	0.0132421526121153	0.0130173014026353	0.0125491596249444	0.0129249634958885	0.0185549610702226	0.0168530384564688	0.0219950094386931	0.0238136961848003	0.027862054804933	0.0311008559456361	0.0304910741011389	0.0322384040051336	0.0324125788448842	0.0337703624586735	0.0350534370355035	0.0350109687131126	0.031021805275454
0.043589326789699	0.0539738818666338	0.0464323850991994	0.0496894361965178	0.0477172286321862	0.0439215683794826	0.045176719831024	0.0461073334787495	0.043140798170244	0.0438374321558726	0.0464451623907917	0.040747929745585	0.0355621647317101	0.040910182559286	0.03928442929054	0.0365760898437914	0.0335923657081617	0.0245349869002353	0.0299765846887	0.0259980339824478	0.0198612952451029	0.0191445246146932	0.0140667412676983	0.0125942528448184	0.0124520393197984	0.0120013786253005	0.0123985167214565	0.0184361509178976	0.0165617878992854	0.0221350913608101	0.024065473216719	0.0282960138922033	0.0317812579869074	0.0310428015458258	0.0327843221349663	0.0329634511383841	0.0343593465507248	0.0357383283398172	0.0357348820312118	0.0314619970206042
0.0443249670032412	0.0549169658654972	0.0473753110145149	0.0506886097513899	0.0486483556135732	0.0448289980116662	0.0460684264164113	0.0468994230072747	0.043997848637047	0.0446650464554016	0.0472126241920265	0.0414826221741555	0.036134002183004	0.0416502674138815	0.0398358106381616	0.0371242949791738	0.0342452839202281	0.0249056627239888	0.03029046091613	0.0263696762574912	0.0197198113777109	0.0190560712851163	0.0137198604147164	0.012025499750674	0.0119667169792379	0.0114939399627458	0.0119048562761027	0.0183082621943793	0.0162744195357639	0.0222462254485385	0.0242638647172258	0.0286627857910716	0.0323902988258943	0.0315160312593151	0.0332563974042574	0.0334403890108043	0.0348777060571244	0.036343546185174	0.0363832758460068	0.0318321153509935
0.04511812775083	0.0559051322954509	0.0483592241082023	0.0517297200996938	0.0496318396067406	0.0457865240467843	0.0470147545840067	0.047747781597063	0.0449015438362163	0.0455415659098483	0.0480437082102613	0.0422813891628252	0.0367716662196739	0.0424481282386577	0.0404636010956225	0.0377497651013806	0.0349689505325336	0.0253632310352999	0.0307012255876984	0.0268351504490683	0.0196876865710754	0.0190780858379404	0.0134943452726459	0.0115453846202686	0.011570520169782	0.0110231516744162	0.0114379310034126	0.0181597588164058	0.0159811573952357	0.0223160490081736	0.024398827413905	0.0289532128717818	0.032917789710441	0.0319016411389832	0.0336470102341578	0.0338361406895356	0.0353166093112271	0.0368610298996841	0.0369472089794253	0.032125601015819
0.0459703034141443	0.0569407041444239	0.0493856550570918	0.0528129263568047	0.0506696694853245	0.0467956706593826	0.0480171291631273	0.0486546768395054	0.0458531826913695	0.0464692259680314	0.048939913167575	0.0431444404063545	0.0374757407772793	0.0433048852276876	0.0411693891695859	0.0384537337329829	0.0357626238139294	0.0259078054544003	0.0312108292961858	0.0273948130811924	0.0197692393534932	0.0192142345346651	0.0133980861120194	0.0111630901881103	0.0112725982404091	0.0105847951891268	0.0109914547328766	0.0179794162620611	0.0156720250298665	0.0223329383748988	0.0244613356498955	0.0291593650226219	0.0333550329808422	0.032191939341368	0.0339498270759335	0.0341448212671209	0.0356684883585783	0.0372841239116988	0.0374191870234495	0.0323371290294999
0.0468830171354593	0.0580263287934348	0.0504565979896629	0.0539387444813883	0.0517640464543974	0.0478583006204444	0.0490771262638265	0.0496225856099789	0.0468545346090518	0.0474504881341904	0.0499028149799658	0.0440721447435045	0.038246953738447	0.044222028712039	0.0419545361540155	0.0392372097561045	0.0366254724722502	0.0265390016299289	0.0318204911755081	0.0280486486741591	0.0199670602179366	0.0194665041945239	0.0134367999308946	0.0108874713123964	0.011081974593203	0.0101752337293511	0.0105600714632498	0.0177568871387128	0.0153375340380021	0.0222864245871393	0.0244436241353599	0.0292747368138798	0.0336949887337195	0.0323808188449498	0.0341599381925386	0.034362045110913	0.035927222065094	0.0376077225420461	0.0377933126375184	0.0324627554720105
0.0478577203910506	0.0591648208145208	0.0515743661288858	0.0551079569066878	0.0529172162063431	0.0489764630775781	0.0501963363822437	0.0506540498927811	0.0479077004695913	0.0484879011018544	0.0509339749928114	0.0450649854946317	0.039086152375432	0.0452013358617014	0.0428201168531113	0.0401009332907732	0.0375565940463654	0.0272559982062709	0.0325307005542081	0.0287963264686944	0.0202821058006546	0.0198353089910282	0.0136138128089354	0.0107268566159783	0.0110072159089938	0.0097926182894088	0.0101405850546287	0.0174831550182927	0.0149692955757763	0.0221675070097941	0.0243393692440372	0.0292943957654968	0.0339323972872524	0.0324638720776696	0.0342739608555817	0.0344850229558821	0.0360882771702006	0.0378283793940385	0.0380653980481285	0.0325000273886241
0.0488956628105936	0.0603589688468478	0.052741408522993	0.0563214903567293	0.0541312718282832	0.0501522033761718	0.0513761985198083	0.0517514937116008	0.0490149292604385	0.0495839255708311	0.0520348092660593	0.046123469343748	0.0399942218881386	0.0462447282052788	0.0437668252446275	0.0410452900733111	0.0385549904964978	0.0280575445713755	0.0333411864754812	0.0296371840834645	0.0207138378385027	0.020319628908813	0.0139299934970702	0.0106886335846314	0.0110558532708211	0.00943809350557841	0.00973319514931261	0.0171508776240895	0.0145605400221681	0.021968873807886	0.0241438147455767	0.0292150854124547	0.0340638609045937	0.0324384682696015	0.0342901086834366	0.0345126239967235	0.0361488086825268	0.0379443816690464	0.0382330407856793	0.032448056048216
0.0499977409767296	0.0616113168779171	0.0539600980705299	0.0575802689191803	0.0554079394894709	0.0513873470360601	0.0526178163392304	0.0529170129623128	0.0501784015706459	0.0507407336741586	0.0532064274274367	0.0472479964339066	0.0409719548945407	0.0473540802915663	0.0447948533786882	0.042070193403406	0.0396195063525731	0.0289419216756882	0.0342508597500531	0.0305701470724769	0.0212603790438995	0.0209171536350207	0.0143838492816342	0.0107786563228876	0.011233645484158	0.00911688865382608	0.00934268512740634	0.0167546310640751	0.0141065491847839	0.021685041221718	0.0238538481830257	0.0290352867739859	0.0340878875463178	0.0323037958321419	0.0342082278146287	0.0344454031610998	0.0361077210643937	0.0379557896079135	0.0382956634149286	0.0323075538695063
0.0511643372245681	0.0629239327798239	0.0552325034589882	0.0588850513087659	0.056748360679059	0.0526832722615347	0.0539217690653368	0.0541521526680701	0.0513999939187324	0.0519599964972814	0.0544494527755869	0.0484387028361847	0.042019884570561	0.0485309942070471	0.0459037551940499	0.0431749466626582	0.0407487385239902	0.0299068690793733	0.0352577376307273	0.0315936022657728	0.0219186611877729	0.0216244116276083	0.0149717518742691	0.0110006033273211	0.0115438613914234	0.0088391317815306	0.00897947192208863	0.016291072581041	0.013605020223853	0.0213124240691471	0.0234680337793574	0.0287552414679081	0.0340048986984671	0.0320608716316861	0.0340298004512798	0.0342855934897321	0.0359656914661816	0.0378644410164812	0.0382545176475709	0.0320808351672339
0.0523951606779325	0.0642981785054364	0.0565601591623469	0.0602362624901562	0.0581528853710891	0.0540406864655574	0.0552879304306569	0.0554576876077143	0.0526810395929143	0.0532426745532223	0.0557638373364436	0.0496952888687763	0.0431380974476222	0.0497765576964783	0.0470923088104783	0.0443581015481241	0.0419409292512219	0.0309494951597756	0.0363588644193351	0.0327052477422122	0.0226845493449981	0.022436874001685	0.0156882333772155	0.0113554618862864	0.0119867787254124	0.00862013376596782	0.00866031802934158	0.0157590417799393	0.0130563910143557	0.0208493489300322	0.0229866071333583	0.0283769392135843	0.0338172026201405	0.0317125185649891	0.0337579160695483	0.0340370632229651	0.0357251559467992	0.0376739205212576	0.0381126528193453	0.0317717805753332
0.0536891028023436	0.0657344967328455	0.0579438480810588	0.0616338303280239	0.0596208898736285	0.0554594220882175	0.0567153084076864	0.0568334222331895	0.054022102124017	0.0545888261160037	0.0571486862696536	0.0510168477355128	0.0443260434137751	0.05109110501687	0.0483583910984658	0.0456173274076481	0.0431938546448541	0.0320661880986875	0.0375502420832525	0.033901943225467	0.0235529370044972	0.0233490330901048	0.0165262907405814	0.0118412867571135	0.0125595286239294	0.00847978140188605	0.00840830852976095	0.0151596211578253	0.012464163960752	0.0202960198797115	0.0224114362625757	0.0279040719150232	0.0335289336931558	0.0312633123676099	0.0333972103123992	0.0337052368432586	0.035390259216145	0.0373894928552552	0.0378748483065182	0.0313857646327988
0.0550441186551679	0.0672322278775438	0.0593834106620985	0.0630770376414698	0.0611506313286239	0.0569382654858752	0.0582019168352953	0.0582780242896342	0.0554227765930576	0.0559974469962021	0.05860210535069	0.0524017085987689	0.0455823601717515	0.0524739992481808	0.0496988770398248	0.0469493055677697	0.0445047209104844	0.0332525434015473	0.0388267835273395	0.0351795822283393	0.0245178161644269	0.0243544631803803	0.0174776562984976	0.0124532833197878	0.0132562928006395	0.00844066694583519	0.00825148105341497	0.01449617741836	0.0118352696848119	0.0196544449524149	0.0217459528898267	0.0273419559433146	0.0331459579389741	0.030719498089126	0.0329537712856864	0.0332969790025586	0.0349667680078825	0.0370179991354378	0.0375475090851574	0.0309295456355582
0.0564571429396389	0.0687894693422715	0.0608775924510534	0.0645643989805876	0.0627391480748954	0.0584748300269476	0.0597446875380297	0.0597889037752308	0.0568815317696708	0.0574663528286371	0.0601210833448129	0.053847306613337	0.0469047274351314	0.0539234526537115	0.0511095738774871	0.0483496596867442	0.0458700789121068	0.0345033201056766	0.0401822981552889	0.0365330024387157	0.0255723324951249	0.0254458747137164	0.0185330180456538	0.0131841564060299	0.0140687541148239	0.00852485851289788	0.00821952067659398	0.0137744065785954	0.0111805112150859	0.0189283300115409	0.0209950573028926	0.0266974236525239	0.0326757442006326	0.0300888761366231	0.0324350127103769	0.0328204400484856	0.0344619477834183	0.0365677148212108	0.0371385233538237	0.0304111165499842
0.0579240472032275	0.0704029858694499	0.0624239391965929	0.0660935697146759	0.0643822116972955	0.0600654810677856	0.0613394284574238	0.0613621451886004	0.0583956028302576	0.0589921115522536	0.0617014182162712	0.0553500898687929	0.0482897628400066	0.0554363981197529	0.0525851967484812	0.0498129294622924	0.0472857654761415	0.035812433411592	0.0416095155330851	0.0379559448377723	0.0267088376757054	0.0266151733887237	0.019682194233205	0.0140246036353381	0.0149866595909146	0.00874987765258391	0.00833859364283527	0.0130024089924651	0.0105151148215125	0.0181229455035335	0.0201649996558309	0.0259786845636856	0.032127199996218	0.0293806572164735	0.0318495132004992	0.0322848618650537	0.0338844021426208	0.0360481679280302	0.0366570810264193	0.0298395156727411
0.0594396414099691	0.0720681762472154	0.0640187451683104	0.0676612927960597	0.0660743329549654	0.0617053166103004	0.062980830018991	0.0629924968791522	0.0599609405021248	0.0605700299205515	0.0633376926598142	0.0569054699605914	0.0497329674091699	0.0570084201859044	0.0541193888897417	0.0513325910355239	0.048746877117474	0.0371729870156498	0.0431001490679699	0.0394410659699282	0.0279189498532295	0.0278535332805788	0.020914277666962	0.0149638334856068	0.0159983767333222	0.00912517807579292	0.00862572701470615	0.0121908253193435	0.00985936464180833	0.0172449707105302	0.0192632402136716	0.0251951560435584	0.0315104706991271	0.0286052849120323	0.0312068209280822	0.0317003431184169	0.0332438741650142	0.0354699162433692	0.0361134520751159	0.0292245959792994
0.0609977200167167	0.0737790978067572	0.0656570566517331	0.0692633860614279	0.0678088203028955	0.0633882035997881	0.0646625187955237	0.0646734172322863	0.061572218380706	0.0621941940403644	0.0650233008215343	0.0585078194247084	0.0512287239878878	0.0586337492884804	0.0557047860558761	0.0529011236637187	0.0502477790099797	0.0385773445161427	0.0446449981949291	0.0409800024802471	0.0291936301404369	0.0291514896106092	0.0222177669227391	0.0159900301005274	0.0170913756108622	0.00965050405467396	0.00908514212346995	0.0113530701139434	0.00923917411800388	0.0163023195956816	0.018298290749195	0.0243572627206273	0.0308367006064482	0.0277742240830894	0.0305172232332932	0.0310775639471387	0.0325510090603975	0.0348442829323826	0.0355187243235954	0.02857675295531
0.0625911499026355	0.0755285465380107	0.0673327290423297	0.0708947703921257	0.0695778867196044	0.0651068663943506	0.0663771547845719	0.0663971738149572	0.0632228963193602	0.0638575605001375	0.0667505246826254	0.0601505159041116	0.0527703479010655	0.0603053181610952	0.0573331218413901	0.0545101190622162	0.0517821493172329	0.0400172362395002	0.0462340849407899	0.04256348298659	0.0305232794158415	0.0304990532649305	0.0235806982502886	0.0170907349713198	0.0182526175346913	0.0103166199144774	0.00970823107199664	0.0105057017453225	0.00868619220858121	0.0153039521634575	0.0172795390587235	0.0234762034019498	0.0301177548038549	0.0268997128907802	0.0297914815127701	0.0304274718877646	0.0318170781513982	0.0341830512441897	0.034884501552075	0.0279066124150312
0.0642119952588086	0.0773081875731718	0.0690385329052539	0.0725495366973362	0.0713727982463545	0.0668530212060237	0.0681165664872272	0.0681549887785459	0.0649053345573781	0.0655520919077747	0.0685106557162686	0.0618260299769545	0.0543501855717975	0.0620148753467465	0.0589953683670461	0.0561504274533011	0.0533430566631135	0.0414838957888679	0.04785681901095	0.0441814797118774	0.0318978563099076	0.0318858462115253	0.0249907866838748	0.0182531492937084	0.0194688608828912	0.0111077130691906	0.0104767120416932	0.0096689530091856	0.00823664865283535	0.0142596754902589	0.016217058355649	0.0225636840384613	0.0293659017746965	0.0259944762628241	0.0290405331743989	0.0297609335884284	0.0310536655632983	0.0334981212605926	0.0342225648771263	0.027224682633147
0.0658516729534366	0.0791087284588168	0.0707663020235626	0.0742210476855545	0.0731840561217871	0.0686175484215321	0.0698719165398652	0.0699372219098175	0.0666109508587224	0.0672689287634671	0.0702941552780317	0.0635260512715331	0.0559597542368354	0.0637531477804624	0.0606819053385419	0.0578123328617648	0.0549230666893353	0.0429682194818675	0.0495021846439131	0.0458233909567328	0.0333070146147866	0.033301254850251	0.0264355799540058	0.0194643760428817	0.0207269059801253	0.0120042472683124	0.0113669565956019	0.00886738451628465	0.00792784687397959	0.0131799393681673	0.0151214031179864	0.0216316155942266	0.0285934587291887	0.0250713993571822	0.0282751647792889	0.029088360741544	0.0302723212866367	0.0328011349357262	0.033544503459934	0.0265409792021067
0.0675011309591313	0.0809201261441769	0.0725071149233013	0.0759020688630374	0.0750016036382022	0.0703906936679073	0.0716338898948904	0.0717335817330169	0.0683304114595081	0.0689985885577614	0.0720908458125092	0.0652416459115242	0.0575899142687658	0.0655100425134827	0.0623827097658491	0.0594857494901205	0.0565143723652393	0.0444609414439901	0.0511589422348409	0.0474782451794993	0.0347402565609036	0.0347345970250796	0.0279026250809792	0.0207116228681726	0.0220138006509114	0.0129853493711258	0.0123536856894913	0.00813044791946967	0.00779172554333759	0.0120756331780504	0.0140033928187423	0.0206917768866189	0.0278124049269725	0.0241431615070322	0.0275056638241676	0.0284193235478343	0.02948418767347	0.0321030800728234	0.032861324687733	0.0258646362887508
0.0691510420942003	0.0827318179247156	0.0742515006209069	0.0775849221880172	0.0768150487454899	0.0721622882003475	0.0733928963818316	0.0735333548791665	0.0700538460128018	0.0707311827138581	0.0738901243060983	0.0669634374624148	0.059231064896527	0.0672748768105257	0.0640875585166077	0.061160430939475	0.0581089419617322	0.0459528172483125	0.0528158379392244	0.0491349178489123	0.0361870973701873	0.0361752977711457	0.0293796451195643	0.0219823825391274	0.0233170227293923	0.0140304090850255	0.0134123385945132	0.0074923669190987	0.0078469495830247	0.0109578938548769	0.0128738848923059	0.0197554450582057	0.0270339729810589	0.0232218347371516	0.0267414608970989	0.027762170449901	0.0286996109302072	0.0314138891136856	0.0321830588315525	0.0252035239196508
0.0707920054724116	0.0845329665796817	0.0759896592803185	0.0792616553008627	0.078613893832176	0.0739219794972777	0.0751392797754928	0.0753256443682651	0.07177107682917	0.0724566423233564	0.0756811893679787	0.0686818032947827	0.0608733541385323	0.0690366258824093	0.0657862362055384	0.0628261844316522	0.0596986783045501	0.0474348094410495	0.0544618149432372	0.0507823530434574	0.0376372360414266	0.037613068663309	0.0308547221601095	0.0232646016215214	0.0246246495699431	0.0151199829869339	0.0145202670537579	0.00699016860240785	0.00809348640798465	0.00983794104914077	0.0117435383697978	0.0188330008031507	0.026268234112342	0.0223184566319557	0.0259907788197488	0.0271236779616166	0.0279277544814367	0.0307420540360492	0.0315183782356541	0.0245638965904338
0.0724147485396684	0.0863127104648657	0.07771168893664	0.080924219182202	0.080387764854054	0.0756594636674821	0.0768635261103952	0.0770996082920942	0.0734718533483661	0.0741649443699685	0.0774532737231353	0.0703870785069657	0.0625068943169898	0.0707841781791481	0.0674687415328908	0.0644730828576141	0.0612755829853261	0.0488982689035709	0.0560862206790346	0.0524097827505206	0.0390807272566018	0.0390380857012341	0.0323164820426995	0.0245468426737638	0.025925519327684	0.016236232439009	0.0156571839156554	0.0066584301997252	0.00851326745512086	0.00872696783873642	0.0106225700133894	0.0179335220916844	0.0255236999384943	0.0214425951424113	0.0252603101383593	0.0265087579057744	0.0271762364879608	0.030094283209793	0.0308742553968621	0.0239501024209313
0.0740103232711526	0.088060410190951	0.0794078102681211	0.0825646473759405	0.0821266329077516	0.0773647122326906	0.0785564647786372	0.0788446914512218	0.0751460837444595	0.0758463311198298	0.079195874594115	0.0720697601110597	0.0641219754013728	0.0725065892202208	0.0691254859412235	0.0660916682802389	0.0628319195306734	0.050335106660218	0.0576790048687797	0.0540069378024199	0.0405081494582554	0.0404411608759911	0.0337542760228318	0.0258184412662149	0.0272093849469838	0.017363102934454	0.0168052373923839	0.00652067650579511	0.00907640796416178	0.00763614026348765	0.0095205057925824	0.0170643886850417	0.0248069694004204	0.0206019321589351	0.0245549478299495	0.0259202498455133	0.0264508181539831	0.0294752284095395	0.0302556866326708	0.023364382622117
0.0755702909002244	0.0897658845729851	0.0810685824198972	0.084175230456027	0.0838210223378564	0.0790281869027588	0.0802094568247216	0.0805508436383792	0.0767840566909307	0.0774915164353784	0.0808989752931664	0.0737207049460077	0.0657092694588492	0.0741933261679366	0.0707474792590358	0.0676731413504095	0.0643603700179426	0.0517379513786051	0.0592309038414127	0.0555642452793913	0.041910764422729	0.0418139028290979	0.0351583546365124	0.0270696564841848	0.0284670592627954	0.0184863830662525	0.0179489403993735	0.00658102066008093	0.00974895594173648	0.00657681193087823	0.00844593271974809	0.0162309290779894	0.0241224531076257	0.0198019016458229	0.0238775950281128	0.0253588228255067	0.0257551713031403	0.0288873089974659	0.0296655072030892	0.022806786883949
0.0770868903710691	0.0914196296496479	0.0826851039733759	0.0857486801242724	0.0854622004369163	0.0806410370060813	0.0818145657298864	0.0822087193662551	0.0783766474617624	0.0790918738390636	0.0825532522364773	0.0753313156296483	0.0672600205416119	0.0758344965979491	0.0723264977764473	0.0692095318895013	0.065854180208371	0.0531002883940214	0.060733607056725	0.0570730079707444	0.0432806639719047	0.0431488622904783	0.0365200291228787	0.0282918119603738	0.0296905480528756	0.0195937193122341	0.0190750696374787	0.00682207699589987	0.0104986827069483	0.00556117807916956	0.00740626042369599	0.0154361493776339	0.0234722068337238	0.0190454240991176	0.0232290767802868	0.0248230023891614	0.0250907516622194	0.0283306547451861	0.029104318937004	0.0222752210668481
0.0785531865006442	0.0930130156527651	0.0842491942237229	0.0872782781256493	0.0870423446976447	0.082195275211436	0.0833647068139783	0.0838098548493615	0.079915503631962	0.0806396021507966	0.0841502624556592	0.076893709719431	0.0687662153349318	0.0774210560854347	0.0738552309191807	0.0706938466190771	0.0673072888924517	0.0544165766189861	0.0621799021923731	0.0585255621121279	0.0446108997917929	0.0444396582503911	0.0378318159045326	0.0294774235612126	0.0308731669632369	0.0206746215914621	0.0201725799486507	0.00721131777426399	0.011298016454213	0.00460386788405568	0.00640751046116005	0.0146805868457676	0.0228558997503779	0.0183327788625628	0.0226081698056938	0.0243093270314821	0.0244567975874318	0.0278031789763376	0.028570542634896	0.0217656303113573
0.0799631945777654	0.094538457805984	0.0857535509205817	0.088758006000598	0.0885546843853401	0.0836839280496935	0.0848537721545766	0.0853468189420097	0.081393206619643	0.0821278654214131	0.085682607479299	0.0784008680714287	0.070220730786396	0.0789449902542601	0.0753274033448178	0.0721201906770282	0.0687144377778725	0.0556823401888738	0.0635637955174201	0.0599154101304018	0.0458955926506546	0.0456810810864564	0.0390875597711608	0.0306203093668534	0.0320096377312122	0.0217204710309299	0.021232544209755	0.00771125870557381	0.0121248839570721	0.0037256130611565	0.00545416894818491	0.0139623262597681	0.0222709311543287	0.0176616469749643	0.0220117554673611	0.0238126247590879	0.0238504629248158	0.027300780973022	0.0280605958376761	0.0212723057587356
0.0813119788141081	0.095989557725921	0.0871918815205392	0.0901826525234875	0.0899936139170348	0.0851011585114575	0.0862767286297371	0.0868133355092857	0.0828034061675694	0.0835509046817435	0.0871440701766757	0.0798467591477476	0.0716174557287193	0.0803994678168844	0.0767378698895245	0.0734838601638979	0.0700712588842436	0.0568942321722701	0.0648806046168381	0.0612373255620024	0.0471300176409421	0.0468691691494686	0.0402825315597592	0.0317156773694482	0.0330961589055585	0.0227245293431559	0.0222481133132916	0.00828752336660769	0.0129624833756013	0.00296140579387836	0.00454917699368376	0.013277203372501	0.0217126935335394	0.0170273395224472	0.0214350883952517	0.0233263879027327	0.0232670789382638	0.0268176631645902	0.0275691839422239	0.0207882896180593
0.0825957227034686	0.0973612129921301	0.0885590057935361	0.0915478964821599	0.0913547761779733	0.0864423586741379	0.0876296873442576	0.0882043753842561	0.0841409256036153	0.0849041197387207	0.0885297218035396	0.0812264367217391	0.0729513842095396	0.081778961879455	0.0780826813648483	0.0747814035400327	0.0713743370413471	0.0580500681739074	0.0661270208766393	0.0624874277057262	0.0483106624286449	0.0480012556400392	0.0414134962938049	0.0327601862795284	0.0341304462418984	0.0236819436500217	0.0232144848907198	0.00891268412436718	0.0137986713141518	0.00237585130528899	0.00369423166752791	0.0126191982184222	0.0211749629605035	0.0164232028915804	0.0208721608873259	0.0228432152666772	0.0227005263910557	0.0263467371280417	0.0270896814891089	0.0203058441598424
0.083811769960048	0.0986496931621993	0.0898509283340696	0.0928503632281772	0.0926351144995976	0.0877042109240319	0.08890994331892	0.0895162166707777	0.085401836369812	0.0861841199012539	0.0898359970860093	0.0825361090802575	0.0742186788777812	0.0830793374309193	0.0793591197686756	0.0760106502750921	0.07262124572794	0.0591488282141229	0.0673011395232976	0.0636632239679411	0.0494352559088633	0.0490759830188593	0.0424787479688491	0.0337519749470846	0.0351117381247605	0.0245897383646672	0.0241288679785694	0.00956695092481502	0.014625292813115	0.00207219433486505	0.00289086521891756	0.0119809970260203	0.0206503837117659	0.0158411685321124	0.020316133910966	0.0223552866787002	0.0221436877915867	0.0258800850457713	0.0266145728231979	0.0198169469860236
0.0849586353155669	0.0998526811621466	0.091064880174549	0.0940876541725607	0.0938328925934771	0.0888847169150697	0.0901159849295544	0.0907464727188153	0.0865835008984129	0.0873887431376809	0.0910607357503972	0.0837731784419356	0.0754167033788075	0.0842979035167383	0.0805657020588857	0.0771707057686098	0.0738105551498395	0.0601906259155932	0.068402455469246	0.064763618298108	0.0505027651702486	0.0500932827277443	0.0434781075019035	0.034690656189466	0.036040761770024	0.0254467851535423	0.0249904311822723	0.0102373638764777	0.0154375691840759	0.00212942393192422	0.00214385157997131	0.0113546824248338	0.0201310057319234	0.0152723972479788	0.0197598010065782	0.0218548362569068	0.021588943686555	0.025409441060267	0.0261359183921958	0.0193137776130192
0.0860359850800704	0.100969279610412	0.0921993293082573	0.0952583491236049	0.0949476823091515	0.0899831939756734	0.091247473198798	0.091894087658659	0.0876845834723611	0.0885170437806175	0.0922031894843984	0.0849362499224939	0.0765440233110529	0.0854334291591617	0.0817021522671155	0.0782619122431589	0.0749418121533366	0.0611766447942103	0.0694318237831869	0.0657888846337053	0.051513359297397	0.0510543186991914	0.04441288085725	0.0355772713234467	0.0369196566611967	0.0262537422288829	0.0258002229405631	0.0109165450004423	0.0162335594863985	0.00249478603250026	0.00147339123289887	0.0107325042965632	0.0196088324302707	0.0147079612287104	0.0191960521566609	0.0213345962303252	0.0210286765314467	0.0249266596957283	0.0256458146837392	0.0187891676044697
0.0870445880301965	0.101999982265566	0.0932539605274769	0.0963619820687228	0.0959803196838487	0.0910002392653883	0.0923051916849706	0.0929592999583693	0.0887050292662535	0.0895692495265379	0.0932639939283669	0.0860251100041798	0.077600375922826	0.0864861226674958	0.08276934242262	0.0792857760834057	0.0760154923141179	0.0621090423555915	0.0703913843112675	0.0667406049108465	0.0524683393209755	0.0519613940379031	0.0452857750909185	0.036414202497156	0.037751852754563	0.0270129549668058	0.0265610538881034	0.0116014599354965	0.0170136756518884	0.00304505503987208	0.000966649238089363	0.0101076918297045	0.0190763416802789	0.0141395120634941	0.0186183099373952	0.0207881912055648	0.0204557504478359	0.0244241448916142	0.0251368211799049	0.0182369960920028
0.0879862378930011	0.10294661144874	0.0942296255886174	0.0973989916959315	0.0969328303959322	0.0919376626149053	0.0932909683900826	0.0939435750853746	0.0896460123471235	0.0905466891419865	0.0942451059707371	0.0870406751245815	0.0785866094006857	0.0874575746190971	0.0837692035238132	0.0802448629685472	0.0770329253377793	0.0629908237469694	0.071284450847757	0.0676215719783028	0.0533700345844452	0.0528178213970619	0.0461007710906044	0.037205041091031	0.0385419025348871	0.0277283110908109	0.0272773330868107	0.0122923139634482	0.0177802245899115	0.00369426586231259	0.000891007160275123	0.00947529126858501	0.0185269526681637	0.0135598974114821	0.0180209183807388	0.0202104715259588	0.0198639433971309	0.0238952214248201	0.0246023351502143	0.0176525224692464
0.0888636494460665	0.10381222300011	0.0951282653442014	0.0983706486324613	0.0978083264312693	0.0927983896704047	0.0942075718247984	0.0948495090203982	0.0905098540399328	0.0914516929924015	0.0951497073790302	0.0879849117020253	0.0795045933324061	0.0883506655131493	0.0847046086385752	0.0811426631227519	0.0779961957514679	0.0638256878919137	0.0721153663050702	0.068435658696272	0.0542216669440313	0.0536277589538681	0.0468629531878989	0.0379544120774245	0.0392952680708456	0.0284050455306609	0.0279548522462029	0.0129915816684561	0.0185369557920659	0.00440195616410861	0.00130934462053875	0.00883305142855565	0.0179554227396585	0.012963708463904	0.0173994740945843	0.0195977823695896	0.0192483178994282	0.0233344388752004	0.0240369030036878	0.0170326568573055
0.0896803310476201	0.10460098109374	0.0959528061365246	0.0992789620416331	0.0986108765222027	0.0935863377096569	0.0950585841142186	0.0956807050919138	0.091299913739445	0.0922874692488277	0.0959820766478756	0.0888607296636567	0.0803571027190609	0.0891694399224664	0.0855792311216157	0.081983430072058	0.0789080217414173	0.0646178503043549	0.0728893265585748	0.0691876556097746	0.055027185544019	0.0543960154917887	0.0475782976195597	0.0386677563331026	0.0400180668049975	0.029049492730878	0.0286005152158898	0.0137031417691912	0.0192886024056745	0.00515219341881181	0.0019282297652275	0.00818242779876042	0.017358169277379	0.0123477604821606	0.0167510977875408	0.0189481716209571	0.0186055255942636	0.0227378055655117	0.0234364640272574	0.0163761758839524
0.0904404372235103	0.105318006053979	0.0967070334251537	0.100126568850773	0.0993453537105575	0.0943062672950801	0.0958482547854012	0.0964416273627469	0.0920204549764412	0.0930579593861029	0.0967474318860575	0.0896718523306556	0.0811476787500454	0.0899189498978617	0.0863973818809384	0.0827719974109798	0.0797716158692922	0.0653718480735765	0.073612177013287	0.0698830808416271	0.0557910763727836	0.0551278298600119	0.0482534240012213	0.0393510754608769	0.040716782823158	0.0296687877619208	0.0292220141734906	0.0144314974982943	0.0200404142307328	0.00594000953072761	0.00262286615591223	0.00752983172127286	0.0167335203593417	0.0117115264728634	0.0160746514772692	0.0182615440261923	0.0179340484607528	0.022102955422837	0.0227985279207981	0.0156838962709173
0.0911486057377102	0.105969199173451	0.0973954463048536	0.100916609461325	0.100017264194263	0.0949636137565867	0.0965813396146077	0.097137434585206	0.092676490308031	0.0937676773347513	0.0974517485778539	0.0904226663230963	0.0818804704151639	0.0906050714023477	0.0871638305625039	0.0835135791910702	0.080590532239175	0.0660923337412931	0.0742901873992745	0.0705279672064582	0.0565181523320237	0.0558286318961132	0.048895316468933	0.0400106465771185	0.0413979535722929	0.0302705220610235	0.0298274590341479	0.0151810803963878	0.02079769098477	0.00676479067839874	0.00336401554024672	0.00688829514304795	0.0160819037852799	0.0110575576777144	0.0153709119431538	0.0175397717618375	0.0172343847866355	0.0214292543155257	0.0221222913516002	0.0149588218658411
0.0918097843135959	0.106561049396052	0.0980230972356524	0.101652594289695	0.100632562403405	0.0955643033187184	0.0972629295873207	0.0977737995119358	0.0932736093717832	0.0944215373471157	0.0981015571036372	0.0911180559419737	0.0825600618674289	0.0912342986357742	0.0878836163939233	0.084213560570087	0.0813685054327524	0.0667838658418183	0.0749298117595277	0.0711286329296231	0.0572133310323208	0.0565037936117701	0.0495110237746855	0.0406527175309019	0.042067845101428	0.0308623647541546	0.0304249723830136	0.0159556497742583	0.0215653322634623	0.00762707780117529	0.00414483430154575	0.00627967768108406	0.0154059868253418	0.0103919320605973	0.0146427143632259	0.0167867724751275	0.0165091907972361	0.020717854295656	0.0214087008834967	0.014206281177373
0.0924290527983908	0.107100427552129	0.0985954219157845	0.102338265871357	0.101197457965122	0.0961145594525238	0.0978982755863677	0.0983567190588143	0.0938177951808258	0.0950246762356352	0.0987037259350688	0.0917632272225987	0.0831912912132922	0.091813522199821	0.0885618551634782	0.0848772862118402	0.0821092871208104	0.0674507046215074	0.0755374419264039	0.0716914436570167	0.0578814088211103	0.0571583808627693	0.050107350136493	0.0412831957989339	0.0427321314553869	0.0314516657640896	0.0310222680590191	0.0167578068878951	0.0223474258089954	0.00852696844268669	0.00496350827556307	0.0057371705126645	0.0147107786402335	0.00972476812398416	0.0138950814683977	0.0160085650959179	0.0157633890818099	0.0199717046299441	0.0206604703384999	0.0134340716746769
0.093011447010905	0.107594374557166	0.0991180647359116	0.102977461497424	0.101718220797269	0.0966207056813753	0.0984926148174498	0.0988923214058731	0.0943152343891285	0.0955822760807428	0.0992652373571492	0.0923635274762449	0.0837790670274495	0.0923497980722726	0.0892035493323988	0.0855098545035694	0.0828164866304243	0.0680966217735952	0.0761191638457931	0.0722225745324815	0.0585268404948851	0.0577969166476914	0.0506905507147722	0.0419073464326126	0.0433955953893992	0.032045061511152	0.0316262364793038	0.0175886413399667	0.0231468971526451	0.00946333273874193	0.00581866634635095	0.00530662154815813	0.0140037032386722	0.00907081207369291	0.013135352360909	0.0152133108656265	0.0150042521090881	0.0191955278108746	0.0198820601811159	0.0126526223026124
0.0935617907216825	0.108049890540546	0.0995967056090098	0.103573981410399	0.102200990953102	0.0970889715329291	0.0990510051524487	0.0993866765290867	0.0947721277614212	0.0960993937301072	0.0997929633248418	0.0929242665839373	0.0843281892962095	0.0928501152142645	0.0898134085104843	0.0861159258649058	0.0834934218408808	0.068724732822853	0.0766805267498569	0.0727277818547585	0.0591535345891329	0.0584231674155439	0.051266046858167	0.0425295154939509	0.0440618676855116	0.0326481070382042	0.0322425628275795	0.0184475190721155	0.0239652411498542	0.0104334850685119	0.00670798398096202	0.005042783140087	0.0132946417431509	0.00845002042516944	0.0123733196231013	0.0144113409709952	0.0142414620040536	0.0183957670480069	0.0190796250412157	0.0118751726877074
0.0940845421322902	0.10847373218458	0.100036894124363	0.104131467438993	0.102651599960704	0.0975253085381581	0.0995781734725607	0.0998456168176769	0.0951945073760267	0.096580803368794	0.100293449541965	0.0934505465161841	0.0848431816192579	0.0933211702208731	0.0903956874045126	0.0866995531844302	0.0841429865536475	0.0693373600188253	0.0772263352620867	0.0732121940677833	0.0597646739498468	0.0590399631766579	0.0518381764122831	0.0431528950624194	0.044733220796928	0.0332649589855358	0.0328754043977899	0.0193320097233534	0.0248023498703305	0.0114331275215806	0.0076277971427674	0.00499553196255017	0.0125959262297428	0.00788786540727672	0.0116213696892445	0.0136151608511171	0.0134871341330761	0.0175805089952897	0.0182609330216088	0.0111179385082717
0.0945836608114576	0.108872225559233	0.100443896882245	0.104653296586494	0.103075410209769	0.0979352230732156	0.100078383694573	0.100274574295187	0.0955880671112012	0.0970308580945162	0.100772715965952	0.0939471054721323	0.085328141290171	0.0937691576423777	0.0909540478354743	0.0872640416948166	0.0847675399119482	0.0699359322541303	0.0777604739448713	0.073680131478062	0.060362570399259	0.059649060758158	0.0524099932036746	0.04377934396022	0.045410429335027	0.0338981314827872	0.0335271501821057	0.0202379396260432	0.0256564429737323	0.0124564579466611	0.00857310160754161	0.00518881440851192	0.011922240450562	0.0074147458052621	0.0108945929414539	0.0128394016371933	0.0127557687645278	0.0167593814126352	0.0174352568205954	0.0104001754355503
0.0950625003000466	0.109251101383601	0.100822563497297	0.105142493503577	0.103477178402985	0.0983236323800323	0.10055532945584	0.100678440492874	0.0959580126696593	0.0974533757683463	0.101236081624362	0.0944181826249148	0.0857866133001236	0.0941995843664208	0.0914914505074572	0.087811844389705	0.0853688225426075	0.0705209266897612	0.0782857725356644	0.0741349630754537	0.0609485607248127	0.0602510572920971	0.0529831272667927	0.0444092749127439	0.0460927053454207	0.0345483417456846	0.0341982793892449	0.0211595480718133	0.0265240977599974	0.0134963742830242	0.00953771517143799	0.0056090330200211	0.0112903438632189	0.00706350442492653	0.0102107773538394	0.0121006582089058	0.012064059478544	0.0159434196717199	0.0166132316808642	0.0097439573674724
0.0955237305349086	0.109615358905939	0.1011772161022	0.105601664991984	0.103860948205651	0.0986947492740927	0.101012055435178	0.101061454211717	0.0963089367574027	0.0978515534411958	0.101688020840846	0.0948674087155691	0.0862214933672244	0.0946171157090813	0.0920100809299481	0.0883444974509431	0.0859479028981866	0.0710918545795798	0.0788039182087573	0.0745790071753456	0.0615229490423661	0.0608453581519261	0.0535577136555168	0.045041614281317	0.0467777109440098	0.0352144546286844	0.0348873268710029	0.0220897200815291	0.0274003681768976	0.0145447302229539	0.0105145088254257	0.00621465946637006	0.0107184905562951	0.00686417229592653	0.00959011646245988	0.0114171112340526	0.0114304413694593	0.0151448881167776	0.0158066685630999	0.00917335701988072
0.0959692929162353	0.109969163478621	0.101511566252178	0.106032958735179	0.104229976024405	0.0990519998742579	0.10145091004496	0.101427121276792	0.0966447240569852	0.0982279134218802	0.102132056716705	0.09529772667508	0.0866349638224	0.0950254596116375	0.0925113123180262	0.0888625982000468	0.0865051558631408	0.0716472914249733	0.0793154187742083	0.0750134803972514	0.0620849979925578	0.0614302003347638	0.054132393157565	0.0456738353351235	0.0474616453951278	0.0358935267659213	0.0355909538544254	0.0230202686954482	0.0282789763941677	0.0155926128737199	0.0114956625638074	0.00695562092651055	0.010225387865606	0.00683655078952184	0.00905436385116326	0.0108077886276764	0.0108742229208131	0.014377032408242	0.0150283029925795	0.00871263251967717
0.0964003893357074	0.110315781459489	0.101828661964953	0.10643804738602	0.104586692386325	0.0993979772277932	0.101873530817071	0.101778168990169	0.0969684893607551	0.0985842826236654	0.102570696055839	0.0957113451244219	0.0870284646543757	0.0954272936308939	0.0929957065271768	0.0893658259587267	0.0870402741501051	0.0721849492630726	0.0798196179832796	0.075438496917544	0.0626329684620773	0.0620027290463368	0.0547043834331578	0.0463020609271793	0.0481393988028702	0.0365809426265469	0.0363041135178045	0.0239422427154383	0.0291525576339412	0.0166306238934448	0.0124729237005803	0.0077864588085391	0.00982858196443437	0.00698386348056353	0.00862512349466609	0.0102913143365131	0.0104141551692228	0.0136537286648793	0.0142914521411356	0.00838316890952092
0.0968175048964184	0.110657554380364	0.102130866294411	0.106818138021848	0.104932699765146	0.0997344320450476	0.102280862314402	0.102116536410905	0.0972825507282018	0.0989218052948613	0.103005407960343	0.0961097260869322	0.0874027003337371	0.0958242373509395	0.093463052249863	0.0898530040681323	0.087552311461321	0.0727017867950834	0.0803147612949102	0.0758531172058066	0.0631642048406132	0.0625591223023341	0.0552696145926761	0.0469212270276496	0.0488047608021185	0.037270628069101	0.0370202941430528	0.0248462404657118	0.0300129386384421	0.0176491529195417	0.01343785649838	0.00867045386298097	0.00954233345323821	0.0072915746639473	0.00832112988635538	0.0098840807367198	0.0100664167080669	0.0129889888528697	0.0136095484183933	0.00819951802889422
0.0972204625028482	0.110995912500481	0.102419867413755	0.107174005871718	0.105268806023779	0.100062300018105	0.102673204932132	0.10244339993998	0.0975884379022454	0.0992409877099753	0.103436646203903	0.0964936066488003	0.0877576813209945	0.0962168705852243	0.0939124379456578	0.0903221993432065	0.0880397549362759	0.0731941513569872	0.0807981078233174	0.0762554428201516	0.0636752604725927	0.063094755979051	0.0558229195075108	0.0475252953104379	0.0494506702891057	0.0379553226177802	0.0377318185877115	0.0257227152103828	0.0308514318534802	0.0186386368859142	0.0143820775116775	0.0095790437775187	0.00937536266168094	0.00773221495300848	0.00815488828785074	0.0095980213338456	0.00984227489541521	0.0123962878991135	0.0129955236232872	0.00816581447437313
0.0976085060893131	0.111331426038294	0.102696718770173	0.10750605019576	0.105595091031266	0.100381763503001	0.103050291609069	0.102759232080959	0.0978869345777632	0.0995417719765149	0.103863913374217	0.096863052735205	0.0880927975421721	0.0966047954593985	0.0943423554225263	0.0907708535736197	0.0885006231482411	0.0736579455300077	0.0812660819571541	0.0766427515269728	0.064162056129547	0.0636044000996512	0.0563582665542566	0.0481075011180191	0.0500694913707512	0.0386268899453365	0.038430177742094	0.0265622624873376	0.0316591303149105	0.0195898017550278	0.0152974738846499	0.0104900278055019	0.00932915382016757	0.00827282993655312	0.00812976858391386	0.0094385109689492	0.00974603702225427	0.0118877081206626	0.0124610422030148	0.0082743344731141
0.0979804080815618	0.111663890682716	0.102961906563913	0.107814369312027	0.105911002580841	0.100692343818622	0.103411388335835	0.103063889796869	0.0981781515806881	0.0998236348929055	0.104285862828369	0.097217541742239	0.0884069197030582	0.0969867383508849	0.0947508287363869	0.0911959404333769	0.088932584925081	0.0740888105260894	0.081714456480725	0.0770116652074373	0.0646200631256792	0.0640824362933937	0.0568690211653037	0.0486606226360684	0.0506533011601924	0.0392766466553506	0.039106377009376	0.0273558833333115	0.0324271915919316	0.0204938848564192	0.0161764031970336	0.0113859481472321	0.00939752364053779	0.00888112670817716	0.00823894763765251	0.00940315848299702	0.00977406793255386	0.0114729594747493	0.0120156317422514	0.00850714420901967
0.0983345958158361	0.111992442543565	0.103215440685568	0.108098851068077	0.106215476577293	0.100993019161449	0.103755413488262	0.103356727686555	0.0984616266954562	0.100085706847894	0.10470043287006	0.0975560695732124	0.0886985232009588	0.0973606858735039	0.095135562197129	0.0915941403850914	0.0893330935992552	0.0744823183465647	0.0821385580247991	0.077358341828738	0.065044502153233	0.0645230862743191	0.0573482224438535	0.0491772577895273	0.0511941764799756	0.0398956917902795	0.0397512778872838	0.0280952200708377	0.0331471023949407	0.0213428368694049	0.0170118739987831	0.0122529409755925	0.00956772312628917	0.00952882389602925	0.00846688277816776	0.00948208995216445	0.00991536584515792	0.0111584224599217	0.0116658283486235	0.00884006523838663
0.0986692911084855	0.112315696602392	0.103456964382516	0.108359274572243	0.106507075640568	0.101282362227823	0.104081070467899	0.10363673032875	0.0987364458568357	0.10032690512583	0.105105006340732	0.0978772767414156	0.0889658286382639	0.09772404775653	0.0954941007898399	0.0919620258686411	0.0896995309523699	0.0748341650334781	0.0825334853349112	0.0776786822260066	0.0654305489769758	0.0649206417346	0.057788861992703	0.0496500969043899	0.0516844685764765	0.0404752228075431	0.0403559205928037	0.0287727630990847	0.0338109182503416	0.0221295028306608	0.0177977062920901	0.013079996449092	0.00982268803108535	0.0101927461413606	0.00879265865616887	0.00965972364894577	0.0101535396379151	0.0109464380462143	0.0114145183378981	0.00924712064470468
0.0989826569802208	0.112631902023629	0.103685877359706	0.108595418744286	0.106784139818007	0.101558691111936	0.104386987904677	0.103902657625061	0.099001379751681	0.100546075689201	0.105496588075784	0.0981795876573432	0.0892069525658305	0.0980738386453557	0.0958239962296819	0.0922962492087746	0.0900293550955048	0.0751403580140816	0.0828943311049363	0.0779685425209982	0.0657735386939874	0.0652696870709262	0.0581841537127217	0.0500721812097441	0.052117057243909	0.0410068273825659	0.0409118176360841	0.0293820281657058	0.0344114748332776	0.0228477815952502	0.0185286711135523	0.0138585056716793	0.0101436518482777	0.0108547150404766	0.00919373964017725	0.00991740470518741	0.0104694696099319	0.0108350776505156	0.0112606724782572	0.00970397278587706
0.0992729456664649	0.112939107396777	0.10390146676404	0.108807173210365	0.107044943005123	0.10182022690787	0.104671861750045	0.10415319681573	0.0992550295739614	0.100742137534801	0.105871992419227	0.0984613570211766	0.0894200620712822	0.0984068705562885	0.0961229721252104	0.0925937261898104	0.0903202467789092	0.0753973914675966	0.0832163988693392	0.0782239435999748	0.0660691612004935	0.0655653076811682	0.0585277853386284	0.0504371394602433	0.0524855780202422	0.0414827438052692	0.0414112118192537	0.0299177040983309	0.0349425691270863	0.0234927630593279	0.0192006081498318	0.0145819917422278	0.0105124080418123	0.0115009981297085	0.00964892011197714	0.0102360472456418	0.0108438333537053	0.0108185257504941	0.0111996008216466	0.0101898811444352
0.0995386424407433	0.113235329080052	0.104103040541926	0.108994647231563	0.107287848909429	0.102065251654626	0.104934593921749	0.104387115015414	0.0994959757258931	0.100914224024192	0.106228033177299	0.0987210173658174	0.0896035271340227	0.0987199479101451	0.0963890822630141	0.0928518090358916	0.0905702490988785	0.0756024047096797	0.0834954075390662	0.0784412700554793	0.0663136416694759	0.0658032780176219	0.0588141446191772	0.0507393970908534	0.0527846181589357	0.0418960856291784	0.041847295046502	0.0303757711179726	0.0353991096225796	0.0240608422338078	0.0198105200429923	0.0152459520169202	0.0109128694428341	0.0121216963869533	0.0101400520670763	0.0105981762323834	0.0112589835026329	0.0108880243065184	0.0112237153840873	0.0106884440301364
0.0997786003795295	0.113518716251111	0.104290057960361	0.10915827268602	0.107511460896883	0.102292260765494	0.105174422698879	0.104603406567951	0.0997229236148419	0.10106181611763	0.106561708951082	0.098957222193915	0.0897560652314962	0.0990100576681931	0.0966208567698706	0.0930684435045549	0.090777896203676	0.0757533196983781	0.0837276774604214	0.0786174522238871	0.0665039011014265	0.0659802250273744	0.0590385151025693	0.050974354210571	0.0530098787967111	0.0422410284852607	0.0422143865100419	0.0307535897765764	0.0357772353918579	0.0245498089734934	0.0203566417354492	0.0158477624133124	0.011331915388096	0.012710208379217	0.0106527271417602	0.0109891715882636	0.011700056824094	0.0110331536402638	0.0113236377713208	0.0111875981611986
0.0999921619368697	0.113787706967354	0.104462252592151	0.109298897582894	0.107714760766188	0.102500104804105	0.10539104074647	0.104801430182205	0.0999348412965092	0.101184863130126	0.106870377626791	0.0991689797616422	0.0898768734266311	0.0992745479961357	0.0968174317789899	0.0932423058576467	0.0909423273322912	0.075848954840604	0.0839102932445488	0.0787501262899956	0.0666376932606427	0.0660937639529256	0.0591972383160385	0.0511385303173851	0.0531583020974118	0.0425129585921142	0.0425080703158322	0.0310499603513533	0.0360744041832639	0.0249589118272094	0.0208384828881852	0.0163866104595494	0.0117596915963467	0.01326279401769	0.0111762876795498	0.0113978131478087	0.0121554436058344	0.0112431498469774	0.011489404272311	0.0116792591785411
0.100179264009953	0.114041170413331	0.104619743726098	0.109417867130564	0.107897232328999	0.102688116330365	0.105584697411855	0.104981031613122	0.100131084486994	0.101283887414452	0.107151914819963	0.0993557733143119	0.0899657440205585	0.0995112899762176	0.0969786591527271	0.093372916538565	0.0910633832934341	0.0758891132678643	0.0840412399536581	0.0788377687702265	0.0667137154754001	0.0661426046482503	0.0592878406597918	0.051229674853794	0.0532281631737805	0.0427085835637098	0.0427252935530126	0.0312651522525863	0.036289449785271	0.0252888940848372	0.0212568411023607	0.0168634336980583	0.0121895545173763	0.0137782172659615	0.0117034895386634	0.0118163334686056	0.0126168212341671	0.011508004956174	0.0117115336697684	0.0121588284524319
0.100340524004628	0.114278531483083	0.104763132912706	0.109517089971878	0.108058966564688	0.102856218465417	0.105756282724793	0.105142648523241	0.100311505336237	0.10136007019998	0.107404852170882	0.0995176644080053	0.0900231607503395	0.099718818069063	0.0971051937355335	0.0934607283980668	0.0911416832607592	0.0758746446230098	0.08411951046484	0.0788798029440883	0.0667316918159349	0.0661266275606819	0.0593091245528998	0.051246843644129	0.0532191273200585	0.0428260067520887	0.0428644263330434	0.0314009027036042	0.036422608877646	0.0255419996638433	0.0216137834213249	0.0172808460010226	0.0126178082049891	0.0142574358397388	0.0122300192819559	0.0122401700360121	0.0130789282682539	0.0118192114922882	0.0119818060251594	0.0126246700531645
0.100477305205807	0.1144998748356	0.104893583138861	0.10959908780066	0.108200746006527	0.103005012750696	0.105907391304399	0.105287395038523	0.100476542256193	0.101415316628317	0.107628492491184	0.0996553767985965	0.0900503733927026	0.0998964462059471	0.0971985564825901	0.0935071882310576	0.0911786804883633	0.0758074801428896	0.0841451829181219	0.078876675925274	0.0666924280484157	0.0660469293358812	0.0592612242928673	0.0511904419092777	0.0531322735887115	0.0428647666850573	0.0429252855632508	0.0314603836692992	0.0364755174911155	0.0257219460234848	0.0219125934495173	0.0176430378920012	0.0130433257751567	0.0147033071152975	0.0127539690819522	0.0126675496563695	0.0135391971980831	0.0121701284945217	0.0122937003354825	0.0130775918861978
0.100591760487275	0.114706026510366	0.105012878893242	0.109667027157154	0.108324106855039	0.103135844750514	0.106040365093462	0.10541712434931	0.100627288973134	0.101452298788903	0.107822999801418	0.0997703591974467	0.0900494494595684	0.100044357499938	0.0972611726012423	0.0935147711901269	0.0911766962139464	0.0756906414354398	0.084119468072052	0.0788299060212126	0.0665978384943819	0.0659058386371626	0.0591456277638879	0.0510622349986317	0.0529700860762351	0.0428258432749746	0.0429091242901305	0.031448135785826	0.036451177083572	0.0258338608710003	0.0221576814912678	0.0179556392397946	0.0134671046084258	0.0151202848728474	0.0132753128930253	0.0130989828000656	0.0139973132040759	0.0125560212090888	0.0126425148689618	0.013520333020736
0.100686854036698	0.114898612050915	0.105123466100765	0.109724732744303	0.108431378070491	0.103250846633887	0.106158314481785	0.10553446846689	0.100765541782712	0.101474476243923	0.107989463231885	0.0998648259468806	0.0900233024112655	0.100163666553936	0.0972963845374902	0.0934869883192276	0.091138931601827	0.0755282238437724	0.0840447271364664	0.0787421008161279	0.0664509455152986	0.0657069032569977	0.0589651656032709	0.0508653282714814	0.0527364145037867	0.0427116324725289	0.0428185884431758	0.0313699679375046	0.0363538901586227	0.0258841791261106	0.0223544555155583	0.0182255346080794	0.0138917795400852	0.0155140883929932	0.0137953988777403	0.0135367097709178	0.0144547334689827	0.0129738577069391	0.0130252340109655	0.0139570497414167
0.100766361313831	0.115080090827471	0.105228471543445	0.109776682097695	0.10852569735053	0.10335295664753	0.10626511793247	0.105642854907043	0.100893824700705	0.101486094127482	0.10812993455795	0.0999417753362048	0.0899756964535715	0.100256454188971	0.097308440233569	0.0934283680056265	0.0910694580791843	0.0753253556800573	0.0839244612404196	0.0786169470361066	0.0662558528108554	0.06545484996778	0.0587239697647382	0.0506041177550002	0.0524364058399155	0.0425258909894901	0.0426576428033002	0.0312328212199218	0.036189165350444	0.0258804965907634	0.0225091516505977	0.0184606239025995	0.0143211081487538	0.0158913332834735	0.0143164633978819	0.013984123333852	0.014914185345552	0.013421947575267	0.0134402171140182	0.014392795378502
0.10083484790195	0.115253766859886	0.105331701932134	0.109827981872934	0.108611004443188	0.103445915949012	0.106365400685839	0.105746500624643	0.101015392806828	0.101492159404633	0.108247439796071	0.100004985849706	0.0899112285206352	0.100325775108661	0.0973024575792555	0.0933444125912225	0.0909731868382574	0.0750881349172465	0.0837632741438683	0.0784591737336974	0.0660176940912632	0.0651555188422566	0.0584274036513309	0.0502842133521214	0.0520764088600978	0.0422736526735304	0.0424314680693591	0.031044596431173	0.0359635920346738	0.0258313772473378	0.02262862446981	0.0186695244643521	0.0147594419434516	0.0162591223345823	0.0148411717475773	0.014445188183349	0.0153791569108252	0.0138994968734622	0.0138867810922519	0.0148329973055924
0.100897628260977	0.115423776916958	0.105437623243879	0.109884326384556	0.108692012682347	0.103534243708778	0.106464493489573	0.105850383969616	0.101134214569825	0.101498396285094	0.108345965800587	0.10005899111052	0.0898352884816451	0.100375639560683	0.0972843663896296	0.0932415317322574	0.090855818621649	0.0748235451669405	0.0835668101389407	0.0782744906881056	0.0657425589827813	0.0648157740017062	0.0580819661740346	0.049912336513262	0.0516638537107331	0.0419611181344476	0.0421463310498326	0.0308139450805714	0.0356846848662	0.0257461123529071	0.0227200996785222	0.0188612159528593	0.0152112021066755	0.0166246045618531	0.0153721942850462	0.0149238802266623	0.0158533951581412	0.0144061397597893	0.0143647390640721	0.0152829446673946
0.100960705657996	0.115595057016264	0.105551321296912	0.109951939344955	0.108774159972515	0.103623191722366	0.106568372601337	0.105960195784071	0.101254934324444	0.101511182114527	0.108430423185934	0.100109034664666	0.0897539989553638	0.100410970468567	0.0972608295802934	0.0931269543692125	0.0907237751877143	0.0745393529665496	0.083341669335949	0.078069504181326	0.065437398275508	0.0644433929499534	0.0576951722629594	0.0494961944594629	0.0512071087783215	0.0415955193381221	0.0418094303048084	0.0305500253381749	0.0353606992676663	0.025634431799395	0.0227908949788865	0.0190446364381227	0.0156803844572947	0.0169945206251676	0.0159118301575803	0.0154236728085202	0.0163404311968313	0.0149414943426965	0.0148739468089342	0.0157473093659139
0.101030694753363	0.115773288686366	0.105678444809719	0.110037500018501	0.108863540708108	0.103718680016042	0.106683582546213	0.106082271029578	0.101382816356969	0.101537465327476	0.108506587173469	0.100161006049406	0.089674136388103	0.100437537808781	0.0972391454939657	0.0930086213873795	0.0905841140806344	0.0742439885665862	0.0830953027152177	0.0778516125067292	0.065109910843749	0.0640469368482268	0.0572754125472051	0.0490443332849498	0.0507153174867421	0.0411849611437567	0.0414287200384495	0.030262226485259	0.0350004198740165	0.0255061717971518	0.0228481187336877	0.019228246670999	0.0161701221404301	0.0173747615037085	0.0164616924044647	0.0159470987348286	0.0168431551775505	0.0155047786078502	0.0154138981500872	0.0162297280623665
0.101114728477304	0.115964826503395	0.105825132397266	0.110148055235813	0.108966820308842	0.103827215100874	0.106817143302327	0.106223502542566	0.101523672262199	0.101584667257379	0.108581018149472	0.10022135982441	0.089603035264541	0.100461872224172	0.09722713357629	0.0928950612338457	0.0904444285183456	0.073946412565247	0.082835889470575	0.077628883719084	0.0647684147787152	0.0636356042998767	0.0568317951511265	0.0485659726023952	0.0501982180779366	0.0407382421996228	0.0410127157145405	0.0299598683021607	0.0346129253382557	0.025370907853705	0.0228983601787952	0.0194195883487862	0.0166823339432144	0.0177699726837505	0.017022466996574	0.0164954139402657	0.0173634640494968	0.0160945109390273	0.0159833992238888	0.0167324727221216
0.10122035096246	0.116176608503332	0.10599792511438	0.110290918917572	0.10909113420796	0.103955792654781	0.106976443751517	0.106391238686882	0.101683773380606	0.101660569778168	0.108660963846965	0.100297019429523	0.0895484774948729	0.10049116002221	0.0972330058179956	0.0927952509270345	0.0903127343738402	0.073655970894795	0.0825721992930819	0.0774099182651817	0.0644217054822984	0.0632190714591658	0.0563739728432282	0.0480708248432192	0.0496659499822917	0.0402646582627375	0.040570285737875	0.0296518853354011	0.0342073347381479	0.025237567964235	0.0229473886981677	0.0196248694122156	0.0172174802622259	0.0181832363897673	0.0175937544108123	0.0170683805281204	0.0179020016672985	0.0167083084463783	0.0165803397677499	0.0172562311596167
0.101355398421034	0.116416051128527	0.106203666282537	0.110473560947085	0.109243973264568	0.104111786512341	0.107169123383515	0.106593166827617	0.101869750230087	0.101773190915215	0.108754245154541	0.100395267885977	0.0895185691730295	0.100533121831037	0.0972652265860163	0.0927184650653761	0.0901973463727498	0.0733822408301987	0.0823134423592147	0.0772036992592513	0.0640789036840859	0.0628073215606703	0.0559119591223945	0.0475689028924303	0.0491288510438468	0.0397737918809235	0.0401104345815878	0.0293465097978753	0.0337925430318472	0.025114047148717	0.0229998822306969	0.0198486127374039	0.0177744384913608	0.0186158587453568	0.0181739964748805	0.017664175194046	0.0184580034813785	0.0173427855134595	0.0172015676665463	0.0178000083638066
0.101527869987108	0.116690930420867	0.106449390450408	0.110703487414359	0.109433057703373	0.104302825939822	0.107402944394908	0.106837184708687	0.102088480931746	0.101930650724012	0.108869127635693	0.100523627493522	0.0895216070434617	0.100595877301733	0.09733236366349	0.0926741156216673	0.0901067457711799	0.0731348708664485	0.0820691099062726	0.077019433298827	0.0637492965585389	0.062410467280374	0.0554559372226018	0.0470703204051722	0.0485972505944926	0.0392752934524343	0.0396420838714534	0.0290509704061291	0.0333769554203664	0.0250068497315966	0.0230592053666486	0.0200934021773057	0.0183504972182883	0.019067277922449	0.0187604847198521	0.0182794164217519	0.0190292484821918	0.017993545663826	0.0178428622618769	0.0183611466403116
0.101745790696599	0.117009251250731	0.10674220345609	0.110988114436414	0.109666201828735	0.104536663285777	0.10768565648608	0.107131261992908	0.102346970710579	0.10214102990151	0.109014180934003	0.100689730806244	0.0895659371583275	0.100687798370592	0.0974429335071949	0.0926715855016774	0.0900494419172374	0.0729234174907849	0.0818488084031755	0.0768663848593195	0.0634421753233638	0.0620385696680745	0.0550160664313335	0.046585089872989	0.0480812640995364	0.038778659892518	0.039173859037082	0.0287712269718155	0.0329682327820422	0.0249207885422895	0.0231272555025384	0.0203597512025522	0.0189414569229877	0.0195350955824064	0.0193494406461811	0.0189092931296932	0.0196121112631771	0.0186552529900384	0.0184989936140622	0.0189354507771677
0.102017068954092	0.117379106491896	0.107089155691176	0.111334637938223	0.109951171923029	0.104821034237864	0.108024856832478	0.107483294424959	0.102652224642564	0.10241222376913	0.109198128360393	0.100901185301984	0.0896598083571084	0.100817353743341	0.0976052439034808	0.0927200590436576	0.0900338302374396	0.0727571820452483	0.0816620904540419	0.0767537074557431	0.0631666728722449	0.0617014577001255	0.0546022904980062	0.0461229241991669	0.0475905957174835	0.0382930183610826	0.0387138900283342	0.0285117611940656	0.0325730621213102	0.0248587691171057	0.023204390456542	0.0206461056422224	0.0195418162286759	0.0200152203166688	0.0199361541191032	0.0195477706193731	0.0202016989810104	0.0193217654826168	0.0191638497924706	0.0195173959428627
0.102349351034171	0.117808528231209	0.107497110818536	0.11174990194998	0.110295539922261	0.105163513088885	0.108427847885393	0.107900953303195	0.103011115926775	0.102751794442597	0.109429689118533	0.101165434295946	0.0898112233539343	0.100992947439007	0.0978272373460261	0.0928283528247365	0.0900680493194767	0.0726450510107808	0.0815182856944003	0.0766902749054421	0.0629316051057651	0.0614085527443785	0.0542241531870768	0.0456930480862546	0.0471343554922254	0.0378269235488622	0.0382696350547669	0.0282754421591787	0.0321969667251086	0.0248216812656618	0.0232894437566746	0.0209489760985647	0.0201450183825062	0.0205021012103142	0.0205151640105274	0.020187847346384	0.0207920529167507	0.0199863115325549	0.0198306124121168	0.0201003920203266
0.102749875372738	0.118305333341699	0.107972612364107	0.112240268127256	0.110706535656504	0.1055713656147	0.108901495829465	0.108391533184813	0.10343025208484	0.103166824168386	0.109717415824882	0.101489616783378	0.0900277903637808	0.101222754429505	0.0981163385511643	0.093004750297433	0.0901598398741545	0.0725953431174643	0.0814263350376314	0.0766845161451588	0.0627453196387106	0.0611687023475662	0.0538906261234074	0.045304025790828	0.0467208978744745	0.0373881776354529	0.03784773610904	0.0280634802832587	0.0318441699848981	0.0248084104050659	0.0233798255443374	0.0212631810580018	0.0207437324625499	0.0209890237928106	0.0210804651160956	0.0208218375893532	0.0213763926361235	0.0206416920559325	0.0204919614579405	0.0206770783749559
0.103225329600596	0.118876966039898	0.108521750777356	0.112811489314475	0.11119090063228	0.106051402379391	0.10945209266981	0.108961800979292	0.10391584162326	0.103663772939411	0.110069530211608	0.101880429017645	0.0903165783196232	0.101514556617109	0.0984793095463938	0.0932568438751299	0.0903164084353337	0.0726156666643517	0.0813946316782431	0.0767442571213759	0.0626155554450404	0.0609900276887533	0.0536099539011885	0.0449636116117862	0.046357687713642	0.0369836819560761	0.0374539139930871	0.0278754761956482	0.031517524334224	0.0248159684664589	0.0234716991324462	0.0215821715333586	0.0213301467877821	0.0214684397305068	0.0216257268422537	0.0214416591960023	0.021947381942597	0.0212804932685631	0.0211402930251678	0.0212396264988286
0.103781713429627	0.119530340370991	0.109150033717105	0.113468590029395	0.111754746494538	0.106609835485248	0.110085225017158	0.109617849778594	0.104473563821936	0.104248343578886	0.110493760144084	0.102343990721692	0.0906839788054951	0.101875582580936	0.0989221156926062	0.0935913880872695	0.0905442986776065	0.0727127902872148	0.0814308722315174	0.0768765732531614	0.0625493167253303	0.0608797887391344	0.05338952091503	0.044678628727715	0.0460511986844556	0.0366193284169731	0.0370929085848518	0.0277095623638366	0.0312185124893244	0.0248397313933474	0.0235602170626756	0.0218984037298458	0.0218962567296784	0.0219323046509686	0.0221445115620322	0.0220391107783097	0.0224973989609344	0.0218952983116948	0.0217679370097251	0.0217800330648386
0.104424210590213	0.120271685885629	0.109862262444978	0.114215756727335	0.112403421408491	0.107252141946447	0.110805652659167	0.110364960895728	0.105108444414343	0.104925357475077	0.110997181310025	0.102885718871958	0.0911355778297246	0.102312354663477	0.0994498058126183	0.0940141673039	0.0908492731771383	0.0728925301226643	0.0815419212595053	0.0770876558320271	0.0625527638316504	0.0608442705989834	0.0532357434920837	0.0444548806312483	0.045806847315611	0.0362999366614775	0.0367684672156971	0.0275626265477898	0.0309473225567911	0.0248737598271759	0.0236397968953859	0.0222037274684126	0.0224341342786488	0.0223724038543945	0.0226304832898697	0.022606127839949	0.0230187967323279	0.0224788890729924	0.0223673652524707	0.022290391320529
0.105157073006423	0.121106400047443	0.110662417271006	0.115056240592121	0.113141387616727	0.107982936951834	0.111617199926917	0.111207477602242	0.105824739976716	0.105698644038107	0.111586067108138	0.10351021196276	0.091676040464615	0.102830547023218	0.100066409288226	0.0945298812640856	0.0912362082942538	0.0731596558766933	0.0817336921807066	0.0773826954516972	0.0626311234690302	0.0608886936522059	0.0531539896811273	0.0442970974696351	0.045628963485936	0.0360292399618349	0.0364833804980103	0.027430598939396	0.030702992320754	0.0249111733497986	0.0237044161641647	0.0224897633781792	0.0229361713870675	0.0227806517594962	0.023077599976432	0.0231350116376008	0.0235041447795942	0.0230244322787676	0.0229313836975317	0.0227631335393461
0.105983520258361	0.122038911094451	0.111553554969172	0.115992275385673	0.113972113328456	0.108805860261817	0.112522662670773	0.112148693941879	0.106625833821101	0.106570946717886	0.112265750340977	0.104221147537189	0.0923090111660447	0.103434858215717	0.100774852557442	0.0951420512265114	0.0917090046062843	0.0735178177282788	0.0820110471756837	0.077765785143989	0.0627886196433983	0.0610171491352245	0.0531485275762173	0.0442089172546458	0.0455207956794452	0.0358099190541845	0.0362395611305322	0.0273087802229998	0.0304836120666289	0.0249445472538671	0.0237479075570778	0.0227482491427992	0.0233952928205464	0.0231493565610337	0.0234802850026165	0.0236186278215695	0.0239464456550342	0.0235256460889406	0.0234533045502435	0.0231912409833947
0.106905657104667	0.123072555126676	0.112537720944239	0.117025012568219	0.114897981867934	0.109723478831702	0.113523733342602	0.113190761734335	0.107514146069333	0.107543848065533	0.113040500263627	0.105021195544924	0.0930370322519129	0.104128901656648	0.101576896908167	0.0958529490034622	0.0922705149647902	0.0739694953180268	0.0823777181889951	0.0782398453449019	0.0630284259997825	0.0612325605486504	0.0532225014662758	0.0441928994227653	0.045484546766429	0.0356436790942538	0.0360381575969739	0.0271921862700368	0.030286570532515	0.0249663036546162	0.0237642386849081	0.0229713425254423	0.0238051368876933	0.0234714460914746	0.0238335752447575	0.0240505740901633	0.0243393232598578	0.0239769449947237	0.0239270961853197	0.0235684204393129
0.107924411422337	0.124209471072162	0.113615878673797	0.118154475484565	0.115920220642151	0.110737208455253	0.114620946247005	0.114334618467231	0.108491060358491	0.108617715848311	0.113913418330114	0.105911949754793	0.0938614825683443	0.104915116953216	0.102473098852196	0.0966635504693303	0.0929224918028187	0.0745159693388627	0.0828362505117703	0.0788065721562123	0.0633526393657981	0.0615366701666117	0.0533779335947469	0.0442505659453156	0.0455214339590385	0.0355313611541316	0.0358796917531266	0.0270758865388913	0.0301088256464577	0.0249690744449457	0.023747764886567	0.0231518752807499	0.0241602040965148	0.0237406540899324	0.0241332443907396	0.0244253174068223	0.0246771816941555	0.0243735618769013	0.0243475097418162	0.0238892480094395
0.10903949438124	0.125450516875048	0.114787858571219	0.119379533916901	0.117038851992689	0.111847256779366	0.115813644490926	0.115579938219692	0.109556869290179	0.109791671662466	0.114886355601235	0.106893879017809	0.0947825378272326	0.105794704568604	0.103462793711443	0.0975735143951052	0.0936655547968658	0.075157315521231	0.0833879697469491	0.0794664096474413	0.0637622735643802	0.0619300488497082	0.0536157480782711	0.0443824634444376	0.0456317651937182	0.035473076772067	0.035764207473077	0.0269553167436772	0.0299471808632704	0.0249460204946052	0.0236934476404875	0.0232835568331828	0.024455974712877	0.0239516680992108	0.0243759010746193	0.0247383020005512	0.0249553346642754	0.0247116467406889	0.0247101820741601	0.0241492817065042
0.110249384036652	0.126795209753322	0.116052327929391	0.120697899757521	0.118252667395927	0.113052589471357	0.117099969557575	0.116925107097344	0.110710740294445	0.111063582862236	0.115959854237323	0.107966299663357	0.0957991534901282	0.106767585629988	0.104544102398676	0.0985811867035796	0.0944991794253413	0.075892420150035	0.0840329722593867	0.08021854621611	0.0642572719587348	0.0624121265597755	0.0539358127304503	0.0445882388281302	0.0458150237287004	0.0354683524513071	0.0356914170361055	0.0268265509953617	0.0297985490097228	0.0248910982059205	0.0235970347719968	0.0233611297206197	0.0246889965973251	0.0241002412909994	0.0245590619573472	0.0249860296159864	0.0251701061982876	0.0249883420132768	0.0250117151372395	0.02434514474938
0.111551332835214	0.128241692711957	0.117406783036105	0.122106143986709	0.119559225804406	0.114350920656569	0.118476873793318	0.118367223927819	0.111950703054297	0.112430077975942	0.11713311482263	0.10912736974461	0.0969090704413756	0.107832387942357	0.105713960768589	0.0996836295204532	0.0954217063963167	0.0767190157151887	0.0847701385479015	0.0810609343471356	0.0648365367927412	0.0629812404880758	0.0543369942596649	0.0448667209466555	0.0460699532686482	0.0355162709078002	0.0356608328220673	0.0266865234643808	0.0296601881272929	0.0247992701542111	0.0234552015029878	0.0233804805315236	0.02485694476461	0.0241832709430474	0.0246812002065916	0.0251661134729347	0.0253189037605669	0.0252018344682926	0.0252497320795523	0.0244745814895717
0.112941398833666	0.129786728709564	0.118847563933244	0.123599734584032	0.120954876222168	0.115738728028661	0.119940155464142	0.119902126216924	0.113273659057222	0.113886585151851	0.118403990496369	0.110374105262341	0.0981088430795029	0.108986458477832	0.106968170385875	0.100876673761945	0.096430371378194	0.0776337349142608	0.0855971683934681	0.0819903325335566	0.0654979732121212	0.0636346975719423	0.0548172225655396	0.0452160016641693	0.0463946373330384	0.0356155972636229	0.0356718739949392	0.0265331939652992	0.0295298972693756	0.0246666606670157	0.0232656534264289	0.0233387107769904	0.0249586539925323	0.0241988463081399	0.0247417700012677	0.0252773072608316	0.0254002649498927	0.0253513839026725	0.0254229103879438	0.0245364877607907
0.114414499770141	0.131425723017312	0.120369891660872	0.125173094484875	0.122434803922233	0.117211292315243	0.121484515448013	0.121524440646809	0.114675413239987	0.11542739260337	0.119769008051406	0.111702417923443	0.0993938888978978	0.11022590182766	0.108301469128279	0.102154993484558	0.0975213539888249	0.0786321810035487	0.0865106361725973	0.0830023676735891	0.0662385458827777	0.0643688483618955	0.05537356056773	0.0456335113544165	0.0467865686260807	0.0357648810175433	0.0357239408994017	0.0263656553367897	0.0294061639865331	0.0244906598364285	0.0230271937870961	0.0232341721980612	0.0249941256055219	0.0241462684110256	0.0247412077721719	0.0253195103132274	0.0254138789156468	0.0254373286918348	0.0255309924332618	0.0245309172363449
0.115964488542607	0.133152773437316	0.121967927221068	0.126819678241348	0.123993099085322	0.118762760103004	0.123103634111016	0.12322765675139	0.116150727107089	0.117045729532458	0.121223415361391	0.113107173463025	0.100758558152467	0.111545643382697	0.109707619724505	0.103512199844849	0.0986898446039632	0.0797090124198372	0.0875060643959102	0.0840916159566818	0.0670543463205372	0.0651791696387204	0.0560022770167433	0.0461160858828673	0.0472427065173077	0.0359625280822613	0.0358164535014344	0.0261841829939907	0.0292882588770293	0.0242699808506926	0.0227397581605525	0.023066470706143	0.0249645093411404	0.0240260440145352	0.0246809109403204	0.0252937499317227	0.025360583506848	0.025461068330597	0.0255747737527678	0.0244590651623997
0.11758424816517	0.134960747221674	0.123634850946852	0.128532065673055	0.125622846096999	0.120386228427238	0.124790266488912	0.125004221861896	0.117693392162998	0.118733865618188	0.122761253762504	0.114582269101352	0.102196221841958	0.112939515389232	0.111179514116647	0.104940952276389	0.0999301272461406	0.0808580396381813	0.0885780133389398	0.0852517000873307	0.0679406693491404	0.0660603537653411	0.0566989208780931	0.0466600243014884	0.0477595230593647	0.0362068409773232	0.035948853977776	0.0259902286942033	0.0291762758352784	0.0240046760008505	0.0224044199071576	0.0228364426977	0.0248720610187886	0.0238398556900097	0.0245631949691142	0.025202141688371	0.0252423390283022	0.0254250230638606	0.0255560694049194	0.0243232306448052
0.119265803904306	0.136841382801609	0.125362960492723	0.130302070504861	0.12731623130583	0.122073849037228	0.126536353570997	0.12684565499442	0.119296322027986	0.12048322686864	0.124375453388393	0.116120728334523	0.103699375959686	0.114400363537015	0.112709291421027	0.106433084372094	0.101235676610177	0.0820723323499423	0.0897201845585855	0.0864754006471169	0.0688920974414126	0.0670064033806683	0.0574583969676804	0.0472611384480122	0.0483330399510138	0.0364960289400076	0.0361205771309576	0.0257863616418333	0.029071119420113	0.0236961165838918	0.0220233697805392	0.0225461070057736	0.0247200766019177	0.0235905096559552	0.0243912296381364	0.0250478284508079	0.0250621793513076	0.0253325707543634	0.0254776587718148	0.024126758523674
0.121000450044564	0.138785413832961	0.127143785288811	0.132120861784158	0.129064666725814	0.123816949874546	0.128333147259189	0.1287426770552	0.120951661222624	0.12228452544295	0.126057948962509	0.117714810976151	0.105259759805973	0.115920171385745	0.114288467219382	0.107979741936892	0.102599267162	0.0833443351964397	0.0909255361059433	0.087754779429578	0.0699025920078597	0.0680107306025555	0.0582750433991522	0.0479147971701592	0.0489588602819298	0.0368281928712346	0.0363309953571666	0.0255761608802978	0.0289744431379501	0.0233469414473551	0.0215998729017522	0.022198595326155	0.0245128032079423	0.0232818628384167	0.02416895560456	0.0248348988628237	0.0248241410402883	0.0251879612587024	0.0253432092897279	0.0238739617876557
0.122778888587275	0.140782712607809	0.128968215024415	0.133979095740899	0.130858926958509	0.125606171046422	0.130171346442547	0.130685354559688	0.122650908312529	0.124127900942807	0.127799813200801	0.119356136173043	0.106868486062622	0.117490199719757	0.115908071920442	0.109571530716955	0.104013092196825	0.0846659904381916	0.0921864073201239	0.0890813126623213	0.0709655909276578	0.0690662603307897	0.0591427119858631	0.0486159688450568	0.0496321996596869	0.0372012923865453	0.0365793471701443	0.025364063787789	0.0288885445037795	0.0229609782950701	0.0211382060481535	0.0217980636239981	0.0242553277078722	0.0229187304736866	0.0239009825709357	0.0245682860949626	0.0245331711386341	0.0249962088266343	0.0251571797865316	0.0235700254739941
0.1245913771288	0.142822449573966	0.130826639543624	0.13586705568762	0.132689296501574	0.127431612430568	0.132041241571059	0.132663253981155	0.124385050900406	0.12600307063095	0.129591404764406	0.121035816000445	0.108516180303637	0.119101137821126	0.117558795966846	0.111198671386638	0.105468890741233	0.0860288660487675	0.0934946511841644	0.090446032121998	0.0720741117390102	0.0701655374872904	0.0600548529817023	0.0493592661953486	0.05034792141079	0.0376131036315757	0.0368646596095296	0.0251551766664817	0.0288162246098029	0.0225431412330318	0.0206435778970493	0.0213495868053756	0.0239534438121489	0.0225067755348402	0.0235924707527626	0.0242536478808792	0.0241950143396144	0.0247629634471431	0.0249247044276021	0.0232208930912711
0.126427883175842	0.144893265533149	0.132709097434714	0.137774797539429	0.134545724582681	0.129282989993687	0.133932865114579	0.134665603841464	0.126144709827404	0.127899486038903	0.131422527609409	0.122744597187372	0.110193127628493	0.120743263643718	0.119231139704207	0.112851159455884	0.106958080211524	0.0874242877785742	0.0948417723143527	0.0918396722230712	0.073220859909456	0.0713008380899184	0.0610046054599557	0.0501389971648142	0.0511005800454773	0.0380611769044035	0.0371856751489861	0.0249550550465828	0.0287606216406289	0.0220993074695175	0.0201220345338024	0.0208590388369298	0.0236134990095339	0.0220523813397483	0.0232489978596378	0.0238972292077405	0.0238160804931285	0.0244943626848679	0.024651458752248	0.022833136817234
0.12827824221262	0.146983453033855	0.134605430560837	0.139692298551496	0.13641798469038	0.131149797922079	0.135836145335633	0.13668146170775	0.127920289887133	0.129806493459415	0.133282598584316	0.124473008513213	0.111889424136202	0.122406609926973	0.120915565763249	0.114518927829377	0.108471892780472	0.0888434737319399	0.0962190687175083	0.0932528212026603	0.0743983414999835	0.0724642839452783	0.061984894270661	0.0509492249192657	0.0518844762180186	0.0385428025681923	0.037540792979594	0.0247694634249737	0.028725029272702	0.0216361756626963	0.0195803521946993	0.0203329605232659	0.0232422234633576	0.0215625089197765	0.0228764144851701	0.0235057095685715	0.0234032938169392	0.0241968664228033	0.0243435099512571	0.0224138130995672
0.130132316919005	0.149081143510369	0.136505441796155	0.141609606911729	0.138295836046689	0.133021473727661	0.137741060872489	0.138699883342485	0.129702134348254	0.131713495866002	0.135160820198152	0.126211511437833	0.113595130994764	0.124081133381536	0.122602651823535	0.116192009791925	0.110001513443438	0.090277669944809	0.0976177754755688	0.0946760745225598	0.0755989793404959	0.0736479604990963	0.0629885339606888	0.0517838390282293	0.0526937251663268	0.0390549923899962	0.0379280328921665	0.0246041265395216	0.0287127120288642	0.021161108193151	0.0190259188752573	0.0197784173165481	0.022846544015097	0.0210445411339818	0.0224806916409781	0.0230860374432238	0.0229639258472188	0.0238770780717877	0.0240071544115734	0.0219703058612404
0.131980155034528	0.151174496818324	0.138399053283661	0.143516989879405	0.140169184362736	0.134887563587065	0.139637793709179	0.140710091353347	0.131480680610928	0.133610113852144	0.137046355596531	0.12795065156539	0.115300428890969	0.125756884186537	0.12428324162503	0.117860700207646	0.111538217804368	0.0917182853513009	0.0990292085005396	0.09610018856563	0.0768152315762776	0.0748440370434008	0.0640083393701814	0.0526366387106641	0.0535223392431723	0.0395944815225134	0.0383450276278001	0.0244644865501746	0.028726730193244	0.0206819596907139	0.018466606109735	0.0192028498487093	0.0224333878102699	0.0205061161457256	0.0220677651380663	0.0226452556689941	0.0225054151264785	0.0235415572040151	0.023648746630676	0.0215101603160201
0.133812143460094	0.153251889955088	0.140276462605793	0.145405078220365	0.14202823932558	0.136737885279821	0.14151687819356	0.142701640790831	0.133246614376039	0.135486343229765	0.13892850291707	0.129681208587292	0.116995770664807	0.127424173143731	0.125948592073316	0.119515712705272	0.113073507619521	0.0931570244003227	0.100444906450001	0.0975162326232403	0.0780397111556053	0.0760448880921443	0.0650372419114084	0.0535014278295343	0.0543643238010795	0.0401577541054261	0.0387890467879086	0.0243554820819498	0.0287697865714319	0.0202068945284442	0.0179106319488085	0.0186139203544587	0.0220094817011575	0.0199549537725288	0.0216433825432579	0.0221903225752673	0.0220351779103024	0.0231966301341759	0.0232745248349277	0.0210409114432883
0.135619156281254	0.155302101910112	0.142128294347092	0.147265004752678	0.143863666372862	0.138562686203238	0.143369343848618	0.144664579237858	0.13499101977461	0.137332706968569	0.140796866332152	0.131394342396117	0.118672029939959	0.129073733926406	0.127590514250836	0.121148330584416	0.114599242142619	0.094586015444798	0.101856768813548	0.0989157370636135	0.0792653045357362	0.0772432143410529	0.0660684098550881	0.0543721202022886	0.0552137844745174	0.0407410931527166	0.0392570525018467	0.0242813653299215	0.0288441060066598	0.0197441967614278	0.0173664159872257	0.0180193587916141	0.0215811553662483	0.019398679384805	0.0212129593988158	0.0217279351189336	0.0215604157480081	0.022848206544805	0.0228904399218194	0.020569912419472
0.137392694482755	0.157314491751507	0.143945744623575	0.149088534883199	0.145666730418031	0.140352794050432	0.145186849805083	0.14658959902405	0.136705522982136	0.139140399195787	0.142641521215349	0.133081733107504	0.120320643560038	0.130696877937127	0.129201506108176	0.122750549127714	0.116107763313841	0.0959979328919308	0.103257188086497	0.100290835450186	0.0804852876122262	0.078432161255984	0.0670953703408458	0.0552428528294485	0.0560650428872626	0.0413406532326604	0.0397457843343358	0.024245571774803	0.0289513560719358	0.0193020771403155	0.0168424273113707	0.0174268132355199	0.0211541577856109	0.0188446514210518	0.0207814521207202	0.0212643616269275	0.0210879275429282	0.022501611583753	0.0225019955206759	0.0201041696517685
0.139125015205778	0.15927916721163	0.145720716253862	0.150868187087096	0.147429429292297	0.142099757842256	0.146961808767252	0.148468179278512	0.138382426925973	0.14090141901382	0.144453170982739	0.13473571277186	0.121933745634689	0.132285639349078	0.130774874575481	0.124315206952701	0.117592012833207	0.0973861109878761	0.104639173853038	0.101634398257672	0.0816934366438541	0.0796054330112958	0.0681121303215536	0.0561081038702831	0.0569127570336624	0.041952552605311	0.0402518686108087	0.0242506532536265	0.0290926138822409	0.0188884832865299	0.0163470265655868	0.0168437099496898	0.0207334979917836	0.0182998000784012	0.0203532552816191	0.0208052929072464	0.0206239354026492	0.0221614436378643	0.0221141078066372	0.0196501923144753
0.140809248481566	0.161187141182507	0.147445942352617	0.152597341363123	0.149144614773073	0.143795977105354	0.148687498512753	0.150292715613211	0.140014834783944	0.142608691936968	0.146223293261874	0.136349386605623	0.123504290997574	0.133832907956627	0.132304844815462	0.125836103997787	0.119045639164417	0.0987446470270405	0.105996466521055	0.102940155724459	0.0828841317664696	0.0807573992425511	0.0691132932601908	0.0569628116237754	0.0577520420437626	0.0425729800598917	0.0407719455960978	0.024298279381821	0.0292683798438748	0.018510920658685	0.0158883040978369	0.0162771292685682	0.0203233214820556	0.0177704860904787	0.0199321306319327	0.0203557211410022	0.0201739349110825	0.0218314678808614	0.0217309939529646	0.0192138651619399
0.142439499464918	0.163030473672247	0.149115096240767	0.154270333792235	0.150806099177919	0.14543481709173	0.150358159027024	0.152056635310305	0.141596760071825	0.144256176805068	0.147944273133278	0.137916741628266	0.125026165888101	0.135332547510366	0.133786654347023	0.127308103721609	0.120463092536843	0.100068491736125	0.107323638399016	0.104202807296047	0.0840524505740882	0.081883191897388	0.0700941681268205	0.0578024903959627	0.0585785867273618	0.0431983107282512	0.0413028068379033	0.024389305341179	0.0294786348659633	0.0181762931840133	0.0154739174144194	0.0157337038381163	0.0199268329534309	0.01726238936576	0.0195211740554662	0.0199198558005447	0.0197425809729949	0.0215145544451708	0.0213560975281422	0.0188003535315316
0.144010934296047	0.164802396910309	0.150722885693825	0.155882535442115	0.152408745624685	0.14701070804644	0.151969073491161	0.153754495979126	0.143123221231668	0.14583895610951	0.149609521278937	0.139432740663249	0.126494283699305	0.136779497271208	0.135216629813981	0.128727217117772	0.121839706060258	0.101353524595851	0.108616179794867	0.105418115067958	0.0851942492021736	0.0829787893719656	0.0710508670909168	0.0586233389316323	0.0593887611742709	0.0438252246229106	0.0418415344577348	0.02452389691323	0.029722933642397	0.0178907728511619	0.01511093289626	0.0152195455320095	0.0195462738605278	0.0167804371922624	0.0191228246307583	0.0195010845835516	0.0193336196754504	0.0212126675763173	0.0209920575804783	0.0184140485023794
0.145519847848526	0.16649742142954	0.152265129695981	0.157430414001922	0.153948540200983	0.148519226657315	0.153516631485317	0.155382065760577	0.144590318768595	0.147353307774527	0.151213574968503	0.140893399756785	0.127904663695351	0.138169854599579	0.136592244268303	0.130090666221132	0.123171761148117	0.102596611938252	0.109870567860446	0.1065829786408	0.0863062283826924	0.0840410851138706	0.0719803882680081	0.0594223370369381	0.0601797107393879	0.0444508215052191	0.042385634159232	0.0247016975278378	0.0300005235503665	0.0176597066087275	0.0148056786338845	0.0147402061394869	0.019182959697374	0.0163287802819061	0.0187389171533336	0.0191019848755413	0.0189498743761232	0.0209269085251072	0.020640725594937	0.0180585578915491
0.146963711783474	0.168111421105196	0.153738816040482	0.158911576706733	0.155422644457857	0.149957157972574	0.154998372946589	0.156936383298122	0.145995293148969	0.148796756583067	0.152752179927009	0.142295847196387	0.129254490703484	0.139500936512834	0.137912152993711	0.131396924921083	0.124456535569655	0.103795645803385	0.111084316014795	0.107695488868445	0.087385982059426	0.0850679379616443	0.0728806799588946	0.0601973261011871	0.0609494319392732	0.0450727258598361	0.0429331541220938	0.0249220179772168	0.0303104768273673	0.017487566202176	0.0145636167870069	0.0143006743939405	0.0188373771746125	0.0159108218241943	0.0183707760974479	0.0187243876308476	0.018593290412526	0.0206576105966072	0.0203032311333299	0.0177367451175542
0.148341201534911	0.16964169530599	0.155142138324142	0.160324793326557	0.156829426852367	0.151322536258082	0.156413011637991	0.158415795875056	0.14733656187627	0.150168103631322	0.154222351269233	0.143638362481135	0.130542153937353	0.140771318310738	0.139176206125227	0.132645735116001	0.125692332627597	0.104949561765009	0.112256001967849	0.108754958127485	0.0884320263619142	0.0860582016833592	0.0737506830184579	0.0609470694305174	0.0616968261193346	0.0456891761660473	0.0434827826567831	0.0251840278373236	0.0306518231024603	0.0173779421266381	0.0143892443319291	0.013905407946338	0.0185093361994619	0.0155292999144026	0.0180193454135403	0.0183694911164261	0.0182650377158145	0.0204044802767219	0.0199800931389685	0.0174508132130162
0.149652201107118	0.171087006520941	0.156474511133462	0.161669998256579	0.158168472020472	0.15261466349532	0.157760437150841	0.159819974347365	0.148613734411894	0.151467432448722	0.155622411866903	0.144920393816774	0.131767263322129	0.141980847599699	0.140385436634602	0.13383809655497	0.126878490194687	0.106058334248777	0.1133852726436	0.109761924978121	0.0894438070445623	0.0870117314807091	0.0745903483185271	0.0616712886337514	0.0624217272168283	0.0462990932578921	0.0440339184310143	0.0254869285512602	0.0310236699973323	0.0173335772570031	0.014286029726083	0.0135583936877055	0.0181981665262486	0.015186417570933	0.0176853451800367	0.0180380172220378	0.0179656648313163	0.0201667743342431	0.0196713700777711	0.0172024260083802
0.150897784879731	0.17244759208011	0.157736562519366	0.162948271058818	0.159440567072583	0.153834104502669	0.159041694782726	0.161149903789555	0.149827603915159	0.152696090739673	0.156952006747444	0.146142552990274	0.132930641977202	0.143130632355042	0.141542022660649	0.134976229131029	0.128015368645877	0.107122948276136	0.114472824679424	0.110718131440267	0.0904216839111227	0.0879293656507221	0.0754006267394314	0.0623706727625059	0.0631249005549007	0.0469021233181023	0.044586708197017	0.0258300911542116	0.031425301166579	0.0173564300643339	0.0142563895952698	0.013263224059753	0.0179029448619308	0.0148840078134224	0.0173694433337953	0.0177303986306276	0.017695292236273	0.0199434997983241	0.0193768387901649	0.0169928535475401
0.152080175996595	0.173725148899032	0.158930103213605	0.164161795174607	0.16064766447594	0.154982658004796	0.160258943011653	0.162407849126227	0.150980115148012	0.153856647097646	0.158212092418	0.147306586828613	0.134034293879449	0.144223002059971	0.142649223674781	0.136063506925236	0.129104317099158	0.108145347077804	0.115520359663878	0.111626471590217	0.0913668912699332	0.0888128811539574	0.0761834297545828	0.0630468575237548	0.0638080103748235	0.0474986519417203	0.0451420482348965	0.0262131461172699	0.03185624353472	0.0174477530354078	0.0143017044654386	0.0130231718323512	0.0176227355953924	0.0146237149870502	0.0170724287620929	0.0174469816428455	0.0174538282582766	0.0197336220717808	0.019096189531111	0.016823125003855
0.153202681363975	0.174922790556757	0.160058072457184	0.165313794953714	0.161792821524446	0.156063303384123	0.16141538872618	0.163597295451432	0.15207430833123	0.154952822516836	0.159404900376062	0.148415324871492	0.135081346187237	0.145261441460026	0.143711290589041	0.137104363959127	0.130147617829606	0.109128355633891	0.116530513873342	0.11249091080653	0.0922814741046084	0.0896649225325029	0.0769415594775942	0.0637023726783343	0.0644735547675739	0.0480897867380039	0.0457015471922982	0.0266360180790001	0.0323162983249119	0.0176081701992697	0.0144223670285589	0.0128412428099908	0.0173568273450399	0.0144071688433034	0.0167953710768397	0.0171882272630275	0.017241187991398	0.0195362662182297	0.0188292233828613	0.0166941704781043
0.154269603803155	0.176044976475175	0.161124460791894	0.166408451628255	0.162880116898519	0.157080123328512	0.162515200869853	0.164722863245262	0.153114239253146	0.155989397084173	0.160533874516221	0.149472603390951	0.136075966257628	0.146250497078985	0.144733350633636	0.138104172394476	0.131148409247514	0.11007558090887	0.117506762977138	0.113316375767399	0.0931682003952321	0.0904889044538111	0.0776786080318809	0.0643405567367154	0.0651247678168378	0.048677307127282	0.0462674496625504	0.0270989037261273	0.0328055335104986	0.0178377391259236	0.0146178520788656	0.0127201866245214	0.0171049480212086	0.0142361258724602	0.0165397524134188	0.0169548924495619	0.017057494703025	0.0193508974682057	0.0185760380301764	0.0166069335304858
0.155286132487291	0.177097413509178	0.162134210708249	0.167450799392178	0.163914545381207	0.158038203140547	0.163563403710629	0.165790199282257	0.154104876517518	0.15697209287196	0.161603582675838	0.150483166471378	0.137023254036841	0.147195657356266	0.145721268642618	0.139069094813835	0.132110588426524	0.110991290346128	0.118453302991481	0.114108616225001	0.0940304508747193	0.0912888891178854	0.0783988272757441	0.0649654392771915	0.0657654901137356	0.049263581344116	0.0468425217095991	0.027602196314586	0.0333242383502829	0.018135987127898	0.014886795456005	0.0126624512415912	0.0168674426853004	0.0141125538106693	0.0163075575571601	0.0167481741780405	0.0169032443052241	0.0191774688885191	0.0183371886160917	0.0165624392241779
0.15625821343235	0.178086930884799	0.163093096640068	0.16844660331951	0.164901892413019	0.158943508090749	0.164565751540911	0.166805844683285	0.155051977466469	0.15790743475981	0.162619603180847	0.151452545514246	0.137929111240136	0.148103208078281	0.146681487268076	0.140005913201246	0.133038694819301	0.111880271045646	0.119374909654857	0.114874040641273	0.0948720884307702	0.0920694408321832	0.0791069712495287	0.0655815926352622	0.0664000103254497	0.0498514521756848	0.0474299015933459	0.0281463649341918	0.0338728435228566	0.0185019176083383	0.0152270705881498	0.0126700769951	0.016645400712877	0.014038640525133	0.0161013105978044	0.0165698010330671	0.0167794162848198	0.0190165265871052	0.0181138117963765	0.0165618075881998
0.157192402489383	0.179021330131348	0.164007586434316	0.169402221450591	0.165848590820636	0.159802740868048	0.165528587234112	0.167777082278274	0.155961945012523	0.158802591676008	0.163588387949656	0.152386919238854	0.138800089546061	0.148980065667633	0.147620849561824	0.140921838283242	0.133937777486707	0.112747672934645	0.120276779338555	0.115619528933135	0.0956973103291549	0.0928354611901795	0.0798081151579052	0.0661939563107252	0.0670328821393055	0.0504440946131087	0.0480329210989071	0.0287318003257681	0.0344518129043193	0.0189339890686533	0.0156358549661447	0.0127445392288454	0.0164407213184705	0.0140167175478726	0.0159240492566456	0.0164220603362801	0.0166875187363972	0.0188692655031529	0.0179077029627948	0.0166062091905629
0.158095703974626	0.179909212430781	0.164884687084397	0.170324453972419	0.166761562720629	0.160623181885944	0.166458687705287	0.168711766199686	0.15684166833723	0.159665201536008	0.164517104473463	0.153292956990332	0.139643220884714	0.149833591832443	0.148546408273038	0.141824303933903	0.134813248863582	0.113598840107848	0.121164355550338	0.116352226791985	0.0965104873881985	0.0935920094263202	0.0805074561823967	0.066807639137595	0.0676687225670287	0.0510448503041086	0.0486549049943242	0.029358641611131	0.0350615150925809	0.0194300747603991	0.016109683759226	0.0128865617877522	0.0162561093176152	0.014049100668444	0.0157792322440295	0.0163077533432894	0.0166295605716474	0.0187375316273958	0.017721338812518	0.0166967671424016
0.158975398741465	0.180759786630373	0.165731778167968	0.171220382988659	0.167648050247749	0.161412515913802	0.167363099915661	0.169618137384936	0.157698351130454	0.160503183932296	0.165413459790685	0.154177648907152	0.140465833761705	0.150671394018158	0.149465227053472	0.142720752327817	0.135670728754147	0.114439135303547	0.122043145978239	0.117079327239785	0.0973159951136428	0.0943441135845884	0.0812101028303869	0.0674277059473325	0.0683119991505557	0.0516570453568755	0.0492989580441818	0.0300265994979295	0.035702084230446	0.0199874143247068	0.0166444923137476	0.0130959327507934	0.0160949963225753	0.0141378636421561	0.0156705807096932	0.0162300768871335	0.0166079504115901	0.018623769430247	0.0175578400754452	0.0168344173142027
0.15983886610329	0.181582661999574	0.166556437041512	0.172097206882957	0.168515439350725	0.162178649182657	0.168248971587935	0.170504629389555	0.158539331713505	0.161324545349218	0.16628551037689	0.155048127201391	0.141275360378794	0.151501116987783	0.150384179473271	0.143618416363399	0.136515882849757	0.115273763128927	0.122918535787237	0.117807846170982	0.0981180425348332	0.0950965790390575	0.0819208607370829	0.0680589569769136	0.0689668149029937	0.052283799509143	0.0499677504659356	0.0307347912706931	0.0363732803985707	0.020602569638381	0.017235652380662	0.0133713557697165	0.0159613868456032	0.014284573744376	0.0156018620452326	0.0161924370131314	0.0166253288926984	0.0185309164655136	0.0174208724915414	0.0170197446958087
0.160693404513226	0.182387630614068	0.167366260372727	0.172962073688944	0.169371081394548	0.1629295217197	0.169123381221499	0.17137966955394	0.159371899963872	0.162137182285211	0.167141462634693	0.155911483417924	0.142079140028979	0.152330231615672	0.151309752261517	0.144524106493544	0.13735426054426	0.116107598086396	0.123795603451897	0.118544399501818	0.0989205049921736	0.0958538015462299	0.0826440237056811	0.0687057094553016	0.0696367006786321	0.0529278357731968	0.0506633135048353	0.0314816012193118	0.0370743597625666	0.021271395735015	0.017878008190624	0.013710364263695	0.0158596344834044	0.0144900265726601	0.015576632480115	0.0161982083021911	0.0166843486897546	0.0184622506848249	0.0173144883222436	0.0172528175782439
0.161546056248567	0.183184444965385	0.168168686994369	0.173821918154194	0.170222117662668	0.163672920146321	0.169993172274211	0.172251481072068	0.160203116389126	0.16294868810694	0.167989469337516	0.156774587011713	0.142884224793354	0.153165827542144	0.152247859431773	0.145444009411754	0.138191137140001	0.116945023621218	0.124678945713719	0.119294990100317	0.0997267673429357	0.0966195923005091	0.0833831791656813	0.0693715914694033	0.0703244249427445	0.0535913002302462	0.0513868567400705	0.0322645773047338	0.0378039637618601	0.0219890347810797	0.0185659181392612	0.0141093134812481	0.0157941606401311	0.0147540194866252	0.0155979628603207	0.0162504607984631	0.0167874236334352	0.0184211999391518	0.0172429159211662	0.0175330417911194
0.16240344149059	0.183982596962715	0.168970827296349	0.174683307288813	0.171075312023536	0.164416296481623	0.170864796473769	0.173127891827406	0.161039638933628	0.163766169680936	0.16883742789898	0.157643910864022	0.143697193884912	0.154014416631065	0.153203673882092	0.146383505984779	0.139031365647841	0.117789788263243	0.125572518235887	0.12006481280662	0.100539583925027	0.0973970223355875	0.0841410370476112	0.0700593582171748	0.0710318304989063	0.054275601544516	0.0521386177279266	0.0330803712000383	0.0385600350060365	0.0227499375143306	0.0192933064091039	0.0145634511030711	0.0157691366131464	0.0150751972306307	0.0156681778417035	0.0163516831909023	0.0169364736306255	0.0184111272162992	0.0172103109738267	0.0178590543910518
0.163271607098832	0.184791104853107	0.169779304398756	0.175552299094781	0.171936896978421	0.16516659858142	0.171744171108298	0.174016155941577	0.161887563102083	0.164596079783127	0.169692786648522	0.158525369403869	0.144523983015156	0.154881754141442	0.154181482639337	0.147347015357172	0.139879243254716	0.118644884448038	0.126479498154573	0.120858085506839	0.101360961119236	0.0981882930287875	0.0849192902639879	0.0707707400150765	0.071759706593762	0.0549812789333163	0.0529177526704374	0.033924724857447	0.039339765370219	0.0235479130680133	0.0200537269571232	0.015067054889095	0.0157881579202169	0.0154509907923426	0.0157886404203666	0.016503534255053	0.0171326942853305	0.0184351088267053	0.0172204892172684	0.018228670496754
0.164155895031458	0.185618314681002	0.1706001121392	0.176434318863285	0.172812438018704	0.165930117676925	0.172636554806132	0.174922793788681	0.162752280719576	0.165444070945318	0.170562365342819	0.159424174778065	0.145369734863685	0.155772684128719	0.155184571145506	0.148337871272702	0.140738397145031	0.119512454780404	0.127402173987847	0.121677913367372	0.102192067486041	0.0989946384289356	0.0857185135688481	0.0715063299391234	0.0725077030098435	0.0557079057882929	0.0537222741371777	0.0347925029347692	0.0401395792944041	0.0243762052464376	0.02084044043364	0.0156136186266102	0.0158539453106781	0.0158776547386716	0.0159596098509468	0.0167066529625815	0.0173763781213252	0.0184957252163309	0.0172766655013192	0.0186388895893696
0.16506083475658	0.186471722694735	0.171438494450952	0.177334056902093	0.173706720684035	0.166712358038442	0.173546445748252	0.175853455744125	0.163638362107707	0.166314875751653	0.171452195894684	0.160344716007773	0.146238676094229	0.156691014822125	0.156215140886489	0.149358235394772	0.14161169372013	0.120393729382994	0.128341867287348	0.122526191994706	0.103033175265865	0.0998162636956362	0.0865381056329147	0.0722655168401865	0.0732742904185554	0.0564540340154373	0.054549038743272	0.0356777671837512	0.0409551527616635	0.0252275913395385	0.0216465030677729	0.0161960658319864	0.0159681076284828	0.0163503933529791	0.0161801916141396	0.0169605506267888	0.0176668079634724	0.0185948845068334	0.0173812263938652	0.0190859600499376
0.16599006315162	0.18735782456322	0.172298850009478	0.178255390828268	0.174623663940898	0.167517933079012	0.174477505480533	0.176812814164966	0.164549465651973	0.167212217664633	0.172367388739777	0.161290465290126	0.14713402539762	0.157639428604913	0.157274263300681	0.150409050834862	0.142501174387353	0.121288996621689	0.129298889064386	0.123403553535859	0.103883635598518	0.100652322208424	0.0873762768759139	0.0730464668722919	0.0740567686126856	0.0572171816510002	0.0553937844438069	0.0365738865254242	0.0417814661105946	0.0260944984761768	0.022464865469839	0.0168069730193289	0.0161309960692487	0.0168635553135471	0.0164483849931504	0.0172635970647287	0.0180022333498517	0.0187336966265058	0.0175355618322757	0.0195654943754209
0.166946274338442	0.188281996393571	0.173184665110478	0.179201334664779	0.175566262527016	0.168350491255583	0.175432510542222	0.177804487068215	0.165488277701313	0.168138755282632	0.173312029395153	0.162263914582911	0.148057935799105	0.158619429812972	0.158361871362531	0.15149003731958	0.143408020032407	0.122197608009222	0.130272532480586	0.124309357701929	0.104741888241994	0.101500932012236	0.0882300831450925	0.073846153859432	0.0748513215263162	0.0579938636730311	0.0562512140922236	0.0374736751091906	0.0426128869278419	0.0269691321691055	0.0232884786459524	0.0174387888505744	0.0163416676666132	0.0174108719256173	0.0167612200753921	0.0176130995125183	0.0183799298045522	0.0189124109219589	0.017739975109298	0.0200726232927123
0.167931200710107	0.189248411372323	0.174098476658254	0.180174015959906	0.176536559782453	0.169212673968635	0.176413333053073	0.178830995737211	0.166456484533373	0.169096061576926	0.174289108628593	0.16326654440433	0.149011473019185	0.159631331952875	0.159476788619365	0.152599727570781	0.144332545109381	0.123118016565234	0.131261101672433	0.125241727540764	0.105605504970983	0.10235923036274	0.089095502939666	0.0746604360788694	0.0756531154358091	0.0587796634292522	0.0571151194190858	0.038369550114232	0.0434432778873123	0.0278436118806443	0.0241104042104671	0.0180840402996613	0.016597960392333	0.0179857145383302	0.0171149648099709	0.0180054609722468	0.0187963307253741	0.0191304230439923	0.0179936805575869	0.0206021751202436
0.168945625143729	0.190259994450187	0.175041865951391	0.181174681064083	0.177535651279388	0.170106106372579	0.177420950267337	0.179893757117969	0.167454776812292	0.170084638211625	0.175300488315718	0.164298825462603	0.149994630120521	0.160674284233357	0.160616793880573	0.15373554267413	0.145274221057107	0.124047846462786	0.132261974995512	0.126197627676974	0.106471264329889	0.103223463370991	0.0899675537593936	0.0754841746148185	0.0764564346360437	0.0595693399729917	0.057978537807923	0.0392537012378162	0.0442661235892469	0.0287101089198127	0.0249239257142896	0.0187355209534305	0.0168966667567211	0.0185813509384469	0.0175053762729546	0.0184363962802512	0.0192472144150928	0.0193863488945005	0.0182948866571758	0.0211488668894978
0.169989423143241	0.191318415938473	0.17601548272631	0.182203727614865	0.17856371834388	0.171031420669722	0.178455481977244	0.180993110454412	0.168482885643721	0.171103963609766	0.176346903596466	0.165360252386933	0.151006377116834	0.161746335624508	0.161778718323077	0.154893902596051	0.146231727558161	0.124983990516377	0.133271699537759	0.12717298084177	0.107335254108467	0.10408910625042	0.0908404414628909	0.0763113865353948	0.0772548473505731	0.060356965003934	0.0588339332477192	0.0401182645085594	0.0450746701659383	0.0295609825926862	0.0257226580872818	0.0193864592915147	0.0172337808914928	0.0191911861127993	0.0179279690103476	0.0189011805988165	0.0197279253020235	0.0196781559774894	0.0186409514878986	0.0217074952871304
0.171061632494786	0.192424123285828	0.177019097734974	0.183260762261715	0.179620089410205	0.171988310156496	0.17951625359973	0.182128376245671	0.169539648079529	0.172152572087826	0.177428000449366	0.166449407549774	0.152044742770647	0.162844533122498	0.162958570575054	0.156070366681027	0.147203029073131	0.125922731042025	0.134286112553144	0.128162816965771	0.10819299687986	0.104951008533158	0.0917077353568818	0.0771354248847875	0.0780413937299045	0.0611360821284527	0.0596733925877188	0.040955494046635	0.0458620715710704	0.0303889111470234	0.026500652349071	0.0200306662818251	0.0176047880066931	0.0198089781509074	0.0183782762462953	0.0193949058955634	0.0202336084619875	0.0200033369006966	0.0190285896975143	0.0222731177002237
0.172160547015777	0.19357640876378	0.178051681063299	0.184344680767007	0.180703326130282	0.172975611105084	0.180601881868623	0.183297944376968	0.170623098820251	0.173228160222772	0.178542406380172	0.167564051831153	0.153106924560158	0.163965049603131	0.164151684435206	0.157259797991551	0.148185473171361	0.126859878895673	0.135300484571923	0.129161447995005	0.109039593237794	0.105803557896467	0.0925625611325466	0.0779491768892003	0.0788087875056735	0.0618998807800939	0.060488828587784	0.0417579264840104	0.0466215369399044	0.0311870146106452	0.027252492927036	0.0206626621771301	0.0180049650425444	0.020429024286232	0.0188520850863759	0.0199127249198411	0.0207594392033207	0.0203591067603644	0.0194541066145088	0.0228412159551012
0.173283830190345	0.194773509409514	0.179111502503046	0.185453766895078	0.181811330333478	0.173991408567245	0.181710379327826	0.184499387251091	0.171730583969316	0.174327715705396	0.179687830661415	0.16870123824442	0.154189421823872	0.165103335666973	0.165352883310758	0.158456544774897	0.149175906486339	0.127790925091103	0.136309678382976	0.130162660953328	0.109869877005393	0.106640855928327	0.0933978036884238	0.0787452717972997	0.079549623122526	0.062641377300838	0.0612721820793326	0.0425185338227862	0.0473464740786462	0.0319489670917585	0.0279733851065965	0.0212777823316012	0.0184296658268483	0.0210463148736423	0.0193456328416731	0.0204500675359626	0.0213008334615898	0.0207426057685899	0.0199136356960894	0.0234078373584382
0.174428643942857	0.196012734438504	0.180196249616796	0.186585805979272	0.182941467333514	0.175033161432429	0.182839273310346	0.185729592982478	0.172858892051702	0.175447663311545	0.180861189535232	0.169857443664374	0.155288186438526	0.166254289251306	0.166556655217019	0.159654632150202	0.150170803674658	0.128711199303446	0.137308317858267	0.131159921603516	0.110678576644746	0.107456899230436	0.0942063122524485	0.0795162903043477	0.0802565808451429	0.0633535962608483	0.0620156166510268	0.0432308614669745	0.04803062490835	0.0326690964863086	0.0286592303169285	0.0218722614586516	0.0188745708941775	0.0216566546212751	0.0198557569916057	0.0210028196226703	0.0218536289671904	0.0211510902518136	0.0204033591020779	0.0239697092136519
0.175591787519534	0.197290614507327	0.181303158707792	0.187738208752614	0.18409070072747	0.176097841588802	0.183985734805896	0.186984913238554	0.174004397139842	0.176584022303077	0.182058751053339	0.171028713494157	0.156398785064317	0.16741243651586	0.167757332250952	0.160847957270769	0.151166404556219	0.129616029745959	0.138290960672021	0.132146581303634	0.111460477332474	0.108245759645203	0.0949811009317557	0.0802549684039388	0.0809226232994832	0.0640297459537446	0.0627117004908366	0.0438891489749134	0.0486681894702375	0.033342469835696	0.0293066871261384	0.0224432952336831	0.019335889288261	0.0222567509789969	0.0203799954965464	0.0215674592405022	0.0224142308662756	0.0215820982761224	0.0209196963716305	0.0245243240939143
0.176769841417838	0.198603066708744	0.182429153728607	0.188908140939084	0.185255733725334	0.177182081829722	0.185146712561621	0.188261320126536	0.175163208827974	0.177732569542298	0.183276293798348	0.172210813975001	0.157516566986313	0.168572117575975	0.168949268786529	0.162030481671476	0.152158854645391	0.130500899316704	0.139252269310836	0.13311608023592	0.112210578625052	0.109001758023021	0.0957155387616868	0.0809543896272338	0.0815411780239424	0.0646633830161529	0.0633535712270313	0.0444884317407353	0.0492539358401069	0.0339649628180547	0.029913215993075	0.0229890776525369	0.0198105058188115	0.0228442696079318	0.0209166371151665	0.0221411480971704	0.0229797183693628	0.0220335798533479	0.0214594516386445	0.0250699939049016
0.177959311498569	0.199945569017851	0.183570988220423	0.190092654213145	0.186433152167992	0.178282327204321	0.186319067906402	0.189554566609398	0.176331323939665	0.17888900283595	0.184509273606531	0.173399386960584	0.158636831853938	0.169727671011921	0.170127013183658	0.163196415188416	0.15314434451873	0.131361593489972	0.140187175316207	0.13406214100931	0.112924243254965	0.109719626735239	0.0964035243854246	0.0816081608363313	0.0821063017660532	0.06524856217472	0.0639350807300692	0.045024622339307	0.0497832939684158	0.0345333120600793	0.0304771060134497	0.0235088121894742	0.0202960718389588	0.0234178566433877	0.0214647233505773	0.0227217785920759	0.0235479110657351	0.0225039853554542	0.0220199146772101	0.0256058713129003
0.179156768798816	0.201313338054759	0.184725385639521	0.191288814417257	0.187619564704954	0.179394984796697	0.1874997061082	0.19086034525575	0.177504775204557	0.180049099471659	0.185752992567466	0.174590102308298	0.159754992118019	0.170873611664731	0.171285468493132	0.164340386662501	0.154119243864883	0.132194336115453	0.141091032384946	0.13497894760936	0.113597333312531	0.110394657010068	0.0970396415805342	0.0822105679319237	0.0826128233790386	0.0657799681392073	0.0644509178178093	0.0454945706863109	0.0502524320478372	0.0350451491460159	0.0309974821251299	0.0240026946356216	0.020791040714875	0.0239771272730323	0.0220240050323116	0.0233079781828105	0.0241173949562734	0.0229923090782079	0.0225989149304687	0.0261319376049982
0.180358981090004	0.202701504440798	0.185889173859926	0.192493823345671	0.188811736069563	0.180516567389433	0.188685700528119	0.192174440636997	0.178679772653001	0.181208865517233	0.18700276496761	0.175778803536471	0.160866725625776	0.172004796969617	0.172420038416872	0.165457597540211	0.155080226582609	0.132995910031289	0.141959754715305	0.135861305705018	0.114226330822669	0.111022828058242	0.0976192928887263	0.08275670894276	0.0830564631940658	0.0662530275839768	0.064896707631023	0.0458961025041778	0.0506583145135938	0.0354990153965507	0.0314742915239518	0.024471865610433	0.0212946511649972	0.0245226201718847	0.0225948576936476	0.0238990738243334	0.0246875092751168	0.0234980877440006	0.0231948305276692	0.026648956632267
0.181563032847298	0.204105280643489	0.187059410196812	0.193705130919438	0.19000670996467	0.181643827073872	0.189874406383701	0.193492871328226	0.179852834101429	0.182364672165643	0.188254075419113	0.176961643009371	0.161968114596541	0.173116577911593	0.173526755591788	0.166543955402266	0.156024383889167	0.133763760148659	0.14278993777469	0.136704781349964	0.114808440475797	0.111600915812393	0.0981388095541348	0.0832426029425333	0.0834339276384844	0.0666639999651935	0.065269087119698	0.046228035875772	0.0509987412142786	0.0358943567123206	0.0319082684115489	0.0249183311933003	0.0218068630246954	0.0250557176978081	0.0231781610677268	0.0244950200715802	0.0252582960345317	0.0240213561604613	0.0238065563227308	0.0271583952794571
0.182766430969793	0.205520116967128	0.188233493929251	0.194920535154182	0.191201918712032	0.182773875560843	0.191063561537958	0.194812018193598	0.181020901788855	0.183513376173574	0.189502725114873	0.178135203591751	0.163055768008406	0.174204931555145	0.174602390062664	0.16759618533669	0.156949323033253	0.134496077389005	0.143578959436288	0.137505816084407	0.115341672983451	0.112126579894537	0.0985955368080439	0.0836652740704678	0.0837429786283064	0.0670100466004671	0.065565756621381	0.0464901759388992	0.0512723676671355	0.0362314980429906	0.0323008766747263	0.0253448509823365	0.0223282511410398	0.0255785325376604	0.0237751492993205	0.0250962952987241	0.0258304151237007	0.0245625643524733	0.0244334364370902	0.0276623119792363
0.183967194275755	0.206941842188276	0.189409263971087	0.196138267924049	0.192395277484192	0.183904288674624	0.192251372354212	0.19612873639433	0.18218144293255	0.184652422213599	0.190744962920522	0.179296604418028	0.164126925230515	0.175266572951901	0.175644536561014	0.168611917892133	0.157853249839798	0.135191862524516	0.144325060155735	0.138261817316656	0.115824908179753	0.112598428129164	0.0989878942458364	0.0840228106154254	0.0839824778899916	0.0672892779982844	0.0657855079456029	0.0466832880501987	0.0514787066481297	0.03651159737054	0.0326542307025525	0.0257547941949275	0.022859864267629	0.0260937627338014	0.0243872398091441	0.0257037714539906	0.0264050288272419	0.025122462335436	0.0250751678629508	0.0281632161645291
0.185163925461277	0.208366786202626	0.190585080009009	0.197357065122271	0.193585261594651	0.185033193239481	0.193436583269846	0.19744044930647	0.183332532662824	0.185779925702948	0.191977598804496	0.180443589111578	0.165179539500417	0.17629904503066	0.176651679890262	0.169589753078742	0.158735033921212	0.13585096957209	0.145027401514691	0.13897122362361	0.116257937566757	0.113016058526693	0.0993154116285179	0.0843143996721748	0.084152406876455	0.0675007798813681	0.0659282297296169	0.0468090500472094	0.0516181116789294	0.0367365795000937	0.0329709952952963	0.0261519661803115	0.023403057085263	0.0266045186776837	0.0250158499972808	0.0263185638157245	0.0269836608221332	0.0257019603065094	0.0257316824976661	0.0286639031820488
0.186355864829622	0.209791882894427	0.191759886067869	0.198576220387284	0.194770965944217	0.186159335260058	0.194618529321358	0.198745223244473	0.184472918445352	0.186894735358401	0.193198097878058	0.181574595439164	0.166212340544558	0.177300785797864	0.177623238319564	0.170529300516338	0.159594255951342	0.136474128912585	0.145686103035	0.139633545249319	0.116641486500266	0.113380079173329	0.0995787409175495	0.0845403383113856	0.0842538633536113	0.0676446187194184	0.0659948911248916	0.0468699845786721	0.0516917432732929	0.03690905044555	0.0332542665073439	0.0265404098507773	0.0239593047383251	0.027114127618575	0.025662211905158	0.0269418682371635	0.0275680359968065	0.0263019733307364	0.0264030155636907	0.0291672709534403
0.187542925655259	0.211214752225968	0.192933256053227	0.199795622085542	0.195952146289371	0.187282128930935	0.195797171381521	0.200041822531981	0.185602065685282	0.187996475339412	0.194404654037396	0.182688805974609	0.16722487625662	0.178271172809368	0.178559585403771	0.171431196360996	0.160431236901944	0.13706295074938	0.146302257661095	0.140249380604031	0.116977216633825	0.113692106884384	0.099779645732739	0.084702022542934	0.0842890360659308	0.0677218278911145	0.0659875051320659	0.0468693728669416	0.0517015191043216	0.0370321937868042	0.0335074362726424	0.0269241888976015	0.024530010351236	0.0276259233031462	0.0263271953340903	0.027574794202411	0.0281599086759898	0.0269232604642402	0.0270891686812045	0.0296761263771087
0.188725711531213	0.212633761247046	0.194105421345475	0.20101577370653	0.197129242499917	0.188401686571418	0.196973114336439	0.201329745028673	0.186720184718494	0.189085567370264	0.195596242848579	0.183786179862675	0.168217533875307	0.179210545410498	0.179462051075853	0.172297098074811	0.161247049580005	0.137619909885733	0.146877926721429	0.140820409981595	0.117267709586979	0.113954745818114	0.0999209697244082	0.0848019156154434	0.0842611591600864	0.0677343758493493	0.0659090731409791	0.046811151718497	0.0516500495579337	0.0371096510577442	0.0337340447381817	0.027307161984927	0.0251163166199956	0.0281430302617384	0.0270111495569843	0.0282182024839023	0.028760887843479	0.0275662685419381	0.0277899758289512	0.0301929908718678
0.189905516456417	0.214048064327824	0.19527728097022	0.202237798225237	0.198303384401701	0.18951883006096	0.198147608830037	0.202609238704045	0.187828239826311	0.190163233673537	0.196772653880842	0.184867466212972	0.169191541539268	0.18012020568184	0.180332903205267	0.1731296584476	0.162043513175746	0.138148313095041	0.147416115517058	0.141349368033054	0.117516433086338	0.114171547516362	0.10000658558783	0.0848434974012915	0.0841744482694385	0.067685117880835	0.0657635124636508	0.0466997961072794	0.0515405604488471	0.0371453889833873	0.0339376253013147	0.02769275907235	0.0257189325204567	0.0286681536712266	0.0277137725792069	0.0288725561341906	0.0293722685326799	0.0282309904478271	0.0285049799846706	0.0307199153163406
0.191084308751263	0.215457623415888	0.196450395242938	0.203463427320233	0.199476381154028	0.190635084746007	0.199322537534746	0.203881300244072	0.188927941259982	0.191231481902932	0.197934503169041	0.185934200014094	0.170148951445645	0.181002399378379	0.181175311088133	0.173932480543058	0.162823171837001	0.138652250588855	0.147920730954466	0.14183999677209	0.117727691051984	0.114346954047413	0.100041326632788	0.084831196779747	0.0840340203497694	0.0675777332410119	0.0655555688784905	0.046540190209909	0.0513768049907176	0.0371435571875618	0.0341215483053783	0.0280837722346894	0.0263379852812082	0.0292033863448466	0.0284340149633447	0.0295377928659082	0.0299948785301297	0.0289168465436824	0.0292333273486224	0.0312583147152418
0.192264700147867	0.216863209509682	0.197626964083047	0.204694976602369	0.200650695392417	0.191752657102267	0.200500387171309	0.205147656987363	0.190021721533365	0.192293073538357	0.199083226872487	0.186988681743067	0.171092606106809	0.181860278417842	0.181993292541224	0.17471005543625	0.163589258529573	0.139136533262069	0.148396522848369	0.142296981056928	0.117906559274819	0.114486226084827	0.100030902964204	0.0847703090618431	0.083845799515242	0.067416649613237	0.0652907164353662	0.0463374903492836	0.0511629674241741	0.0371083407869538	0.0342888700707635	0.0284821734977204	0.0269729060149024	0.0297500439986797	0.0291700227243623	0.0302132255674632	0.0306289488093915	0.0296225961232553	0.0299736847487194	0.0318088320959892
0.193449901591865	0.218266386830364	0.198809791417281	0.205935308213142	0.201829403579974	0.192874397672315	0.201684207701802	0.206410733719386	0.191112697442003	0.193351477407179	0.200221057498854	0.18803394205986	0.1720260893954	0.182697846670046	0.182791646420137	0.175467684744674	0.164345645630209	0.139606617520449	0.148849010676657	0.142725868605574	0.118058808459343	0.114595357871913	0.0999818044384117	0.0846669006057462	0.0836164112560287	0.0672069569892127	0.0649750470001779	0.0460969838683486	0.0509035610021682	0.0370438130013191	0.0344421942974511	0.0288889710945105	0.0276223549239165	0.0303085384409936	0.0299191210182004	0.0308974758627108	0.0312740146825254	0.0303462834555402	0.0307241841925124	0.0323712394110298
0.194643667421641	0.219669481370858	0.200002237250432	0.207187782297733	0.203016144160835	0.194003750963678	0.202877560263034	0.207673606013938	0.192204619401143	0.194410810130644	0.20135098428536	0.189073693128239	0.172953664199605	0.18351989093299	0.183575872481074	0.176211390041211	0.165096783834686	0.140068519579285	0.149284397681416	0.143132976667385	0.118190816496791	0.114680981101316	0.0999011926385513	0.084527702854013	0.0833530675247263	0.0669543131935557	0.0646151522358753	0.0458239484606968	0.0506033232928902	0.036953793456137	0.034583552760751	0.0293041131740615	0.0282841890662593	0.0308782958275784	0.0306778376164981	0.0315884434317634	0.0319288526367593	0.0310852204324942	0.0314823967090505	0.0329443807464857
0.195850229665955	0.221075535614664	0.201208159080039	0.208456198951268	0.204215055203927	0.195144694095055	0.204084455498745	0.208939941908695	0.193301809772417	0.19547576537228	0.202476699483036	0.190112268200059	0.173880198587717	0.184331899063188	0.184352080563043	0.17694781128287	0.165847631054211	0.140528721169376	0.149709474283775	0.143525287503109	0.118309471890398	0.114750259787992	0.0997967841639735	0.0843599980846049	0.0830634452536405	0.0666648433740035	0.0642180009109225	0.045523516869906	0.0502671119632642	0.0368417181395291	0.0347143115681734	0.0297264445987547	0.0289554726361561	0.0314577239071667	0.0314419627805871	0.0322833115021486	0.0325914554247639	0.0318360053244735	0.0322453357784407	0.0335261601984668
0.197074224229477	0.222488251259649	0.202431844378193	0.20974473228423	0.205430703271869	0.196301666026312	0.205309283994409	0.210213933745136	0.194409091877088	0.196551533794013	0.203602532382796	0.19115455114821	0.174811082411694	0.185139967266709	0.185126891089844	0.17768409640188	0.166603573024359	0.140994068602657	0.150131512821902	0.143910334825128	0.118422070281461	0.114810778235029	0.0996767275528435	0.0841714992037089	0.0827555609027502	0.0663450358418996	0.0637908145778015	0.045200552069769	0.0498998043241847	0.0367105269136802	0.0348351080496365	0.030153718484013	0.0296325269345975	0.0320442286575807	0.0322066403325723	0.0329785867382883	0.0332590454660109	0.0325945749282698	0.0330094889420578	0.0341135737319977
0.198320610725198	0.223911921765834	0.203677935866121	0.211057858260326	0.206668005255818	0.197479489209828	0.20655674052448	0.21150022200108	0.195531711381641	0.197643715613914	0.204733372963081	0.192205897641596	0.17575213627172	0.185950698561986	0.185907328884756	0.178427784191774	0.167370337367655	0.141471667138766	0.15055815563545	0.144296083325791	0.11853620602464	0.114870424187716	0.0995494761531872	0.0839702259163487	0.082437643630378	0.0660016366651535	0.0633409447511171	0.044859537989	0.0495062039244855	0.0365625740098996	0.034945821688309	0.0305826601051343	0.0303110149639641	0.0326342773383759	0.0329664835717555	0.0336701699108872	0.0339281242686378	0.0333562856580489	0.0337708747557037	0.0347027815444876
0.199594587670066	0.225351356483517	0.204951351273486	0.212400277933816	0.2079321448894	0.198683285464782	0.207831743794519	0.212803812904973	0.196675251697343	0.198758227614606	0.205874587037082	0.193272049631315	0.176709514724757	0.186771094403163	0.186700712260503	0.17918668258589	0.168153902838455	0.141968772558866	0.150997298510006	0.144690803379423	0.11865966073584	0.114937269243197	0.0994236592233665	0.0837643795853441	0.0821180096164076	0.0656415453766567	0.0628757547127307	0.0445044904944765	0.0490909573484582	0.0363995660337015	0.035045580509645	0.0310090772528409	0.0309860540478324	0.0332235021590069	0.0337157091925176	0.0343534523566224	0.0345945536267991	0.0341160179767738	0.0345251211778491	0.0352892152102265
0.200901504692289	0.226811798021429	0.206257199212133	0.213776837659208	0.209228485600514	0.199918387809938	0.20913935330559	0.21412999155274	0.197845544967365	0.199901206380521	0.207031924741259	0.194359044767805	0.177689605556367	0.187608441409949	0.18751453929671	0.179968744373319	0.168960405441373	0.142492681796919	0.151456971464359	0.145102942946576	0.118800290687642	0.115019448531808	0.0993079534760693	0.0835622190249774	0.0818049399432018	0.0652717140543856	0.0624025089557996	0.0441388926672542	0.0486584840816983	0.0362225307022063	0.0351328022281542	0.03142800846702	0.0316523490932466	0.033806836754417	0.0344482824314381	0.0350234324011089	0.0352536629385153	0.0348682979998088	0.035267560807761	0.0358677123643942
0.202246773311711	0.22829883439581	0.20760069271044	0.215192447770105	0.210562481285015	0.201190249901782	0.210484684891048	0.21548423215802	0.199048580130768	0.201078909451938	0.208211424144092	0.195473122300865	0.178698926852536	0.188470195092173	0.188356373150264	0.180781942330934	0.169796043056236	0.14305062440336	0.151945218813951	0.145540998640461	0.118965914857099	0.115125041612032	0.0992109571783757	0.0833719393679904	0.0815065642465158	0.0648990518463963	0.0619282730296959	0.0437656573987995	0.048212921852101	0.0360318179172777	0.0352052674222065	0.0318338990289972	0.032304339007406	0.0343786765805345	0.0351580671639851	0.0356748455961207	0.0359003761799435	0.0356074300532291	0.035993338086866	0.0364326709438472
0.203635777754124	0.229818307371694	0.208987061856384	0.216652001130916	0.211939586496666	0.202504354620195	0.211872826381257	0.216872106961528	0.200290409459166	0.20229761597995	0.209419311671765	0.196620626934282	0.179744023512119	0.18936386238872	0.189233728163033	0.181634145671837	0.17066698012695	0.143649656523669	0.152469980377032	0.146013387837287	0.119164205340155	0.115261956424315	0.0991410687833725	0.0832015559902035	0.0812307520861256	0.06453033674988	0.0614598261499911	0.0433871190431338	0.047758089230321	0.0358271329798107	0.0352602202676506	0.0322207941504815	0.032936349208872	0.0349330541431324	0.035838975428297	0.0363023027388079	0.0365293518330318	0.0363276343203511	0.0366975235974653	0.0369782149710567
0.205073787151364	0.231376218277652	0.210421466890952	0.218160292860123	0.213365167448486	0.203866123229494	0.213308754744419	0.218299195211367	0.201577054865485	0.203563528354398	0.210661900952561	0.19780791201984	0.180831364735436	0.190296884764592	0.19015395843853	0.182532999621709	0.171579253881959	0.144296558966078	0.153038975606957	0.146528323625718	0.11940258173753	0.115437818030261	0.0991063718968897	0.0830587952758324	0.0809850136578022	0.064172136109622	0.0610035883899289	0.0430050543645777	0.0472974665061191	0.0356075999403992	0.0352944910636345	0.032582539296936	0.0335427439586436	0.0354638204928509	0.0364851117333693	0.0369004300863895	0.0371351292997245	0.0370231843279481	0.0373752308614246	0.0374983644005317
0.206565870365781	0.232978632453905	0.211908912983835	0.219721942410919	0.2148444151157	0.205280826423756	0.214797255935566	0.219770993508389	0.202914415190131	0.204882676160907	0.211945491579706	0.199041243386536	0.181967243914452	0.191276523528653	0.191124150455397	0.18348580983556	0.172538683453094	0.144997740810215	0.153659592335196	0.147093694296551	0.119688110990352	0.115659863724183	0.0991145281791295	0.0829509937618028	0.0807764110856548	0.0638307368863914	0.0605655635850234	0.042620731432646	0.0468341949791745	0.0353718514320819	0.0353046340119723	0.0329129787589673	0.0341180732079354	0.0359648254356858	0.0370909083999035	0.0374640068361466	0.0377122759178035	0.0376885397830754	0.0380217314777202	0.0379872024606171
0.208116814563644	0.234631583388594	0.213454167814889	0.221341319078151	0.216382261623535	0.20675349844653	0.21634284856444	0.221292828693726	0.204308175582285	0.206260823706936	0.213276269188136	0.200326705013559	0.183157682237906	0.19230974894923	0.192151021172211	0.184499433258112	0.173550783150003	0.145759149873027	0.154338781695359	0.147716948971643	0.120027414002354	0.115934845945113	0.0991726795506115	0.0828850069186307	0.0806114811149699	0.063512086277484	0.0601512982908321	0.0422349835651506	0.0463710938650743	0.0351181399935082	0.0352870734736299	0.0332061451443936	0.0346572096763044	0.0364300901942718	0.0376512490087018	0.0379880956995111	0.0382555294854643	0.0383184710700561	0.0386325649680358	0.0384390350362986
0.209731048549775	0.236340977513764	0.215061682980774	0.223022471882562	0.217983300996392	0.208288855359533	0.217949712369302	0.222869774342575	0.205763720015526	0.207703382243051	0.214660208138045	0.201670107672916	0.184408337213154	0.193403134655182	0.193240822955407	0.185580176910673	0.174620681031285	0.146586191201548	0.155082960669305	0.148404990860443	0.120426580231415	0.116268944241983	0.0992873608227541	0.0828671285205756	0.0804961695951558	0.063221742776029	0.0597658562831988	0.04184830403712	0.0459106930795143	0.0348444649730544	0.0352382521665901	0.0334564341434853	0.0351554728358965	0.0368539676150694	0.0381615777519837	0.0384681631745552	0.0387599320831549	0.0389081724822863	0.0392036402639789	0.0388485377978953
0.211412571766934	0.238112500574551	0.216735520148674	0.224769064666917	0.219651715240199	0.209891218425181	0.219621622360209	0.224506571821606	0.207286047908798	0.209215327896032	0.216102977999694	0.203076901590977	0.185724417196686	0.194562758715365	0.194399256530478	0.186733705955051	0.175753043792719	0.147483654605396	0.155897923552368	0.149164079511857	0.120891091269584	0.116667687355789	0.0994644236152801	0.0829030212443092	0.0804357777295311	0.0629648372663844	0.0594138072427555	0.0414609561673227	0.0454552792908698	0.0345487086559694	0.0351547753876975	0.0336587605220888	0.0356087373260883	0.0372312863062532	0.0386179930824745	0.0389001868532643	0.0392209518585173	0.0394533619515769	0.0397313263246621	0.0392108878755245
0.213164889758897	0.239951526453128	0.2184792827889	0.226584317125278	0.221391206627571	0.211564443464938	0.221361889373662	0.226207556768101	0.208879695765563	0.210801126225674	0.217609854941381	0.204552094107988	0.187110602917821	0.195794112687996	0.195631393016219	0.187964962239498	0.176952008869055	0.148455652077077	0.156788763476777	0.149999743297089	0.121425754260314	0.117135886284346	0.0997089721664584	0.0829976588311288	0.0804349197042367	0.0627460433084182	0.0590992274931823	0.0410730926428512	0.0450069518853906	0.0342287752681235	0.0350335462148888	0.0338086926975569	0.0360135240332638	0.0375574762225879	0.0390173245375824	0.0392807477536806	0.039634590250745	0.03995036562971	0.0402125298925523	0.0395218778427545
0.214990956795715	0.241863029321378	0.220296054235214	0.228470952377726	0.223204936955798	0.213311856959462	0.223173307662001	0.227976591757214	0.210548664693859	0.212464664216988	0.21918563903592	0.20610017325004	0.18857097687464	0.197102019821003	0.196941605952808	0.189278094372318	0.178221124519901	0.149505565777273	0.157759804961404	0.150916703214068	0.122034645827722	0.11767757899195	0.10002531139899	0.083155279871061	0.080497491020972	0.0625695554029506	0.0588257100393716	0.0406848775803002	0.0445676849236203	0.0338827269216886	0.034871887653664	0.0339025643930331	0.0363670726437878	0.0378286741473885	0.0393571919969163	0.0396071062281348	0.0399974728402008	0.0403961861717812	0.0406447588660033	0.0397780105752166
0.216893126262599	0.243851500008891	0.222188342744657	0.230431151598545	0.225095474449836	0.215136199566604	0.225058110026327	0.229817005838735	0.212296354624892	0.214209190422863	0.220834578419528	0.207725038066942	0.190108961376738	0.198490563462778	0.198333514077484	0.190676400195099	0.179563298543164	0.150636007087211	0.158814548273602	0.151918808944962	0.122721067018109	0.118295987222634	0.100416907383984	0.0833793530343936	0.0806266466695817	0.0624390737893383	0.0585963807436911	0.0402966048423411	0.0441393908206791	0.0335089112862993	0.0346676487273778	0.0339375627396607	0.0366673949313442	0.0380418082545309	0.0396360469319181	0.0398772604683769	0.0403069226065079	0.0407885539794299	0.0410261701869714	0.0399765741893757
0.218873109318856	0.245920867499291	0.224158034155308	0.232466516106336	0.227064748885146	0.217039577647456	0.227017930891156	0.231731541544646	0.214125506003568	0.216037263877422	0.222560301158775	0.209429936529312	0.191727265904282	0.199963026607732	0.199809935437187	0.192162282340124	0.180980756131757	0.151848787053432	0.159955626197391	0.153008987924647	0.123487509581569	0.118993485675964	0.100886360155403	0.0836725533993589	0.0808247881987533	0.0623577942302686	0.0584139173360167	0.0399088064890058	0.0437239813796592	0.0331060766849373	0.0344192924949213	0.0339117928292026	0.0369133083982351	0.0381946614853323	0.0398531954493175	0.0400899870174957	0.0405610148686196	0.0411259610013732	0.0413556015179147	0.0401156967594374
0.220931942238781	0.248074426499942	0.226206352668173	0.234578037229195	0.229114015407037	0.219023423306747	0.229053777612467	0.233722309891283	0.216038149676365	0.217950712305163	0.224365755603468	0.211217411715445	0.193427844345236	0.20152184335113	0.201372853256996	0.193737217356667	0.182475007261532	0.15314489837396	0.16118477360411	0.154189207990314	0.12433563375351	0.119771583612484	0.101435388671581	0.0840367494098206	0.0810935587757326	0.0623284013007898	0.0582805681018942	0.0395223458795455	0.0433234219527748	0.0326734713198344	0.0341259648593196	0.0338243191534251	0.0371044501826535	0.0382859138778032	0.0400088031376544	0.0402448630236862	0.0407586135786722	0.0414076769783866	0.0416325863232016	0.0401943808823523
0.223069962750705	0.250314772058532	0.228333830205336	0.236766074166337	0.2312438274226	0.221088463369202	0.231166010208	0.235790753822579	0.218035565645531	0.21995060005344	0.226253159922869	0.213089256949708	0.195211862560746	0.203168562862303	0.20302339380826	0.195401738681064	0.184046823870744	0.154524508901599	0.162502810020233	0.155460453982348	0.125266257534206	0.120630918774935	0.102064827599157	0.0844729999425879	0.0814338454554171	0.0623530639142789	0.0581981675295498	0.0391384907814556	0.0429397748905017	0.0322109243376599	0.0337875437795609	0.0336751846485629	0.0372412713988265	0.0383151642750166	0.0401038819186811	0.0403422702512061	0.0408993889678957	0.0416337482795643	0.0418573522901525	0.0402125184413308
0.225286795592145	0.252643742215442	0.230540284717891	0.239030339978398	0.233454018837152	0.223234697625532	0.233354329599045	0.237937620460766	0.220118251289388	0.222037206073812	0.228223961436256	0.215046480476012	0.197079676610935	0.204903826305153	0.204761816343169	0.197155433508872	0.185696226964384	0.155986966472135	0.163909635185872	0.156822718456895	0.126279357310358	0.121571263343412	0.102774635504201	0.0849815609618472	0.0818457880800191	0.0624334321655266	0.0581681468860021	0.0387589628221165	0.0425752290446377	0.0317189073744619	0.0334046691084046	0.0334654082384024	0.037325012320679	0.0382829320496922	0.0401402593013703	0.040383381118587	0.0409838168192263	0.0418049797242806	0.0420308033361137	0.0401708861359673
0.227581347397045	0.255062369674118	0.23282480773166	0.241369895751579	0.235743695798647	0.225461386588451	0.235617774356269	0.240162942446139	0.222285899563415	0.224210012169985	0.230278806253496	0.217089280159597	0.199030821848858	0.206727356941605	0.206587514985788	0.198996953408333	0.187422483650789	0.157530814704937	0.165404237400169	0.158275006455133	0.127374079516945	0.122591541488804	0.103563913968584	0.0855619012735148	0.0823287944687599	0.0625706350123011	0.058191538572124	0.038385960685008	0.0422321128886163	0.0311985760322501	0.0329787537575525	0.0331969618777502	0.0373576590756032	0.0381906396443874	0.0401205306516064	0.0403701272816226	0.0410131598885383	0.0419229000351078	0.0421544857626106	0.0400711225281665
0.229951810925194	0.257570843435514	0.235185761324662	0.243783152894921	0.238111238000485	0.227767048898952	0.237954725848039	0.242466028555949	0.224537387593539	0.226467701615536	0.232417519634814	0.219217028606219	0.201064012958963	0.208637963450686	0.208499032296311	0.200924038297412	0.189224113993803	0.159153819272978	0.166984714260208	0.159815354057745	0.128548762900867	0.123689857949352	0.104430937097738	0.086212726946465	0.0828815617948807	0.062765278801249	0.058268974090439	0.0380221555763581	0.0419128897730864	0.0306517914054282	0.0325119772529429	0.0328727281729839	0.0373418828025972	0.0380405768672035	0.0400479953391865	0.0403051515352812	0.040989432233564	0.0419897118332281	0.0422305394452143	0.0399156875203461
0.232395678534112	0.260168481271379	0.237620784627067	0.246267883445221	0.240554309476129	0.230149468415456	0.240362921598199	0.244845463693493	0.226870775951399	0.228808168123626	0.234639097359907	0.221428268969347	0.203177154878831	0.210633556287255	0.210494084058697	0.202933553196895	0.191098907442241	0.160853004000567	0.168648305221496	0.161440860240791	0.129800970820333	0.124863536929503	0.105373190839252	0.0869320140207624	0.0835021042480691	0.0630174471151512	0.0584006764485151	0.0376706586581242	0.0416201349068664	0.0300811222887816	0.0320072630049278	0.032496439726378	0.0372809625634501	0.0378358480235695	0.0399265779164665	0.040191744088265	0.040915347452747	0.0420082273780536	0.0422616352943469	0.0397078053550768
0.234909764681098	0.262853713802105	0.240126809822218	0.248821238170356	0.243069878699114	0.232605710903728	0.242839476571551	0.247299118231972	0.229283318762326	0.231228535024315	0.23694170826483	0.223720721583777	0.20536736440078	0.212711176695378	0.212569594685046	0.205021536974232	0.193043948480663	0.162624696021754	0.170391435243732	0.16314773134624	0.131127532895826	0.126109170507585	0.106387421481371	0.0877170491570279	0.0841877872137986	0.0633267028205407	0.0585864487134101	0.0373349613603815	0.0413564947961996	0.0294898290643983	0.0314682407985948	0.0320726014404903	0.0371786936859502	0.0375803031234492	0.0397607358270034	0.0400337645767841	0.0407942520981159	0.0419817915708111	0.0422509005892456	0.0394513924191538
0.237490237129272	0.265624080797841	0.242700087507488	0.25143977217944	0.24565424768115	0.235132150124829	0.245380912019934	0.249824166584424	0.231771484643149	0.233725184374794	0.239322707961681	0.226091301420289	0.207631002105695	0.214867037787283	0.214721742486229	0.207183262111729	0.195055651032805	0.164464579121889	0.172209768637854	0.164931337291986	0.132524595220176	0.127422675638222	0.107469692639779	0.0885644778818356	0.0849353682466371	0.0636920934798337	0.0588256611365688	0.0370188507524954	0.0411246310329052	0.0288818304962924	0.0308991961243674	0.0316063971501815	0.0370392836657806	0.037278454594727	0.0395553555396573	0.0398355515357928	0.0406300458152461	0.0419141940863678	0.0422018341702623	0.0391509713621598
0.240132656418447	0.268476240139766	0.245336221148535	0.254119477668069	0.248303089641506	0.237724502994044	0.247983191440532	0.252417114753091	0.234330988302748	0.236293795596358	0.241778663603388	0.228536146203616	0.209963714138061	0.217096576905476	0.216946013930023	0.209413304372013	0.197129801042919	0.16636775429035	0.1740982721013	0.166786278476523	0.133987678237216	0.128799358746022	0.108615449966042	0.0894703600432684	0.0857410450638919	0.0641121614269398	0.0591172397120582	0.0367263034566144	0.0409271514270615	0.0282616547775443	0.0303050080311251	0.0311035821432293	0.0368672382504045	0.0369353811684094	0.03931563944811	0.0396018214357635	0.0404270900827792	0.0418095728607523	0.0421182138622711	0.038811573307794
0.242832023052037	0.271405989666994	0.248030210232675	0.256855823349948	0.251011494705236	0.24037787335842	0.250641763121853	0.255073836491209	0.236956832468443	0.238929393102271	0.244305389396911	0.231050654879117	0.212360483192234	0.219394518308132	0.219237265897605	0.211705621096729	0.199261606562263	0.16832880643482	0.176051285819246	0.168706462186059	0.135511741311575	0.130233986828696	0.109819592721352	0.0904302320066521	0.0866005106428194	0.0645849597746841	0.0594596591713381	0.0364613628901725	0.0407665324530098	0.0276343761984297	0.0296910772031258	0.0305703634043366	0.0366672408531247	0.036556620886055	0.0390469863520998	0.0393375598121965	0.04019010777066	0.0416723115285193	0.0420039988753109	0.0384386302481208
0.245582831747595	0.27440830190149	0.250776501600114	0.259643800053518	0.25377402297888	0.243086803817538	0.253351608682787	0.257789617590594	0.239643359631466	0.241626402256096	0.246897992407163	0.233629535956532	0.214815687948914	0.221754945060892	0.221589794858431	0.214053636763273	0.201445754579675	0.170341876147346	0.178062601421116	0.170685187189269	0.137091252937327	0.131720863920405	0.111076551257177	0.0914391749973771	0.0875090152834825	0.0651080754308421	0.0598509432461336	0.0362280058488555	0.0406450377310556	0.0270055387621643	0.0290632459449057	0.0300132697859153	0.0364440289639129	0.0361480555149166	0.0387548688173909	0.0390479074447194	0.0399240760993207	0.0415069337512598	0.0418632302613075	0.038037860061928
0.248379132003587	0.277477371397297	0.253569048309056	0.262477971895304	0.256584764252783	0.245845334894741	0.256107296947431	0.260559207692843	0.242384312940473	0.244378712883908	0.249550928035185	0.236266865106803	0.217323170081104	0.224171378885288	0.223997411813398	0.21645033434024	0.203676473757857	0.172400735370179	0.180125545514091	0.172715235108473	0.13872026547169	0.133253911710586	0.112380369335229	0.092491888844951	0.0884614352224189	0.0656786598698467	0.0602886745730482	0.0360300054689698	0.0405646377136991	0.02638106799956	0.0284277117100548	0.0294390147787683	0.0362022716865264	0.0357157890337958	0.0384447111561283	0.0387380449528865	0.0396341159415796	0.0413179976755522	0.0416999327649671	0.0376151469749183
0.251214594151128	0.280606674211249	0.25640137527591	0.26535253238164	0.259437403491415	0.248647070757744	0.258903042444006	0.263376878913706	0.245172905418648	0.247179749459066	0.252258064402236	0.238956151244575	0.219876307843576	0.226636866607933	0.226453521807164	0.218888350925801	0.205947602172139	0.174498865785139	0.182233067468603	0.17478896708621	0.140392493233087	0.134826753070936	0.113724790109715	0.0935827702127375	0.0894523470761317	0.066293467976157	0.0607700159250023	0.0358707982869943	0.0405269358101734	0.0257671721637614	0.0277909357344428	0.0288543551194782	0.0359464528777667	0.0352660232538147	0.0381217721250887	0.0384130795255383	0.0393253807355943	0.0411099939687759	0.0415180215559372	0.037176420656789
0.254082579988554	0.283789038749644	0.25926665082799	0.268261364738594	0.262325291199306	0.251485250591146	0.261732767771126	0.266236490472505	0.248001896542151	0.250022546987604	0.255012754730805	0.241690410198642	0.222468095171487	0.229144071776526	0.228951206782655	0.221360076123844	0.208252659096858	0.176629538744013	0.184377830104449	0.176898424222841	0.142101392771971	0.136432797215029	0.115103344492768	0.0947059942254377	0.0904761070852868	0.0669489047882182	0.0612917436126851	0.0357533632837468	0.0405331058212277	0.0251702339675154	0.0271595482367505	0.0282659491010488	0.0356807645267285	0.0348049340313063	0.0377910366450542	0.0380779377395562	0.0390029485325051	0.0408872509648383	0.0413212173312966	0.0367275374914826
0.256976217040635	0.287016727017942	0.262157763216123	0.271198105727063	0.265241517691747	0.254352824641682	0.264590169039681	0.269131558433835	0.250863675099161	0.252899831547816	0.257807916687988	0.244462244958615	0.225091225144268	0.231685369959435	0.231483310543456	0.223857751609771	0.210584919847012	0.178785895569025	0.186552301919536	0.179035430242688	0.143840244109027	0.138065325202961	0.116509440537016	0.0958555982453105	0.0915269338454478	0.0676410794764531	0.0618502929919458	0.0356801203269687	0.0405838447661833	0.0245966941104366	0.0265402515356322	0.0276802190936067	0.0354090149239337	0.03433855186859	0.0374571208367779	0.037737268497022	0.0386717208416954	0.04065385037108	0.0411129731008007	0.0362741678134157
0.259888475443854	0.290281525096102	0.265067401060483	0.274156212167058	0.268178990257458	0.257242533891818	0.267468783574076	0.272055329599661	0.253750347152332	0.255804104380738	0.260636117549263	0.247263931390873	0.227738176621274	0.234252946224282	0.234042524602045	0.226373570359797	0.212937492659751	0.180961027081188	0.188748849515807	0.181191694852303	0.145602231739647	0.139717574508941	0.117936452404419	0.0970255664109214	0.0925989929687853	0.0683658654287726	0.0624418151273717	0.035652854242678	0.0406793440183907	0.0240529280851541	0.025939722313351	0.0271032233451354	0.0351345557805212	0.0338726509232986	0.0371241943922081	0.0373953599646375	0.0383363319132902	0.0404135567122513	0.040896415591574	0.0358216930171053
0.262812246435096	0.293574841486459	0.267988136646322	0.277129029372443	0.271130512175244	0.260146992269955	0.270362059042819	0.275000858537421	0.256653827854715	0.258727728389793	0.263489663953985	0.250087508241994	0.230401302826489	0.236838893296609	0.236621473722434	0.228899774063037	0.215303396591756	0.183148051259852	0.190959828907621	0.183358916282882	0.147380524226676	0.141382821394343	0.119377807453473	0.0982099134488946	0.0936864819384842	0.0691189649285367	0.0630622428739181	0.0356726688881407	0.0408192802287144	0.0235451181906511	0.0253645141443653	0.0265405424998856	0.0348602317405411	0.0334126504905324	0.0367959237175679	0.0370560739949124	0.0380010718698262	0.0401697632014887	0.0406743036302858	0.0353751163606892
0.265740421413218	0.296887811838255	0.270912510947796	0.280109860685021	0.274088862538287	0.263058770276688	0.273263423185339	0.277961086695118	0.259565935820706	0.261663015887883	0.266360694959218	0.25292487019411	0.233072920650647	0.239435308930383	0.239212800013095	0.231428747302625	0.217675639414321	0.185340187998063	0.193177674446102	0.185528881558096	0.149168351245441	0.143054459873424	0.120827069972009	0.0994027662069828	0.0947837133027358	0.069895976617855	0.063707364004429	0.0357399732215131	0.0410028259567754	0.0230791233309909	0.0248209613222002	0.0259971863055564	0.0345883546960544	0.0329635328170973	0.0364754383918853	0.0367228008259433	0.0376698266380079	0.0399254560355213	0.0404490050961083	0.0349389909426864
0.268665970550925	0.300211408445325	0.273833119238075	0.28309203729474	0.277046875847482	0.265970478896254	0.276166353309193	0.280928922537461	0.262478488729084	0.2646023164285	0.269241277056618	0.255767862703853	0.235745399449713	0.242034391075774	0.241809244488528	0.233953107178878	0.220047294507597	0.187530829994435	0.195394984157836	0.187693563097032	0.150959077006055	0.144726076124289	0.122278020112795	0.100598441340108	0.095885194312078	0.0706924637571519	0.0643728985660215	0.0358544987240456	0.0412286784141988	0.0226603499995446	0.0243150849795138	0.0254775255421328	0.0343207040188026	0.032529780598757	0.0361653223136075	0.036398435906713	0.0373460369292217	0.0396831982392263	0.0402224931257763	0.0345173677017327
0.271582019957193	0.303536552841514	0.276742696141907	0.286068987540518	0.279997520358211	0.268874852670071	0.279064444748854	0.283897321637758	0.26538339883351	0.267538103572919	0.272123499797917	0.258608377344142	0.238411248147727	0.244628529503865	0.244403725093587	0.236465787152127	0.222411575788221	0.189713608911901	0.197604600376846	0.189845210347842	0.152746269057232	0.146391517283882	0.123724726655193	0.101791517611714	0.0969857011319225	0.0715040212229266	0.0650545774052809	0.0360153449524401	0.0414951034147733	0.0222936287342668	0.0238525025235001	0.0249852531909612	0.034058552357878	0.0321153366721344	0.0358676295327617	0.0360853795240177	0.0370326775935768	0.0394451331840751	0.0399963612515054	0.0341137653667522
0.274481926427064	0.306854229781362	0.279634199002079	0.289034304903116	0.28293397420191	0.271764830834118	0.281951477503485	0.28685936567745	0.268272767075547	0.27046305947722	0.274999570677407	0.261438446374798	0.241063199497981	0.247210392640412	0.24698941027193	0.238960114003459	0.224761909749558	0.191882456035443	0.199799684644069	0.19197643524976	0.154523761572433	0.148044953672301	0.125161612318144	0.102976901350486	0.0980803458576196	0.0723263392237932	0.065748218754672	0.0362210478057088	0.0417999906532043	0.0219831010943803	0.023438341512883	0.0245233772371353	0.0338027151447223	0.0317235872554108	0.0355839232957189	0.0357855585958388	0.0367322575766246	0.0392130068467637	0.0397718561361779	0.0337311631048403
0.277359348864561	0.310155600889361	0.282500888462612	0.291981813926974	0.285849698353157	0.27463363546264	0.284821480305505	0.289808339337738	0.271138974534195	0.273370156229182	0.277861907943602	0.264250335292425	0.243694290417941	0.249773008468988	0.249559787256855	0.241429876946386	0.227092003750085	0.194031656773054	0.201973785957531	0.194080290437801	0.156285712331674	0.149680933617589	0.126583510486603	0.104149883725369	0.0991646347165134	0.0731552618482119	0.0664497999001713	0.0364696635450891	0.0421409158766884	0.0217321226136061	0.0230771592796507	0.0240942453267326	0.0335536205326986	0.0313573686780535	0.0353153353950849	0.0355004686512821	0.0364468395186175	0.0389882068413753	0.0395499256164699	0.0333720152528567
0.280208315524325	0.313432116286983	0.285336405217629	0.294905633341021	0.288738505573379	0.277474845615725	0.28766879141357	0.292737804114117	0.273974770002001	0.276252732924609	0.280703230055471	0.267036632150448	0.246297937388305	0.252309838485614	0.252108724367528	0.243869388069418	0.22939590975182	0.196155898464973	0.204120901577805	0.19615033923452	0.158026652739039	0.151294430195692	0.127985712382832	0.105306188666705	0.100234516053125	0.073986838770236	0.0671555212240064	0.0367588608601363	0.0425152053934102	0.0215431869883433	0.0227728698220567	0.023699598962205	0.033311395308632	0.031018995980461	0.0350626416533237	0.0352312327594367	0.0361780768517511	0.0387718153357251	0.0393312789477191	0.0330382860905248
0.283023286286689	0.316675622559262	0.288134841934316	0.297800235688376	0.291594624531842	0.280282466556165	0.290488115471786	0.2956416681432	0.276773352548848	0.279104567543601	0.283516640559649	0.269790332495056	0.248868005993501	0.254814843819985	0.254630526704314	0.246273533446813	0.231668082786115	0.198250311093455	0.206235529725698	0.198180716615083	0.159741530354622	0.152880879359516	0.129364003912857	0.1064420104644	0.101286416952361	0.0748173687150969	0.0678618603044187	0.0370860133528346	0.0429199986464055	0.0214178757971784	0.022528679713976	0.0233406522951808	0.0330759614511336	0.0307103102097244	0.0348263483939394	0.0349786731155104	0.0359272651781274	0.0385646722260354	0.0391164555252053	0.0327315012563305
0.285799209257906	0.319878465498829	0.290890809429641	0.300660502820688	0.294412758381941	0.283050993180037	0.293274575830701	0.298514251200222	0.279528448018378	0.281919942768307	0.286295707242097	0.27250491883041	0.251398873778026	0.257282542780743	0.257119984751939	0.248637814420297	0.233903433507323	0.200310500616994	0.208312713650998	0.200166180484441	0.161425743567925	0.154436209103082	0.130714691642973	0.107554040310613	0.102317267653823	0.0756434336077593	0.0685656142249389	0.0374482856200929	0.0433523051954141	0.0213568363165433	0.0223470349179526	0.023018188207787	0.0328471375370502	0.0304327398571382	0.0346067841538653	0.0347433902393118	0.0356954038509244	0.0383674444512011	0.0389058979758653	0.032452811266577
0.288531571070563	0.323033586161255	0.293599496262061	0.303481776663766	0.297188137154272	0.285775466893947	0.296023761784	0.301350344103396	0.282234378496712	0.284693704973164	0.289034534499066	0.275174433605352	0.253885485698619	0.259708059231682	0.259572415516661	0.250958378726131	0.236097374284634	0.202332574786449	0.210348076700428	0.202102152766737	0.163075168194806	0.155956859488723	0.132034617606965	0.108639481319582	0.103324513240215	0.0764619226790799	0.0692639287703295	0.0378427074746339	0.0438090532941446	0.0213597876985199	0.0222295803779054	0.0227326626031721	0.0326247391282815	0.0301873708398811	0.0344041907075702	0.0345258443529461	0.0354832631143565	0.0381806971113574	0.0387000253895769	0.0322030618001607
0.291216440347594	0.326134608878572	0.296256720990074	0.306259904716535	0.299916563416305	0.288451525268437	0.298731770237104	0.304145261846259	0.284886123896983	0.287421315715267	0.291727827976335	0.277793544802732	0.256323401564873	0.262087161360617	0.261983695941989	0.253232041317216	0.238245858377646	0.204313161433602	0.212337848167892	0.203984749975775	0.164686175938952	0.157439793553268	0.133321162906531	0.109696051844969	0.104306112436552	0.0772700461718723	0.0699543137407299	0.0382662325359592	0.0442871282195156	0.0214255532986752	0.022177134041426	0.0224843069304239	0.0324086725787477	0.0299750188544672	0.0342188077050985	0.0343264335069853	0.035291451935256	0.0380049621211925	0.0384993025845137	0.0319828650490837
0.293850503885449	0.329175920004866	0.298858976447747	0.308991279804371	0.302594450740306	0.291075443900179	0.301395241389298	0.306894889869802	0.287479374914639	0.290098895155035	0.29437095064094	0.280357603310295	0.258708834979046	0.264416290560717	0.264350288464938	0.255456294906403	0.240345411840693	0.206249419352734	0.214278879868117	0.205810803109252	0.166255644818213	0.158882499299292	0.134572240339145	0.110721977219135	0.105260523726072	0.0780653386605163	0.0706346441793322	0.0387157792285314	0.04478339950371	0.0215521147628051	0.0221896764996609	0.0222732191106201	0.0321990173255708	0.0297962979016438	0.0340509458323058	0.0341455634047468	0.0351204817962716	0.0378408004579016	0.0383043016522993	0.0317926665512407
0.296431095206864	0.332152736306701	0.301403465492245	0.311672873670283	0.30521885461544	0.293644170023922	0.304011388079194	0.309595722981236	0.290010576726264	0.292723256944698	0.296959969574575	0.282862691357831	0.261038683408111	0.26669258030361	0.266669258689899	0.257629310432122	0.242393157903611	0.208139042020273	0.216168653533517	0.207577866886416	0.16778096181262	0.160282983165165	0.135786276562622	0.111715970351681	0.106186679364273	0.0788456523614887	0.0713031478649679	0.0391882539561417	0.045294737156521	0.0217366820296707	0.0222663567687459	0.0220994342318917	0.0319960925920092	0.0296516793165882	0.0339010443145093	0.0339837045884956	0.0349708221992987	0.0376888546190351	0.0381157525684345	0.0316328025089924
0.298956215230268	0.335061162059858	0.303888127788847	0.314302264052588	0.307787495535664	0.296155347527532	0.306578018513543	0.312244896524494	0.292476962927621	0.295291934233224	0.299491692911218	0.285305661418416	0.263310549146266	0.268913865042372	0.268938285268342	0.259749927817807	0.244386833681158	0.209980254513958	0.218005279290567	0.209284218526337	0.169260018140953	0.161639755548183	0.136962184576294	0.112677201938036	0.107083948244135	0.0796091411578982	0.0719583799541058	0.0396805577388604	0.0458180177824897	0.0219757729300418	0.0224055139584426	0.0219629685291992	0.0318005054516719	0.0295415366865262	0.0337697097233586	0.0338414336335678	0.0348429444005334	0.03754988863664	0.0379345803380055	0.031503543597455
[truncated: 982 more rows]
