# Supplementary material for: Onset of Bloch oscillations in the almost-strong-field regime
Source: Nat Commun. 2022 Dec 13;13:7716. doi: 10.1038/s41467-022-35401-3 (PMC9747800; doi:10.1038/s41467-022-35401-3)
Supplement: Supplementary file 2 — Source Data [file 41467_2022_35401_MOESM2_ESM.zip › source data/Fig3a_Data.txt]

0.178460491320276	0.173801338474186	0.177729426268002	0.170716719254179	0.175147697980072	0.173730095203533	0.171413321671921	0.173006957205452	0.172356838345552	0.170962317888817	0.174264546620889	0.177814756059905	0.175568012867521	0.172954740664827	0.172989332919809	0.171566390502025	0.172011474512236	0.17335388963633	0.168885217844134	0.170608004144875	0.16541920811477	0.164199602535677	0.165853521404258	0.160052660687774	0.162208484370356	0.157314328818702	0.155886016142916	0.149601662006887	0.151563987971584	0.149490080730686	0.14419833304247	0.143165555570014	0.143203273442727	0.139974442908121	0.140209768460862	0.141664579320337	0.143142030114502	0.141900463135837	0.14176356389309	0.14348802970325
0.175038281837773	0.170460909139815	0.174313606842862	0.167476472540049	0.171797462850171	0.170389252427891	0.168151238041795	0.169712843888291	0.169088601275914	0.167665253952766	0.170943634286259	0.174436221721706	0.172253045122071	0.169750048589763	0.169757021073483	0.168365766808557	0.168787297382884	0.17015377716647	0.165797181378441	0.167496204902205	0.162404488078748	0.161218599476568	0.162843936752918	0.157190388944583	0.159340304281533	0.154538057229824	0.153092526126786	0.146924419004159	0.14884069328388	0.146799209016518	0.141597002064204	0.140583820267161	0.140620410520088	0.137427470837616	0.137604611790427	0.139083582664864	0.140493456703483	0.139299096723773	0.139093735306907	0.140849371810653
0.170851420456334	0.166372659164543	0.170134710522927	0.163503217706409	0.167699663619369	0.166302437098103	0.16415166597475	0.165680425839078	0.165078406330333	0.16363445150631	0.166873198552223	0.170294765309497	0.168186957322735	0.165804106935647	0.165782423558308	0.164431258364011	0.164827447819007	0.166216855738551	0.161991324417933	0.163660229552754	0.158689047114939	0.15754460044951	0.159133272918501	0.153653397807249	0.15578793239452	0.151102925683952	0.149646307263016	0.143623833161547	0.14548602835007	0.143490477728052	0.138402326996329	0.137415611032506	0.137453325434223	0.134309337342667	0.134428783815322	0.135926792077437	0.137263545187438	0.136119137033555	0.135846932651599	0.137624194399851
0.165941549017978	0.161576784022478	0.165233924579534	0.158836083521629	0.162894800109837	0.16151023851908	0.159453689476001	0.160949992164089	0.160365381619642	0.158909820377732	0.162093328129715	0.165431285847149	0.163409855777306	0.161155267536919	0.161104298679003	0.159801495982062	0.160171059484641	0.161582248973995	0.157504964614274	0.159137770550389	0.154309455727743	0.153213710358465	0.154757819336357	0.149476188220918	0.151586184394112	0.147042364468236	0.145580791943686	0.139732041001469	0.1415326720936	0.139596219965678	0.13464578417952	0.133691786042614	0.133733104760521	0.130650949040598	0.130714168338072	0.132225894252846	0.133485039558146	0.132392903391309	0.132056557168938	0.133845960391151
0.160358625345031	0.156121561670325	0.159660672887161	0.15352210084697	0.157431469856349	0.15606134774262	0.154104362183625	0.155569874238802	0.154996667378933	0.153539253673254	0.156652232254676	0.159894958951669	0.157969919313292	0.15584981079004	0.15576940868388	0.154522977338159	0.154865226317757	0.156297027122149	0.152383079491254	0.153974259449932	0.149309743204245	0.14826942691928	0.149761338668854	0.144700447405895	0.146777164117021	0.142396799802711	0.14093633714008	0.135287736320528	0.137020006873754	0.135155289826318	0.13036508819052	0.129449303872268	0.12949684811206	0.126489150602586	0.126498550499876	0.128018485700357	0.129196690242989	0.128158643670371	0.127761971834675	0.129554195912299
0.154160659879574	0.15006309325339	0.153472346528013	0.147615942738799	0.151366112079309	0.150012295761887	0.148158454719431	0.149596188744648	0.149027158739248	0.147578379991834	0.150605982152538	0.153742980121525	0.151923132359246	0.149941688348956	0.149832271459334	0.148649812415024	0.14896475261796	0.150415956985759	0.146678054133101	0.148222615237687	0.143741147512569	0.142762404680292	0.144194829862517	0.139374829410563	0.14141003668659	0.137213442848532	0.135760017502645	0.130335964201137	0.131993925232343	0.130212865694042	0.125603995660041	0.124731034147972	0.124787461946014	0.121866528805086	0.121825403892816	0.12334785797883	0.124443033545065	0.123460303245865	0.123008266651662	0.124794250972675
0.147413459461233	0.143465050148599	0.146734039912028	0.141179667999331	0.144762758616675	0.143427197866185	0.141678206340972	0.143092585972198	0.14251925174814	0.141090324137812	0.144018257754072	0.147040315171153	0.145333020989957	0.143492266714912	0.143354915924809	0.142243471823603	0.142531907436416	0.144001254632552	0.140449427995395	0.141942992249213	0.137661863382074	0.136750219414216	0.138116290975659	0.133554735859221	0.135540799721261	0.131546077643028	0.130105419339012	0.124927915042543	0.126506639343012	0.124820255012551	0.120412110107184	0.119585570439409	0.119653452716793	0.116831218381996	0.116743679421853	0.118262783510235	0.119274172698131	0.118347293192739	0.117846025160396	0.11961706001676
0.140190409120395	0.136398457902117	0.139518323111626	0.134282496946704	0.137692821925155	0.136377534296877	0.134733110369369	0.136130032364316	0.135542622025557	0.134145506806026	0.13696012983213	0.139859488754257	0.138270420857916	0.136570099714825	0.136406670206598	0.135372566083435	0.135636211869732	0.13712236827727	0.133763666584492	0.13520255361359	0.131136813134421	0.130297157533289	0.13159050666238	0.127302120689389	0.129232075938967	0.125454870304006	0.124032458336446	0.119120739839826	0.120616515431134	0.119034721507553	0.114844707490025	0.114067065004231	0.114148737771385	0.111436728317979	0.111307614484293	0.112817320073785	0.113745579116092	0.112874275600521	0.112331110592624	0.114078920575592
0.132572331763189	0.128941557008314	0.131905090429396	0.127000656877242	0.130234959132078	0.128942006292758	0.127399771951892	0.128786664471604	0.12817407453996	0.126821522832837	0.129509916892335	0.132280451168387	0.130813314545114	0.129250766462	0.129064020568538	0.128112692369973	0.128354296242778	0.129855826384642	0.126693991258666	0.128075303625134	0.124237471858139	0.123474062139759	0.124688892337585	0.120685349453384	0.122552957013825	0.119006228054048	0.117607250363482	0.112977413844704	0.114387961559289	0.112919361409936	0.108962607244833	0.108235110203818	0.108332497119256	0.105741811869245	0.105576585532114	0.107070656447363	0.107917936733285	0.107100988094631	0.106524494232863	0.108241312246988
0.12464747624237	0.121179791985668	0.123981536579873	0.119417345296503	0.122475061698317	0.121206517333416	0.119761887886114	0.121147760983212	0.120497514224125	0.119203148549732	0.121753167294717	0.124390574747578	0.12304678627733	0.121616822011167	0.121410589976228	0.120546395463377	0.120769874136451	0.122285194892708	0.119320309395582	0.120642021290193	0.117041786846019	0.116358275468916	0.117489435488042	0.113779151729358	0.115578936145678	0.112272743794721	0.110902072247342	0.106566682617741	0.107891404173594	0.106543061497517	0.102832119169604	0.102154697283761	0.102269094520213	0.0998104086324175	0.0996150318970091	0.101087026351254	0.101857056811972	0.10109213414762	0.100492152754583	0.102170782251795
0.116511695481775	0.113205993221547	0.115842324622537	0.111622870915536	0.114506431638983	0.113264341024594	0.111910410968304	0.113305889133895	0.112604100076982	0.111382540652042	0.11378282952521	0.11628484327437	0.115063153494026	0.113757920194254	0.11353729753971	0.112763301085099	0.112973890936099	0.114501196456779	0.11172929706037	0.112990346845092	0.109634240224056	0.10903372605608	0.110076783660579	0.106664713660396	0.108391974759501	0.105333269379608	0.103995457376619	0.099963131683947	0.101203395818209	0.0999805778456736	0.0965251016999437	0.0958962889980863	0.0960281015287208	0.0937116915042032	0.0934924829602261	0.0949357220061691	0.0956338942094031	0.094917369686694	0.0943050644779119	0.0959389267490119
0.108268884478711	0.1051208277988	0.107590021110291	0.103715043081931	0.106430214220398	0.105216546451497	0.10394397312929	0.1053612880089	0.104592657663614	0.103459698509036	0.105699684410614	0.108066307767319	0.106962344809169	0.105771179996926	0.105542771447538	0.104860490019353	0.105064913062956	0.106602050586022	0.104014694833398	0.105215080853308	0.10210611115923	0.101591215468401	0.102542535983235	0.0994299642943157	0.101080754742148	0.098273166107328	0.0969724770248338	0.0932474264559704	0.0944069008954172	0.0933127775798075	0.0901191695003375	0.0895360460617067	0.0896844612702195	0.0875202530350788	0.0872837219593163	0.0886912400456449	0.0893246963244771	0.0886514176998182	0.0880393340452583	0.0896224963742907
0.100031743763919	0.0970335978733064	0.0993358757144636	0.0957998823693051	0.0983561549330777	0.0971727503098618	0.0959696450817744	0.0974225450184963	0.0965704294197369	0.0955432599964261	0.0976131142222041	0.0998468809212324	0.0988525949889076	0.0977618720275869	0.0975340911469375	0.0969431833670899	0.0971498223087133	0.0986940884674857	0.0962778783919049	0.097418755047916	0.0945559939527277	0.0941289574248615	0.0949857943778949	0.092170108159891	0.0937411657038564	0.0911847785056831	0.0899252565058098	0.0865067674764538	0.0875918019781953	0.0866270807088087	0.0836980821686493	0.0831562433492902	0.0833188251564426	0.0813164590775084	0.0810691125285958	0.082433586221141	0.0830113071947808	0.0823743361325818	0.0817764652293376	0.0833036445295966
0.0919228953582378	0.0890634379790394	0.0912009948757528	0.0879927002914626	0.0904037147432654	0.0892522320182111	0.0881040867702532	0.0896075824235602	0.0886542208716363	0.0877516661794101	0.0896422550232425	0.0917485092658606	0.0908515016122997	0.0898444841655397	0.0896279114503166	0.0891257857730055	0.0893448488076848	0.0908926619591777	0.0886287438531966	0.0897125100283153	0.0870906065634451	0.0867533966543418	0.087514007171538	0.0849884332829701	0.0864770532872438	0.0841681540977161	0.0829537520235507	0.079835585190437	0.080855641911881	0.0800181122611867	0.0773523190080998	0.0768458884770181	0.0770180753227328	0.0751869713190429	0.0749350870944097	0.0762487407927113	0.0767816199974466	0.0761719401356902	0.0756037708789992	0.077070306575361
0.0840762588865229	0.0813408606628813	0.0833178572485944	0.0804195039177342	0.082703467661576	0.0815853382688549	0.0804750506738883	0.0820448550837652	0.0809719127229521	0.080214615615203	0.0819174758081485	0.0839046506959972	0.0830873951170914	0.0821441488351809	0.0819519314925818	0.0815332463216435	0.0817768753556291	0.0833232648833523	0.0811868711424125	0.0822172341617393	0.0798258501230154	0.0795802542974785	0.0802440599931641	0.0779973485982462	0.0794011808126052	0.0773319601692035	0.0761667405863324	0.0733364328108149	0.0743045378995852	0.0735885001139199	0.0711797729794339	0.0707014892629975	0.0708759877731174	0.0692253718381458	0.0689747273629238	0.0702292232194024	0.0707300996405377	0.0701363178204967	0.0696148355442104	0.0710166263012046
0.0766383069225538	0.0740093320900263	0.0758318535179588	0.0732184398927641	0.0753984322851896	0.0743148290985646	0.0732229537339416	0.0748743879616043	0.0736640693792713	0.0730744433091677	0.0745818622541293	0.0764617053386104	0.0757007344485036	0.0747982031378173	0.0746464329692079	0.0743024695704558	0.0745846958797177	0.0761225458373425	0.0740827321197238	0.0750647160520809	0.0728878939642965	0.0727355504996531	0.0733033752066412	0.071319419569214	0.0726361776614969	0.0707943768200739	0.0696827965905015	0.0671208765629474	0.0680540194925511	0.0674495830744102	0.0652863366100314	0.0648277641066058	0.0649938583230089	0.0635326726144302	0.0632882176291546	0.0644745566828094	0.0649581458696576	0.064366244251892	0.0639097934243611	0.0652431979172966
0.0697682229475883	0.0672259716545319	0.0689019533807986	0.0665404628432939	0.068644414860428	0.0675962351941016	0.0665016858808493	0.0682477292463566	0.0668848357849632	0.0664864548363374	0.0677918056061643	0.0695794528423939	0.0688447202290609	0.0679571730718927	0.0678650829166674	0.0675830115511198	0.0679193831538317	0.069438406178032	0.0674582841212445	0.0683981322591794	0.0664136620195473	0.0663559447584702	0.0668303697040734	0.065087780641039	0.0663148742952791	0.0646833903721278	0.0636306551308896	0.0613098499948379	0.0622291700448051	0.0617214537215323	0.0597858390277457	0.0593377831647442	0.0594806462165007	0.0582172030722476	0.0579826657003869	0.0590911671663138	0.0595737845372138	0.0589670403908124	0.0585949025374052	0.0598566205453318
0.0636349571771651	0.0611593899914209	0.0626985373706568	0.0605474342134354	0.0626074253717381	0.0615952592221615	0.0604767972758175	0.0623249567773757	0.0608002931666901	0.0606161772786752	0.0617147455293565	0.0634284882127146	0.0626833620171175	0.0617835502968577	0.0617732054553658	0.0615353740419979	0.0619419809025728	0.0634275425725225	0.0614655019227265	0.0623704083820874	0.0605493657972074	0.060587003302201	0.0609728744354241	0.0594446002996482	0.060578755322751	0.059135280937591	0.0581476945196922	0.0560323426790421	0.0569628097129271	0.0565311815253073	0.0547982681049736	0.0543515001101284	0.05445172507042	0.0533928893613718	0.053170317890318	0.0541908108504571	0.0546897226426645	0.0540489963428847	0.0537804538641394	0.0549674381603409
0.058407882786451	0.0559811932740236	0.0573949550530634	0.0554044803083032	0.0574548959376944	0.0564788870655715	0.0553177373972072	0.0572657222996114	0.0555809542693864	0.0556301061260931	0.0565206823104908	0.0581812450783789	0.0573838949521789	0.0564453406626378	0.0565403016248662	0.0563238975275817	0.0568154771121181	0.0582477214264517	0.0562602607870204	0.0571378798513575	0.0554446776038935	0.0555769939216416	0.0558820623705405	0.054535286730142	0.0555723247329605	0.0542892220744558	0.0533743405062463	0.051420451286631	0.0523896134487184	0.0520073057000538	0.0504445392570482	0.0499909251309146	0.050024686748986	0.0491743333069263	0.0489636116263672	0.0498860564836252	0.0504182596470978	0.0497229285233746	0.0495755414777619	0.0506850453919977
0.0542373016948783	0.0518468602202376	0.0531485152681414	0.051262571349089	0.0533368323583728	0.0523962582923708	0.0511798391956996	0.0532109739802049	0.0513840168664686	0.0516759920696549	0.0523633105764404	0.0539925429024867	0.0530995788244167	0.0521002265206204	0.0523226152914431	0.0521003534054405	0.0526873546722797	0.0540415695391838	0.0519881094867862	0.0528458714303237	0.051239332006976	0.0514631373231793	0.0516986651762058	0.0504954140154467	0.0514304948310223	0.050275281453039	0.0494415397069364	0.0475981829777069	0.0486335743775218	0.0482682531530903	0.0468357083026985	0.0463697229889023	0.0463101511239874	0.0456667799371643	0.0454652233831732	0.0462810114199824	0.0468613216242823	0.0460911099329057	0.0460780553294814	0.0471079706595983
0.0512239618644389	0.0488643515134444	0.0500691418642948	0.0482294379902253	0.0503557372764346	0.0494481427411687	0.0481739234134983	0.050254745655859	0.0483230327459721	0.0488517857250037	0.0493492521922605	0.0509683950582497	0.0499409326531929	0.0488676193448999	0.0492335566076114	0.0489761477805483	0.0496612911645732	0.0509106750450813	0.0487597345996857	0.049604149542538	0.0480400872012035	0.0483485996589379	0.0485295204774749	0.047428534702391	0.0482571820679835	0.047194118677866	0.0464495822114312	0.0446622823029791	0.0457875341239834	0.045403482538563	0.0440555875517286	0.0435759204437872	0.0433961397958955	0.0429500260657292	0.042752252266192	0.0434562585239995	0.0440948947455541	0.0432325581322137	0.0433593419117871	0.0443089486086552
0.0493850842553406	0.0470577060155656	0.0481826970653223	0.0463348739930098	0.0485324820710371	0.0476524758668114	0.0463298129424764	0.0484130065199677	0.0464310022861937	0.0471713041047586	0.0475025076693868	0.0491305271736105	0.0479410839041361	0.0467930372097334	0.0473078036445644	0.0469882949209319	0.0477641385801158	0.0488852219987607	0.0466197956206784	0.0474560424867238	0.0458913544603822	0.0462739366384658	0.0464180125968259	0.0453781866731235	0.0460980762508161	0.0450911258590563	0.0444413894516815	0.0426575299552015	0.0438882063604035	0.0434503113410197	0.0421394608295129	0.0416500719904964	0.0413276056744016	0.0410586783495143	0.0408569823761868	0.0414499379788553	0.0421503229444891	0.0411845317773697	0.0414461569568039	0.0423171874580358
0.0486339501001524	0.0463439629710589	0.0474072275457075	0.0455071250432425	0.0477852530487097	0.0469235642032142	0.0455715918269374	0.0476050744072539	0.0456347169082976	0.0465446612256158	0.0467419157657566	0.0483944779096165	0.047031453324647	0.0458205283540534	0.0464761340721162	0.0460746947003107	0.0469240055073546	0.0479027788915751	0.0455221118343641	0.0463540938967009	0.0447514287459404	0.045194824272887	0.0453205629815071	0.0443054169155641	0.0449181924185964	0.0439348920673801	0.0433809183798727	0.0415558488805725	0.0428968837943323	0.0423754938384949	0.0410570645129956	0.0405669905398599	0.0400880092360871	0.0399661193346574	0.0397514526859384	0.0402415725195616	0.04099943750379	0.0399266291405358	0.0403068124089999	0.0411043704555439
0.0487887736049615	0.0465412102541237	0.0475603247781854	0.0455778813965536	0.0479377038769574	0.047081237048958	0.0457234166360578	0.0476616837219466	0.0457596527672638	0.046789171218348	0.0468888218918017	0.0485781201075958	0.0470454171359414	0.0457924069606387	0.0465695077019244	0.0460762663494959	0.0469755699462273	0.047810911702445	0.0453276404011291	0.0461583552612614	0.0444897483416665	0.0449805700750395	0.0451044946374294	0.0440862129442792	0.0445981615739135	0.0436131435609927	0.0431503132466591	0.0412519310524512	0.042698069808362	0.0420728264401973	0.0407100569620862	0.0402318245076804	0.0395931882035377	0.0395815631873691	0.0393449154803417	0.0397476670273327	0.0405521590720755	0.0393763209285508	0.0398497212271229	0.040582421473358
0.0496093226207352	0.0474067160958704	0.0483971021965696	0.0463167099698771	0.0487549855837197	0.0478880182269017	0.0465464582384724	0.0483582857039157	0.0465666165986233	0.0476675130972194	0.0477040233507317	0.0494391607834739	0.0477517233021903	0.046480767495972	0.0473539111554059	0.0467686008748807	0.0476931015254427	0.0483956896314444	0.0458302954115306	0.0466621635196911	0.0449104453137572	0.0454376805846668	0.045572124178694	0.0445336751215887	0.0449546921173433	0.0439515882954451	0.0435706197388328	0.0415808865819728	0.0431196889821594	0.0423808115447989	0.0409478567721408	0.0404952094818988	0.0397033987892413	0.039764109103397	0.03949784319256	0.0398336944538173	0.0406700647982634	0.0394005478382663	0.0399372844150325	0.0406163273290139
0.0508422596467498	0.0486845011621469	0.0496582327209106	0.0474764572642232	0.049988592628743	0.0490944959650559	0.047786683911178	0.0494566125157735	0.0477999550137445	0.0489327450145662	0.0489341957053628	0.0507216615207813	0.0488999582381315	0.0476339083696004	0.0485770559258471	0.0479064249192295	0.0488338913249686	0.0494219607057103	0.0467976040614687	0.0476325425653716	0.0457905842768973	0.04634697248139	0.0464991854929753	0.0454341265842596	0.0457755824872841	0.0447469788348436	0.04443612204038	0.0423497676396303	0.0439653029298873	0.0431123604754999	0.0415948781957571	0.0411808227267997	0.0402487814773673	0.0403478360305381	0.0400465816981623	0.0403377630604767	0.0411903646874857	0.0398389305240746	0.0404094171300237	0.0410469561573965
0.052255947402525	0.0501414646006705	0.0511067974282104	0.0488292029475178	0.0514108171773361	0.0504735495771571	0.0492117529692559	0.0507371714822991	0.0492251701861266	0.0503614045539156	0.0503475682545702	0.0521915739774486	0.0502574338458519	0.0490154913811302	0.0500055901348588	0.0492604040953408	0.0501729684722899	0.0506676154508165	0.0480070280088754	0.0488463192819334	0.0469150981398444	0.0474971793318233	0.0476696510387824	0.0465803618821876	0.0468530114659306	0.0457990627348595	0.0455463794266155	0.043368202473248	0.0450438385270799	0.0440832460671789	0.0424771112675235	0.0421128161638504	0.0410565391047915	0.0411669156397417	0.0408279210745273	0.0410955409765892	0.0419500410706967	0.0405284127665842	0.0411068320171862	0.0417143170478863
0.0536579846220674	0.0515850696892633	0.0525465839843234	0.0501848548549914	0.0528321616117849	0.0518371844609964	0.0506293162569252	0.0520162486910599	0.0506477972564985	0.0517692835919001	0.0517517949291269	0.0536544930232289	0.0516288689949792	0.0504260813196407	0.0514444393122448	0.0506371946624828	0.0515214859003167	0.0519432340633765	0.0492675506870292	0.0501116635100103	0.0480981335858349	0.0487054749111456	0.0488968792775086	0.0477922599008715	0.0480049119609414	0.04693146650927	0.0467264062607637	0.0444684581405806	0.0461883094249403	0.0451308020753532	0.0434400021491428	0.0431344586693139	0.0419705188440962	0.0420729712860453	0.0416960605505016	0.0419582936344063	0.0428027908427449	0.0413212414862091	0.0418871910042541	0.0424741816461352
0.0548991058051071	0.0528667880083904	0.0538258918558013	0.0513956316940648	0.0541053063937696	0.0530399649427258	0.0518907710566453	0.0531503118267743	0.0519174537160722	0.0530142383622162	0.0529978218135937	0.0549595028755252	0.052861638264192	0.0517092904174291	0.0527415641767945	0.0518850948781751	0.0527315880612356	0.0530985064391092	0.0504271908948657	0.051275664132098	0.0491909447268952	0.0498251217886298	0.0500313653678361	0.0489246886329837	0.0490837127484886	0.0480005167333832	0.0478346591480679	0.0455139149083332	0.0472633050441676	0.0461220075575184	0.0443565122153961	0.0441166013220456	0.0428608307761201	0.0429432492566448	0.0425305937666784	0.0428019255097685	0.0436272449630296	0.0420940788989935	0.042632829470081	0.0432063916653582
0.0558698222353256	0.0538782035500156	0.0548337749334145	0.0523529194622815	0.0551219029448994	0.0539754642345056	0.052887483329363	0.0540334340234987	0.0529241379818842	0.0539924106608831	0.0539763662611451	0.0559956884194188	0.0538429993305728	0.05274920245904	0.0537848283921337	0.0528915548293194	0.0536937789832982	0.0540207339501194	0.0513718822494878	0.0522232987686739	0.0500812888672134	0.0507449569450101	0.050960073403132	0.0498672466789519	0.0499766610116952	0.0488958650342381	0.0487630583025143	0.0463996635211611	0.0481651052446816	0.0469542688186851	0.0451282318771268	0.0449588996288367	0.0436259116423364	0.0436820846859021	0.0432379341080824	0.0435291041724877	0.0443286767500217	0.0427502214338882	0.043252249575647	0.0438168027490488
0.0564945500851269	0.0545447453064624	0.0554937741199823	0.0529814402164944	0.0558068549415776	0.0545703786437429	0.0535445569327636	0.0545921053949733	0.0535919638117471	0.0546323400577993	0.0546118881747405	0.0566861419578839	0.0544943553408691	0.0534645193390191	0.05449607559791	0.0535776058871471	0.0543314999870578	0.0546300382575059	0.0520206896297992	0.0528727204052631	0.0506890677113884	0.0513852327410521	0.0516020669358843	0.0505403044954916	0.0506021611548102	0.0495371469059566	0.0494333216698858	0.0470492975101219	0.0488183340861997	0.0475525807546799	0.0456829360469038	0.0455873267085434	0.044190495899493	0.0442188159696728	0.0437492545478248	0.044067540041127	0.0448371582427442	0.043217948734461	0.0436782351493385	0.044235657487969
0.0567256875965349	0.0548195342531489	0.0557576983338625	0.0532333159638726	0.0561125154651857	0.0547786702805223	0.0538146922823281	0.054779799474556	0.0538729467912812	0.0548891977127559	0.0548565568700991	0.0569819473083608	0.0547652681768569	0.0538023826944547	0.0548250807842115	0.0538919668888431	0.0545954539704895	0.054873961474804	0.0523202941043992	0.0531697803546372	0.0509610990178016	0.0516925818221436	0.0519032936364881	0.0508901122856755	0.050904988025393	0.049869455810219	0.0497923126563182	0.0474105751458894	0.049171648335143	0.0478655387608214	0.0459709278446955	0.0459504305487118	0.0445020598224374	0.0445044121437396	0.0440171560271311	0.0443667584161258	0.0451043547958095	0.0434473316424807	0.0438646831083051	0.0444145217904307
0.0565385743067939	0.0546782327604345	0.0556003864352642	0.0530830101168659	0.0560137275654945	0.054576612946114	0.0536730433823404	0.054572252612714	0.0537417872644164	0.0547399433384276	0.0546851433881108	0.0568570701280969	0.0546282933409943	0.0537330365852669	0.0547443899119296	0.0538059293674999	0.0544586871403061	0.0547226238363068	0.05224002932481	0.0530830755985705	0.0508663259074504	0.0516353754206439	0.051831813761629	0.0508842571506066	0.0508517497898574	0.0498589967474808	0.0498076767693173	0.0474512590890537	0.0491936586779327	0.0478614474752277	0.0459613907372022	0.0460156048886034	0.0445271316623052	0.0445080274748713	0.0440122567021748	0.0443946711622922	0.045100168834301	0.0434068156844228	0.0437833061241496	0.0443229982868591
0.0559275124151828	0.0541150273407791	0.0550156026344352	0.0525233386253939	0.0555038928867759	0.0539588948764485	0.0531132099805119	0.0539636872473728	0.0531917984336015	0.0541795275427796	0.0540910029521792	0.0563043249678	0.0540748736898695	0.0532455896341299	0.0542452469727737	0.0533092759518418	0.0539126604574238	0.0541647739062934	0.0517678424465886	0.0525999023450939	0.0503918725089252	0.0511998817779043	0.0513738733883258	0.0505078889645454	0.0504270806647275	0.0494894106285226	0.0494641985293924	0.0471556021313972	0.0488695021390952	0.0475249978883375	0.0456392323713144	0.0457658710017674	0.0442480474465444	0.0442139847952959	0.0437201975131281	0.0441345160687418	0.0448097546050996	0.0430801591706943	0.0434207030187445	0.0439457587735212
0.0549027434950977	0.0531396029807049	0.0540129315556351	0.0515624422921687	0.0545919663487293	0.0529356628532612	0.0521442242424036	0.0529639150250578	0.0522318400893254	0.0532180135531401	0.0530830264461361	0.0553323031937495	0.0531122016660941	0.052344779810046	0.0533344974260389	0.0524071487700747	0.0529642327985081	0.0532047089096017	0.050907160907609	0.0517231041869709	0.049539954888693	0.0503872423134759	0.0505308289617731	0.0497607413133773	0.0496306225444942	0.0487588424421254	0.0487609191098933	0.0465215461380268	0.0481981164659172	0.0468546018103753	0.0450025283829989	0.045197277491844	0.0436603035549659	0.0436193158578902	0.0431391923109818	0.0435823290260626	0.0442310527186082	0.0424638994364636	0.0427759376690496	0.0432800638622317
0.0534882063400431	0.05177491442722	0.052615479269985	0.0502215418290604	0.0533002042864896	0.051530333118706	0.0507883377740455	0.0515961740025479	0.0508840607116959	0.0518784412769527	0.0516833771064719	0.0539630803411868	0.0517608759302434	0.0510485551046758	0.052032283907319	0.0511176957946841	0.05163339553297	0.0518599309847714	0.0496745236742497	0.0504686778642911	0.0483255232989564	0.0492111504779943	0.0493167990923853	0.0486548373419515	0.0484747011676993	0.0476776694245012	0.0477089157592754	0.0455585513289512	0.0471901319491502	0.0458603226781761	0.0440605212182648	0.0443168676987963	0.0427704757600563	0.0427318290636098	0.0422780937381855	0.0427449358351429	0.0433728282662183	0.0415653397535708	0.0418586101628555	0.0423337678239682
0.0517199187963303	0.0500555877747449	0.0508582114583896	0.0485333162907808	0.0516625065645946	0.0497780154552144	0.0490794435813523	0.0498955589504385	0.0491822780895073	0.0501952790132001	0.0499258509778329	0.0522305405113273	0.0500531912640238	0.0493862980815883	0.0503703685506976	0.0494703337018476	0.0499516076473399	0.0501593991651004	0.0480978279330051	0.0488639900374239	0.0467744966217687	0.0476961002184931	0.0477569053277497	0.0472127495165985	0.0469825733759369	0.0462667719705473	0.0463296196862521	0.0442859409712615	0.0458662690732038	0.0445623044724861	0.042832086231941	0.043141121880181	0.041594619471145	0.0415686271935898	0.0411548968571472	0.041638390925843	0.0422531407695017	0.0404009884692351	0.0406873515189518	0.041123746968287
0.0496448653399906	0.0480268329574735	0.0487868059620242	0.0465407889595298	0.0497232282318772	0.0477244382550785	0.0470620163501597	0.047907933345675	0.0471708768191838	0.0482133478412887	0.0478547446105557	0.0501791968500483	0.0480319418502764	0.0473975682482981	0.0483909598614487	0.047504506757221	0.0479606175184617	0.0481422674354234	0.0462150736278267	0.0469464890924241	0.0449224770965674	0.0458760950723653	0.0458859915070469	0.0454663044952283	0.0451871410166631	0.0445562453037727	0.0446535683144083	0.0427316606049874	0.0442561451747519	0.0429896091487192	0.0413445808166818	0.0416947870245104	0.0401570657430487	0.040154997710929	0.0397955996588086	0.0402867837223121	0.0408981670475004	0.0389953751803853	0.0392886671325601	0.0396746811957167
0.0473203047940056	0.045743788555243	0.0464569378436527	0.0442966450822509	0.0475363658638896	0.0454252982377333	0.0447904974846677	0.0456892366000347	0.0449041435010836	0.0459871362450602	0.0455241547404707	0.0478634242482104	0.0457496582153826	0.0451312837958814	0.0461459630051645	0.0452688636911486	0.045711694024466	0.0458570356236592	0.044073525104371	0.0447628335046916	0.042813869370277	0.04379374240844	0.0437477483922861	0.0434556568724074	0.0431300587868528	0.0425844791599983	0.0427195180023153	0.040931377655144	0.0423974188375404	0.0411793947366267	0.0396330098757161	0.0400100282849336	0.0384895461137121	0.0385236138071123	0.0382333511820011	0.0387213453296875	0.0393413068186929	0.0373801814675335	0.0376960631300256	0.038018128570819
0.0448134218356208	0.0432712401985865	0.0439339367062391	0.0418629282805305	0.0451650325139738	0.0429459728156292	0.042329074226141	0.0433051017276116	0.042445982769532	0.0435804332144217	0.0429976583518589	0.0453470387533325	0.0432682221277925	0.0426453010328057	0.0436965964911091	0.0428208055484278	0.0432652114301289	0.0433610677573849	0.0417292353967378	0.0423683873369202	0.0405013573544162	0.0414996855764773	0.0413942020228222	0.0412286844230211	0.0408611916030092	0.0403975604859292	0.0405738699661884	0.0389278718136581	0.0403352226680988	0.0391763851470462	0.0377394566391357	0.038125857515252	0.0366305994304914	0.0367139997158174	0.0365078278163416	0.0369798014295283	0.0376225087046338	0.0355936383935819	0.0359493976887859	0.036191845622133
0.0422012114026063	0.0406836347806464	0.0412927424825517	0.0393110498538826	0.0426811073193894	0.0403615059467383	0.0397517863151913	0.0408306554060978	0.0398699421507193	0.041066179291862	0.0403483115331727	0.0427031419453287	0.0406587955991248	0.0400063653892293	0.0411133103804219	0.0402263656964666	0.0406905245779344	0.0407204401018262	0.0392468809056385	0.0398270419976157	0.0380457040593555	0.039052339663778	0.0388855403663221	0.0388406741583615	0.0384383909407088	0.0380489714102542	0.0382703761814287	0.0367706803504831	0.0381218441105532	0.0370325878231446	0.0357127311568403	0.0360878077665066	0.0346252258355469	0.0347722186978432	0.0346647762011732	0.0351059216590634	0.0357877508171521	0.0336801489682883	0.0340943954347321	0.0342393119678355
0.0395703736403116	0.0380652216243165	0.0386180087586376	0.0367219665832848	0.040164857983641	0.0377566743658917	0.0371428035201794	0.0383502512964055	0.037259389356235	0.0385263378052571	0.0376588325697283	0.0400140710907848	0.0380019317013226	0.0372903825878125	0.0384758744952447	0.0375603482406291	0.0380660080090239	0.0380100494054729	0.0366998108144472	0.0372112921644323	0.0355158158487385	0.0365178794928738	0.0362902370190432	0.0363542617742177	0.0359275433143742	0.0355995503844932	0.0358700814314288	0.0345159554872252	0.0358165983427702	0.034807192873786	0.0336081676418215	0.0339478187713262	0.0325247471483335	0.0327507250583438	0.0327556368600238	0.0331492018049167	0.0338885855058392	0.0316900801390458	0.0321822365723075	0.0322094076644706
0.0370167611247578	0.0355099327187683	0.036004012420964	0.0341861843027363	0.0377041562733335	0.0352257038187891	0.034596489659305	0.0359566453247944	0.0347074772624539	0.0360513806317331	0.0350216470692381	0.037371114964848	0.0353875571669146	0.0345828515296022	0.0358733331462684	0.034906533632652	0.0354789710694695	0.0353138051870032	0.0341700881176142	0.0346023864983404	0.0329889191163621	0.0339703534687842	0.0336853499413108	0.0338395351039627	0.0334027676276219	0.03311763738671	0.0334413998785401	0.0322264452748112	0.0334857768497793	0.0325665142519051	0.0314874373811699	0.0317642618266736	0.0303867931503934	0.0307082646993253	0.0308371036536494	0.0311645699234349	0.0319816005031652	0.0296796190971852	0.0302690700684282	0.0301561523721704
0.0346435228232882	0.033120199571513	0.0335536577033038	0.0318028574826176	0.0353926212557618	0.0328707749243625	0.0322164204108971	0.0337487359877109	0.0323161301691979	0.0337386295474168	0.0325381003549533	0.0348733245121447	0.0329141646677099	0.031979037356524	0.0334031852860069	0.0323574957252614	0.033024842804986	0.0327244887929341	0.0317480307467924	0.0320901310768775	0.030550474709624	0.0314916156307875	0.0311566672072984	0.031374074716322	0.030946448548389	0.0306791954692521	0.0310600799758049	0.0299713941850554	0.0312024176708456	0.0303836751076636	0.0294181095526143	0.0296019358285867	0.0282752336773114	0.0287095854778964	0.0289703672916378	0.0292119138447656	0.0301275475261881	0.0277104781588229	0.028415188682308	0.0281383279476926
0.0325565995317557	0.0310032966730875	0.0313752785790349	0.0296766643405268	0.033325694311366	0.0307978703313642	0.0301118356297734	0.0318265661899466	0.0301926772183092	0.0316882495739198	0.0303155524127958	0.0326242789464984	0.0306860031833519	0.0295829446488841	0.0311686285590473	0.0300130951190264	0.0308045221415357	0.030342415921583	0.0295303077673999	0.0297714811427457	0.0282930298475305	0.0291704200370067	0.0287979578384832	0.0290424220740366	0.0286484209603472	0.0283674316417879	0.0288085272414983	0.0278259334235881	0.0290453917028154	0.0283374617273887	0.027472465521156	0.0275316708053801	0.0262596833987481	0.0268245025482504	0.027219636469483	0.0273550718057671	0.0283897467422405	0.0258490354358562	0.0266834449132428	0.0262186500011875
0.0308560209256071	0.029263310374133	0.0295753337462998	0.0279105928662658	0.0315935414568243	0.0291081455566072	0.0283894015828559	0.0302822418564502	0.0284422061996326	0.0299954745434206	0.0284604568408433	0.0307252919503079	0.0288065108833784	0.0275033510393262	0.0292722029388506	0.027976063178403	0.028918280088379	0.0282713906482571	0.0276150964986561	0.0277464456758132	0.026312579708487	0.0270994979960101	0.026707934398207	0.0269339935850774	0.0266030486008653	0.026270980670235	0.0267735093412039	0.0258691743665944	0.0270969363438601	0.0265093981044556	0.025724781542228	0.0256288545425833	0.0244139051601898	0.0251255688133698	0.025649374516303	0.0256597284823306	0.0268312398678699	0.0241642232722412	0.0251363370175458	0.0244619322349204
0.0296223841518382	0.0279874128008742	0.0282452448050512	0.0265931246146112	0.0302703485164059	0.0278838536551444	0.0271387168992774	0.0291866079433452	0.027154100399545	0.0287383982699669	0.0270656567620284	0.0292639181987024	0.027366433573377	0.0258444578628696	0.0278043805047085	0.0263427164480538	0.0274547220643672	0.0266099135922935	0.0260926417596066	0.0261094364248516	0.024700522058038	0.0253689767308759	0.0249829198082834	0.0251379085932831	0.0249024173633261	0.0244791500804279	0.0250408195194622	0.0241798400415129	0.0254374536954689	0.0249778478007821	0.0242461231886221	0.0239698223891557	0.0228121125683078	0.0236833793243189	0.0243196798806594	0.0241895264586832	0.0255101815412686	0.0227232544814074	0.0238312213114152	0.0229314905417584
0.0289007787713243	0.0272281118460048	0.0274430934853197	0.0257808823075125	0.0294015420735104	0.0271710669517028	0.0264133144945486	0.0285745112264681	0.0263839686385062	0.0279631538880755	0.0261924342612108	0.0282986779800315	0.0264272519394496	0.0246894431791491	0.0268276990374574	0.0251879060451556	0.0264752045388687	0.0254362646680025	0.0250308254968449	0.0249350709513707	0.0235299974589524	0.0240548703311553	0.0237036244125157	0.0237331361312025	0.0236242407948084	0.0230725506458684	0.0236856088735057	0.0228282954669096	0.0241366148614754	0.0238084046661535	0.0230960840567519	0.0226249580096	0.0215221405401944	0.0225588051130266	0.0232796424615812	0.0229999067465079	0.0244733846702425	0.0215844808578924	0.0228135980878272	0.0216831341387344
0.0286883010702808	0.0269881219434764	0.0271762731163547	0.0254826355279122	0.0289931689649468	0.0269660817403646	0.0262145496842303	0.0284348173311956	0.0261373182983643	0.0276718229785727	0.0258528958424317	0.027844609554784	0.0260049688917322	0.0240794076735531	0.0263611157272683	0.0245470703228945	0.0259981513258527	0.0247895548794974	0.0244589113712503	0.0242608373867285	0.0228387352283235	0.0232037359678202	0.0229174224824881	0.0227739769211276	0.0228156495067397	0.0221087863452674	0.0227588182539377	0.0218650522118265	0.0232413223737122	0.023041693515863	0.0223123755956801	0.0216482439062178	0.0205953085991623	0.0217927760612034	0.0225595520887808	0.0221300807667496	0.023748966321211	0.0207878499827459	0.0221095610790137	0.0207569258204862
0.028932291335293	0.0272167670270818	0.0273953255213484	0.0256536544469305	0.0290087219807317	0.0272136830839021	0.0264882194457355	0.0287111731399574	0.0263644952834554	0.0278196566450733	0.0260024834988638	0.0278668392047463	0.026062738960143	0.0239972107614694	0.0263724164503541	0.0244033736511607	0.0259911933228807	0.0246547758967552	0.0243568330828811	0.0240739751523383	0.0226157019717265	0.0228188340811449	0.0226228800735787	0.0222749228914966	0.0224786852967287	0.0216067049334966	0.0222737070614265	0.0213086147998179	0.0227639778560989	0.0226826581702862	0.0219015119797732	0.0210654051000102	0.0200549740407004	0.0213965740217247	0.0221642608068988	0.021595103028962	0.0233403590932254	0.0203455986838191	0.0217198769321579	0.0201686250410148
0.0295414400147869	0.0278213806672366	0.0280047630650487	0.0262052354654097	0.0293758765658859	0.0278194938927678	0.0271373420289561	0.0293140096892293	0.0269716027165993	0.028324166756099	0.0265490152467552	0.0282868362897193	0.0265179426311277	0.0243678458372607	0.0267840618391155	0.0246886058715314	0.0263768961672104	0.024962231443149	0.0246572513108317	0.0243111578646215	0.0228003892172544	0.0228556626347823	0.0227660686538373	0.0222028696901937	0.0225659798773576	0.0215370968537897	0.0221993618846662	0.021138285689003	0.0226767779682299	0.0226969540728881	0.0218351809602472	0.0208656125240691	0.0198883961917557	0.0213472635039271	0.0220707085371343	0.0213812951161244	0.0232244510152412	0.0202375138284163	0.0216185408452174	0.0199044078404364
0.0304044468441158	0.0286877354780313	0.0288852696219009	0.0270247052059897	0.0300004098261899	0.028670021691007	0.0280440429661398	0.0301379782991235	0.0278417967844809	0.0290819059639222	0.0273740182647538	0.0289989131162547	0.0272606212339568	0.0250772178593256	0.0274901025595198	0.0252988672205063	0.027049824854082	0.0256039255742483	0.025260546738515	0.0248727708391233	0.0232967206577015	0.0232308994761531	0.0232525753919806	0.0224828259571267	0.0229906712168862	0.021826948588709	0.0224659893532754	0.0212967511922921	0.0229161177750582	0.0230173246485494	0.0220549819956681	0.0210018046760903	0.0200469139524942	0.0215913931440411	0.0222313851505336	0.0214476896956908	0.0233552481669982	0.0204139329449767	0.0217570449046574	0.0199221058417692
0.0314080371776394	0.0296997206876187	0.0299156354880283	0.0279959298856754	0.0307814905955114	0.0296512829663738	0.0290899013811168	0.0310777001938498	0.0288562642164459	0.0299855439655231	0.0283551692100406	0.029889256167169	0.0281740721669798	0.0259981833998752	0.0283759324347854	0.0261166212502002	0.0278964218216956	0.0264576671647783	0.0260550305155143	0.0256442005294066	0.0239939579318701	0.023840491384931	0.0239688030925945	0.0230148452609856	0.0236455772362795	0.0223761140435364	0.0229798869161191	0.0217019637794151	0.0233955794866926	0.023557178518299	0.0224837283074125	0.021400337819077	0.020455560132827	0.0220556550361202	0.0225826759936116	0.0217333998281442	0.0236718246766894	0.0208055729148242	0.0220728378232902	0.0201590888708825
0.0324492414889405	0.0307523792382642	0.0309870414960101	0.0290134084867188	0.0316236300834433	0.0306609014442185	0.0301688929113987	0.0320380825727472	0.0299080691865946	0.0309361127109702	0.029381675882852	0.030850714795906	0.0291500927655228	0.0270111739588619	0.0293336122090914	0.0270291641640093	0.0288102238990792	0.027407081390258	0.026933722245552	0.0265142980206541	0.0247847633836188	0.0245781009616599	0.0248019581185491	0.023693284578534	0.0244221723637674	0.0230774248105055	0.0236407449961189	0.0222626056768062	0.0240214226619104	0.0242252162453806	0.0230383661165453	0.0219753312957552	0.0210277002360326	0.0226596732117388	0.0230548319719923	0.0221679230477328	0.0241075323453837	0.0213357541416743	0.0224987593110103	0.0205434125478041
0.0334413797835243	0.03175791487398	0.0320092598278592	0.0299889166940245	0.0324437155863646	0.0316135833312584	0.0311929825117253	0.0329392136566584	0.0309083298648529	0.0318493977091225	0.0303613375170379	0.0317910708832334	0.0300968816212581	0.0280148624147324	0.0302703484015564	0.0279391782426209	0.0297000927710546	0.0283525560999694	0.0278040017026765	0.0273862918185654	0.0255758004476223	0.0253477842347486	0.0256525888788582	0.0244209215091107	0.0252231971365445	0.0238318106855992	0.0243548756057008	0.0228910191755247	0.024704898305716	0.0249363342155592	0.0236401862816566	0.0226416903111888	0.0216783629302223	0.0233263880956894	0.023580383481981	0.0226806944404268	0.024597716553039	0.021930580718274	0.0229706938012868	0.0210039959004776
0.0343156061440891	0.0326469559223107	0.0329116247875783	0.0308529596488244	0.0331739043618694	0.032442183842772	0.0320929851240122	0.0337175663480329	0.0317873037868188	0.0326579440456704	0.0312219049511257	0.0326359775104767	0.0309413539176602	0.0289290605921675	0.031111417144845	0.0287684328633934	0.0304929130324228	0.02921465756173	0.0285910905299302	0.0281818637991602	0.0262916465887744	0.0260699408804288	0.0264396616004843	0.0251160304768152	0.0259682704438337	0.0245559190790702	0.0250423453957539	0.0235109016999098	0.0253692810476998	0.0256175153757951	0.0242207678575037	0.0233235088363645	0.0223326438348354	0.0239882373931004	0.0240995234030369	0.0232076995354285	0.0250847243566396	0.0225251407880041	0.0234323421623132	0.0214774183358742
0.0350201058228083	0.0333674475755311	0.0336415644104149	0.031553611127447	0.0337619173520012	0.0330965826998532	0.0328171823280754	0.034325267869687	0.0324930282988792	0.0333106061848106	0.0319096721300026	0.0333287620672535	0.031628412194361	0.0296935805072511	0.0317998680359395	0.0294574958002749	0.0311331623462835	0.0299334220116651	0.029237892201083	0.0288411215515881	0.0268747241220094	0.0266825391898172	0.027100917906585	0.02571422521706	0.0265947819319982	0.0251840567069014	0.0256392522352193	0.0240603095227662	0.0259524521970784	0.0262097924101054	0.02472430015015	0.0239578250923524	0.0229291901902037	0.024589663133346	0.024562626734181	0.0236948863907145	0.0255203676885477	0.0230661008005427	0.0238373978139617	0.02191118761027
0.0355183834816489	0.0338827117362362	0.0341623871320983	0.0320544485587997	0.0341700502631819	0.0335417983752543	0.0333292307858995	0.0347286130820593	0.0329891806640986	0.0337710620280946	0.0323871804183561	0.033828852032315	0.0321190253330218	0.0302656904977317	0.0322948526022642	0.0299637864730667	0.0315811864007971	0.0304660886450471	0.0297032766175718	0.0293208020286911	0.0272835269141968	0.0271399505521692	0.0275911123068356	0.0261675480182041	0.0270565003382646	0.025667168953809	0.0260972431656639	0.0244917435527999	0.0264068103882779	0.0266679479405785	0.0251076645428985	0.0244952532694002	0.023420493588891	0.025087308208684	0.0249308085878194	0.0240992028687105	0.0258666077630021	0.023511976852066	0.0241499738296404	0.0222645062537906
0.0357874041104309	0.0341694442150147	0.0344511072538233	0.0323324353077474	0.0343737315452984	0.0337560567359168	0.0336060953499053	0.034906446296732	0.03325295270491	0.0340160856625586	0.0326309348223073	0.0341098426554241	0.0323881081969672	0.0306174666879821	0.0325696294455454	0.0302592755765119	0.0318111961386278	0.0307846049269171	0.029959999723913	0.0295920495677843	0.0274904436578869	0.0274109640515167	0.0278796895342514	0.0264425486418212	0.0273214630700712	0.0259707697398183	0.0263818935672387	0.0247708864037657	0.0266979824486313	0.0269592366980877	0.0253394543496241	0.024899044827613	0.0237716834366051	0.0254490991239804	0.0251754238016789	0.024388268505406	0.0260952355470601	0.0238322614462371	0.0243440885530269	0.0225076813721922
0.0358159073329109	0.0342159497477725	0.0344965817722826	0.032376074484688	0.0343600524365771	0.0337290944389867	0.0336362738244768	0.0348486808749892	0.0332732272752214	0.0340339358867766	0.0326294539828952	0.0341576738485664	0.0324226155010679	0.0307335164596562	0.0326097176729627	0.0303283897551821	0.0318094317234786	0.0308734239595698	0.0299927830347907	0.0296383604773103	0.0274797485928615	0.027476772233091	0.0279486074597417	0.0265182534194564	0.0273699025584851	0.0260727897779889	0.026470854178404	0.024874948346942	0.0268032073941004	0.0270618674946384	0.0253986598178406	0.0251436024158504	0.0239588786827724	0.0256529621475483	0.0252771325693626	0.0245394392948287	0.0261871002462514	0.0240061595550656	0.0244027632160802	0.0226209881817002
0.0356029868439747	0.0340206851971904	0.0342979999847861	0.032183903838351	0.0341264447107816	0.0334607634649402	0.0334183623139773	0.0345550393660876	0.0330491078547296	0.0338229784477603	0.0323817097106351	0.0339690751147432	0.0322199650038894	0.0306091672634361	0.032411352582725	0.0301662867697215	0.0315726324374874	0.0307277190508961	0.0297967191491455	0.0294538812466561	0.0272459392815549	0.0273292332427708	0.0277905357627539	0.0263843841715433	0.0271924833481915	0.0259617130132082	0.0263521635302331	0.0247910798699771	0.0267098037510874	0.0269635848295806	0.0252733796151861	0.0252129688851	0.0239676003588474	0.0256855463158352	0.0252248797966323	0.0245387105298415	0.0261312078349972	0.0240213180475982	0.0243170416296955	0.0225934357669817
0.0351569266963905	0.0335910878889452	0.0338636821610383	0.0317633012903699	0.0336795520882085	0.0329599160802252	0.0329599273862348	0.0340340134994082	0.0325887638883971	0.0333905497585765	0.031895913918849	0.0335502947747949	0.0317867792212157	0.0302490736919383	0.031980255448316	0.0297775000355417	0.0311068182971673	0.030351987193137	0.0293760133855924	0.0290420724692366	0.0267924331868858	0.0269694788001162	0.0274074522924291	0.0260399195566173	0.0267889002604897	0.0256350844093785	0.0260228509795581	0.0245150182750331	0.0264138677896118	0.0266604693829603	0.0249597024445911	0.0250995007070124	0.0237914235321276	0.0255411014671999	0.0250149490295168	0.0243796734757937	0.0259238492293977	0.0238727045755695	0.0240850772065854	0.0224216363814204
0.034494250197195	0.0329426373499796	0.0332101218952732	0.0311295423889088	0.0330342818819872	0.0322435226155035	0.0322766302255645	0.0333020120723629	0.0319085317984935	0.0327520269962571	0.0311885873057496	0.0329160750741192	0.0311378938673515	0.0296661629336833	0.0313306786113805	0.0291748976332476	0.0304263432525136	0.029758970597829	0.0287430194213858	0.0284146929545036	0.0261305808457422	0.0264068461554425	0.0268095901733756	0.0254919859350943	0.026166807687958	0.0250983645337544	0.0254878381520673	0.0240499999989611	0.0259192289104257	0.02615597647694	0.0244607963368432	0.0248027785836636	0.0234308980588917	0.0252205478151139	0.0246501483218297	0.0240626089200381	0.0255678223459785	0.0235616772161675	0.0237113396613703	0.0221088442841616
0.0336389269149417	0.0320980949125434	0.0323612065433345	0.0303050492529796	0.0322129976533395	0.0313359702219094	0.0313915492514919	0.0323826549364273	0.0310322120886996	0.0319300551651281	0.0302838463386727	0.0320888180598142	0.0302955741749563	0.0288808445573839	0.030484675412715	0.0283788929698601	0.0295531704388745	0.0289688246467385	0.0279175182535524	0.027591050389485	0.0252789481145544	0.0256580885373085	0.0260146797050039	0.0247550369082957	0.0253410359439732	0.0243640820673445	0.0247591097595403	0.0234059206277175	0.0252366445079831	0.0254601968334764	0.0237862017702446	0.0243287443870321	0.0228927143489077	0.024730727865862	0.0241391358769744	0.0235937355514624	0.0250717626288289	0.0230952383507141	0.023205947493866	0.0216641668571764
0.0326216781309686	0.0310868664653248	0.0313475513990502	0.0293187730632273	0.0312447987606094	0.030268489418033	0.0303346516043929	0.0313061655926708	0.0299905056019509	0.0309538743142065	0.0292128494436358	0.0310978809500988	0.0292888808250441	0.0279204238135034	0.0294715431085933	0.0274168483306361	0.0285163197836573	0.0280084695596556	0.026926193744259	0.0265974716346044	0.0242628303364614	0.0247468197954343	0.0250474395371767	0.0238502839027121	0.0243330622412994	0.0234512439887382	0.0238551234158419	0.0225987151803755	0.0243832086262583	0.0245893199237994	0.0229513154053975	0.0236890356863601	0.022189081337682	0.0240838181893797	0.0234958722979552	0.0229846040465642	0.0244495723571684	0.0224854516734076	0.0225841106676944	0.0211019248055359
0.0314793095919483	0.0299444282184137	0.0302058757989733	0.0282056470103056	0.0301648151595094	0.0290786450598085	0.0291423591676463	0.0301088028822513	0.0288205253010898	0.0298586773465732	0.0280133369418605	0.0299789290665969	0.0281531213349196	0.0268186635146282	0.0283273793261171	0.0263226110183925	0.0273514316390214	0.0269110668895652	0.0258022576376477	0.0254669491539971	0.0231139704317009	0.0237031521713931	0.0239392811269497	0.0228053510969972	0.0231707220646035	0.0223849813272502	0.0228004387328611	0.0216499370522324	0.0233819537596783	0.0235652881314082	0.0219770549629744	0.0229004901305961	0.0213372919207121	0.0232968784066874	0.0227391769635818	0.0222516183087893	0.0237199258539426	0.0217490001331781	0.0218656555984589	0.0204411271535857
0.0302539756238489	0.0287117364368493	0.0289783270177698	0.0270060257772473	0.0290134175125739	0.0278098001757784	0.0278571321393856	0.0288322462247393	0.0275652954130361	0.0286849031498849	0.0267291723154273	0.0287732502176652	0.0269293009259235	0.0256154278950624	0.0270946661775271	0.0251361026205289	0.0261003648008466	0.0257155519424877	0.0245851597623551	0.024238906915111	0.0218704482728249	0.02256347601878	0.0227281848591729	0.0216541327145771	0.0218881602544403	0.021196424345386	0.0216255554292359	0.0205865212113203	0.0222616300679134	0.0224156393110117	0.020889701265242	0.0219847977902628	0.0203594632275892	0.0223915172166667	0.0218923576982809	0.0214156609760686	0.0229058162933863	0.0209068639894553	0.021074591745028	0.0197050170541357
0.0289922371163743	0.027434503890608	0.0277116174533666	0.0257649845243165	0.0278352004942468	0.0265104066213482	0.0265269426677204	0.0275228031369008	0.0262730998124966	0.0274773274360269	0.0254097354854174	0.0275268917304302	0.0256634414691225	0.024356301146897	0.0258217382188349	0.0239028336932046	0.024810690711489	0.0244661218180823	0.0233202714073349	0.0229589838391875	0.0205766736381266	0.0213702904454441	0.0214586679510403	0.0204368146008038	0.0205260169250359	0.019922804190958	0.0203669463884821	0.0194407150707905	0.0210566399012593	0.0211735370766334	0.0197209107150039	0.0209682819188467	0.0192824478114622	0.0213936535339266	0.0209828677968625	0.0205017927114841	0.0220340940335286	0.0199840947193954	0.0202386589293754	0.0189206275700242
0.027743721604786	0.0261621657507085	0.026455785534208	0.0245312825879651	0.0266775472589974	0.0252328921025958	0.0252044243686967	0.0262302422421384	0.0249964623905632	0.026283759088311	0.0241089269688625	0.0262894226392355	0.0244055648632057	0.0230919896827596	0.0245618905905127	0.0226731289688769	0.0235348470452086	0.0232115187745281	0.0220583359460672	0.02167863522614	0.0192833222823395	0.0201719027697388	0.0201816667868425	0.0191999605265197	0.0191317959728678	0.018607749504317	0.0190672353583779	0.0182501342795678	0.0198070720649478	0.0198779680682663	0.0185078656430249	0.0198817798281143	0.0181379089144486	0.0203333382381402	0.0200419160613998	0.0195389768020557	0.0211349225936673	0.0190096451784263	0.0193887627875514	0.0181182568988046
0.0265591476161219	0.0249462842754377	0.0252623394767342	0.0233557168065276	0.0255885499089888	0.0240318130682571	0.0239453654733564	0.0250059853577702	0.0237904448726353	0.0251531052603507	0.0228834282521591	0.0251120684686521	0.0232080499958557	0.0218771822249199	0.0233717481915275	0.0215007254394259	0.0223285781403238	0.0220038575819853	0.0208543328855065	0.0204541850017714	0.018046865449089	0.0190216514111696	0.0189539671371803	0.0179964138419683	0.0177602232931554	0.0173016472387213	0.0177753655676353	0.0170578257612778	0.0185586934994134	0.01857401598054	0.0172934545797699	0.0187605650180242	0.0169625237918904	0.0192445699768938	0.0191039091241171	0.0185597449958752	0.0202410464898981	0.0180161803862942	0.0185581634479579	0.0173307286088047
0.0254874879476356	0.0238380900736137	0.0241815405306704	0.0222885427048164	0.0246140972450988	0.0229608853924787	0.0228061091730251	0.0239003672183984	0.0227098794052367	0.0241325862508799	0.0217897863132611	0.024044964545006	0.0221230175954786	0.0207683803656979	0.0223084033723709	0.0204402922804544	0.0212481711680041	0.0208966388280778	0.0197652307205439	0.0193447423385096	0.0169280301755757	0.017976081633417	0.0178365279669387	0.0168844693443717	0.0164730885275405	0.0160616971853812	0.0165463825541376	0.0159120600871471	0.0173625796193645	0.0173129547504772	0.0161262079906111	0.0176441837076806	0.015798196476887	0.0181649760580951	0.0182055433544232	0.0175996616487974	0.0193867324313768	0.0170397270058183	0.0177812426445454	0.0165922536260116
0.0245721982656017	0.0228849096542088	0.0232587032715422	0.0213757280719838	0.0237941221382881	0.0220686187853694	0.0218394584159014	0.0229587852652353	0.0218052230821168	0.0232640417346592	0.0208799783449747	0.0231334084551873	0.0211984775825643	0.0198201385347033	0.021424894826739	0.0195434438680096	0.0203460459542309	0.0199415277259285	0.0188460384569229	0.0184082542515212	0.0159881666946148	0.0170913336156307	0.0168907707952568	0.0159253196199971	0.015337519728424	0.0149508262307143	0.0154400738570464	0.0148653008357351	0.0162737776169301	0.0161515784101726	0.0150594180276157	0.016575956566145	0.0146919840446259	0.0171351292911308	0.0173843076506427	0.016696364681427	0.0186062323291495	0.0161189206799158	0.0170916719526099	0.0159366887535834
0.0238467973356453	0.0221255092753964	0.022529709356553	0.0206541543686434	0.023158373055184	0.0213927397248895	0.0210890568152653	0.0222169257691261	0.0211170919262665	0.0225796343222574	0.0201955459221501	0.0224133393688452	0.0204733272272125	0.0190794202020463	0.02076408774328	0.0188531830880891	0.0196647138306343	0.0191836016727165	0.0181438724675323	0.0176952236601989	0.0152824699936756	0.0164172044266636	0.0161720250783909	0.015177435182983	0.0144210442030138	0.0140339855085086	0.0145172759720259	0.0139714690009781	0.0153480872791149	0.0151497155380654	0.0141484906519587	0.0156017218920319	0.0136951357315972	0.0161971486939945	0.0166761658513634	0.015887893515196	0.0179316604603458	0.0152935056838843	0.0165198995748103	0.0153950557819024
0.0233306043635787	0.0215849750331741	0.0220164387892714	0.0201465359767886	0.022722553411856	0.0209544322723395	0.0205830634553148	0.0216958743643331	0.0206702982143846	0.0220977594906697	0.0197612446503029	0.0219068001575184	0.0199719661786933	0.0185786703691861	0.0203520354333165	0.0183975600311238	0.0192301164516696	0.0186553026257432	0.0176907101814936	0.0172406861039896	0.0148501153980928	0.0159893481606102	0.0157204408493924	0.0146871668934364	0.0137819827228917	0.0133701090103281	0.0138326824676719	0.0132805497209862	0.0146360804713026	0.0143645885221888	0.0134454430426243	0.0147672436282718	0.0128602804874814	0.0153921620990284	0.0161123535059327	0.0152100352042611	0.0173903229216958	0.0146017218990927	0.0160901220645325	0.0149924252462846
0.023025848479499	0.0212704826933796	0.0217233195086536	0.0198575218147136	0.0224859766087561	0.020754265455539	0.0203289738413664	0.021398527700723	0.0204691338566698	0.0218203373914777	0.0195801289896702	0.0216186051134566	0.0197000456579428	0.0183295759320357	0.0201930030665566	0.0181843899496012	0.0190464883210406	0.0183703848605362	0.0174969242696279	0.0170567983499756	0.0147041286771473	0.0158218336387285	0.0155519244309965	0.014477547882736	0.0134561611365361	0.0129996451731923	0.0134244199720176	0.0128304290457869	0.0141745349243968	0.0138414734909734	0.0129903085239659	0.0141137959713049	0.0122357351600086	0.0147563639608961	0.0157156234886033	0.0146926572158881	0.0170018022216787	0.0140764467249414	0.0158172858387248	0.0147446913157548
0.0229172689237672	0.0211696390060719	0.0216362940393037	0.019772583755031	0.0224316722742067	0.0207716865200594	0.0203118024063913	0.0213087789684667	0.0204959660992306	0.0217325253427851	0.0196322717654343	0.021535447697571	0.0196430866052226	0.0183202841338949	0.0202684464716888	0.0181992931487749	0.0190951125548662	0.0183202404546364	0.0175484990613586	0.0171295101194882	0.0148264229154264	0.0159034997516624	0.0156534586135407	0.0145408916316174	0.0134454773256382	0.0129320263968092	0.0133037790086024	0.0126380114722699	0.0139777480996632	0.013602844760977	0.0128015758316167	0.0136721034608582	0.0118568800600955	0.0143159866619847	0.0154968211560477	0.0143555325962116	0.0167754134325164	0.0137405784123207	0.0157049808465248	0.0146561842079769
0.0229745663890022	0.02125241617033	0.0217248906366873	0.0198604431717472	0.0225290978270756	0.0209686633040495	0.0204967713103075	0.0213941004112331	0.0207142086190265	0.0218051446211712	0.0198781740401836	0.0216280122250028	0.0197688745505272	0.018517797307132	0.0205407159431905	0.018408297959454	0.0193379099762972	0.0184748611036525	0.0178097219084759	0.0174215019540719	0.0151719294893427	0.0162004193006265	0.0159859322244413	0.014840561367945	0.0137158908080479	0.0131411011382876	0.0134508419358799	0.0126938959758266	0.01403308215948	0.0136413704786496	0.0128703057482062	0.0134561407077871	0.0117369925307668	0.0140824680263586	0.0154530038377041	0.0142048374399973	0.0167088222676924	0.0136029773320572	0.0157450455891516	0.0147191049682775
0.0231570258315212	0.0214762144853656	0.021946945780372	0.0200783220482953	0.0227386814277764	0.0212962012084975	0.0208356154314165	0.0216107815509132	0.0210747623502103	0.0219991451094823	0.0202657938502579	0.0218555709555719	0.020032973674463	0.0188746939004257	0.0209600393696774	0.0187641768623546	0.0197245189613144	0.0187886357628139	0.0182304265846552	0.0178802488776297	0.0156798862145786	0.0166635288976224	0.0164933471630079	0.0153212109053324	0.0142070760675739	0.0135727396712657	0.0138194480781874	0.0129642537784789	0.0143037752181392	0.0139215147001421	0.0131619127218111	0.0134594685411107	0.0118623155237868	0.01404979913362	0.0155680083958725	0.014231786940188	0.0167884319517419	0.0136566752621352	0.0159191657581318	0.0149151808278896
0.0234189684747623	0.0217923246288705	0.0222545602791791	0.0203782646400763	0.0230169241906822	0.021701464390699	0.0212741682265484	0.0219101441279142	0.021523584907975	0.0222708344331517	0.020738623438677	0.022171712042378	0.0203854912826677	0.019337382939391	0.0214721926440804	0.0192141290649326	0.0202002019631943	0.0192086390173462	0.0187547678264325	0.0184476159398694	0.0162862190943705	0.017237946559822	0.0171139002000124	0.0159213429596594	0.0148478081526029	0.0141597112043873	0.0143488760446371	0.0133993209865251	0.0147377295456832	0.0143890172407732	0.0136249698249127	0.0136563203320199	0.0121950842443996	0.014195552083206	0.0158154143187111	0.0144142546762434	0.0169915773759567	0.0138803768795321	0.0162019901615393	0.0152190173788933
0.0237147404013724	0.022151904412974	0.0225997016339707	0.0207128050619554	0.0233209329195134	0.0221336431555696	0.0217589942801078	0.0222441050735716	0.0220081682278971	0.0225766567243313	0.0212424454267189	0.0225297363742026	0.0207771702575538	0.0198532165877891	0.022024783011577	0.0197064652764167	0.0207123459466324	0.0196823260146921	0.0193286291787791	0.019067719481609	0.0169323769402018	0.0178706993467615	0.017788827643949	0.0165828156981377	0.0155691929387931	0.014835336647318	0.01497608487253	0.0139440473079344	0.0152778411285393	0.0149828204640839	0.014202256808081	0.0140072469569424	0.0126832118219121	0.0144853764568469	0.0161628742205964	0.0147208949736843	0.017289908418002	0.0142427629067945	0.0165648027864312	0.0156020231733834
0.0240024880403129	0.0225103636719441	0.0229384377955523	0.0210390471637997	0.0236117817595767	0.0225478229509821	0.0222419631806266	0.0225692034745995	0.0224818801793589	0.0228768134322208	0.0217297185214244	0.022886786854867	0.0211637407979016	0.0203752305026198	0.0225713510651996	0.0201951318083047	0.0212146650787937	0.0201628313285847	0.0199043777871056	0.0196917696896018	0.0175697183091443	0.0185155112411617	0.0184675394185025	0.0172559031383869	0.0163122021533359	0.0155415751697934	0.0156441700220833	0.0145465618538011	0.0158700674316617	0.015644491327449	0.0148394978137531	0.0144667490897441	0.0132713353257032	0.0148791246094396	0.0165764632257953	0.0151162395045579	0.0176530141438186	0.014707907089669	0.0169788317860452	0.0160358553784468
0.024246565979808	0.0228299746507187	0.0232335548914165	0.0213210586331961	0.0238566225996973	0.0229070166668396	0.022682757554732	0.0228489919488083	0.0229062429493742	0.0231375757831056	0.0221617531704606	0.0232064610256263	0.0215084143714377	0.0208646022983264	0.023073495309406	0.020642092144803	0.0216693126293392	0.020611725596727	0.020443151777739	0.0202802490329707	0.018160738808641	0.0191349564031938	0.0191096503733502	0.0179010324462513	0.0170302859037227	0.0162320367078324	0.0163063608780923	0.0151628872798228	0.0164680051795311	0.0163235079659972	0.0154902009698686	0.014990005181336	0.0139087897919881	0.0153364822239881	0.0170240905480474	0.0155652038314941	0.0180514871686009	0.0152400692878856	0.0174176765395072	0.0164948437265916
0.0244187948732351	0.0230810682331517	0.0234558240473166	0.021530947143323	0.024029768631618	0.0231828985801269	0.0230498508427195	0.0230551361957778	0.0232517366674194	0.0233324921859744	0.0225093624016389	0.0234601281570948	0.0217829395660547	0.0212914959913436	0.0235016161362445	0.0210181602897506	0.0220475514287149	0.0209999422842649	0.0209154773926701	0.0208033677954146	0.0186786759707106	0.0197008979689918	0.0196851462400908	0.0184887220138636	0.0176892034977505	0.0168720651679391	0.0169269262805767	0.0157585687828845	0.0170346231468066	0.0169791898486644	0.0161173255736052	0.0155372284441925	0.014553458118802	0.015820889308654	0.0174776572942932	0.0160361763452424	0.0184590456414106	0.0158069437842914	0.0178587616992954	0.0169573525518255
0.0244989096146679	0.0232423090705155	0.023584350300799	0.021649087961299	0.0241130627091874	0.0233557729444144	0.0233205560390945	0.023167669275965	0.0234977421923341	0.0234428135601389	0.0227526635267104	0.023627340432007	0.0219677504758231	0.0216349736722005	0.0238348547274843	0.0213029306775958	0.0223296079521846	0.0213076696532113	0.0213009819433254	0.0212406319058423	0.0191065072861937	0.020194040680121	0.0201736883362827	0.0189987717079638	0.0182657507691729	0.0174376204990608	0.0174805369868481	0.0163085205883565	0.0175423074885598	0.0175806767872972	0.0166931338686529	0.0160756972961972	0.0151726400198545	0.0163016166574624	0.0179141089607508	0.0165026456968967	0.0188537162783532	0.0163813143863548	0.0182839846857282	0.0174063087936174
0.0244745060601358	0.0233004555532883	0.023606387596195	0.0216638836966446	0.024095802690334	0.0234141580631926	0.0234805980554165	0.0231747677801254	0.0236320625193556	0.0234574309828828	0.0228804948460249	0.0236956963605934	0.0220516284292464	0.021882453626887	0.0240606303441709	0.0214842723754179	0.0225041410429405	0.0215237640116191	0.0215877127075427	0.0215800506417018	0.0194358387158163	0.0206031211204317	0.0205636390231294	0.0194192493797602	0.0187462690597406	0.0179138830055127	0.0179510911546135	0.0167961046770148	0.0179721373798524	0.0181060502222565	0.0171982753417602	0.0165801924290061	0.015742413038638	0.0167544539572991	0.0183157078846582	0.0169437331956806	0.0192182851003702	0.0169415256028401	0.0186797996988839	0.0178291773209161
0.0243407058672075	0.0232498678511101	0.0235168816492368	0.0215713013789639	0.0239744131749405	0.0233542088897031	0.0235234836098407	0.0230722896417194	0.0236502751307987	0.0233725348606091	0.0228897012927675	0.0236604077399702	0.022031138600165	0.0220289852600367	0.0241740072784761	0.0215576562162464	0.0225675649933289	0.0216449840266907	0.0217713302041544	0.0218172481095694	0.0196658616978022	0.0209239958796327	0.0208510685158604	0.0197454945682767	0.0191252758802889	0.0182939467447462	0.0183304838970101	0.0172119991984361	0.0183129200663884	0.0185412142758903	0.017620679281283	0.017032581522353	0.016246470391518	0.0171615655260609	0.0186698342912727	0.0173440574140145	0.0195402608213145	0.0174712458414365	0.0190369523604096	0.0182176112283316
0.0240996692246203	0.0230919050182559	0.023317886545739	0.0213743158802781	0.023751972265946	0.0231790847157776	0.0234498050148607	0.0228632017590267	0.0235550312945618	0.0231911170957872	0.0227843962125531	0.0235237137806538	0.0219099710077873	0.0220764618784724	0.0241769981259472	0.0215254366381267	0.0225233310332171	0.0216751676102391	0.0218542825210546	0.0219545756877077	0.0198023969362499	0.0211587223186924	0.0210388186412067	0.0199791930533569	0.0194042823097907	0.0185776869498933	0.0186174836556746	0.0175530875575235	0.0185602235534352	0.0188788091199817	0.0179544971842968	0.0174210488926525	0.0166749116478796	0.0175109352869554	0.0189685359848527	0.0176932554065195	0.0198115493644164	0.0179588822906693	0.0193500161169899	0.0185669274497848
0.0237600137718702	0.022834267009705	0.0230179152693342	0.0210823056785966	0.0234376380241075	0.0228982932799397	0.0232665256456447	0.0225569448072449	0.0233553333619287	0.0229223671496123	0.0225752178634703	0.023294203497163	0.0216982248856232	0.0220328015200408	0.0240778316291883	0.0213961186584588	0.0223811874527274	0.0216243684468667	0.0218449750286466	0.022000232236371	0.0198569723350564	0.0213146389994592	0.021135607837647	0.020127499566028	0.0195907486011289	0.0187707686139484	0.0188167246466169	0.0178214249109759	0.0187154790394962	0.0191172389010198	0.0181991587521562	0.0177392320150896	0.0170231535990628	0.0177956519798784	0.0192079580664613	0.0179853575404314	0.020027971422756	0.0183968647908275	0.0196168234021463	0.0188754949903369
0.0233361454348957	0.0224902822412767	0.0226312264189522	0.0207103897166393	0.0230459719948185	0.0225269950591605	0.022986241774213	0.0221687271229399	0.0230657707421851	0.0225809608897307	0.0222785474635451	0.0229860507992268	0.0214116170960564	0.0219110752088623	0.0238901667092777	0.0211835870950624	0.0221563888106124	0.0215079127645329	0.0217569013978559	0.0219673545872781	0.0198458538405905	0.0214034130574617	0.0211551213819887	0.0202021552221674	0.0196970917079021	0.0188837231328402	0.0189377627492391	0.018023263173982	0.0187851444792672	0.0192598088211795	0.0183585272708168	0.017985373587884	0.0172909845016133	0.0180131576945493	0.0193877202166697	0.0182181167510311	0.0201886992727879	0.0187809101386953	0.0198378439652442	0.0191440827675072
0.0228474681283337	0.0220781050687207	0.0221770101618638	0.0202786520365626	0.0225961225899742	0.022085219133568	0.0226263834194966	0.0217187003326528	0.022705664609232	0.0221862036923837	0.0219156238176737	0.0226181292508708	0.0210705577384711	0.0217285359677531	0.0236322070596289	0.0209062439551275	0.0218687945671266	0.0213453095244086	0.0216076787484411	0.0218730222657068	0.0197889407200009	0.0214400093765682	0.0211150164302617	0.0202185378630359	0.0197396526521001	0.0189310120215165	0.018994123677226	0.018168091876373	0.0187798864719555	0.0193139326150732	0.0184401131698959	0.0181615167294771	0.01748173167724	0.0181645066609555	0.0195102709817793	0.0183923350469646	0.0202956520014181	0.0191093157720553	0.0200155394922158	0.0193751930216742
0.0223174108261784	0.021619763217264	0.0216784097725835	0.0198111682993585	0.0221108076678991	0.021596918190787	0.0222082969677522	0.021230941693048	0.0222980529804779	0.0217609644824809	0.0215114702007747	0.0222129501699692	0.0206990140817846	0.0215054932106265	0.0233256568180768	0.0205859829865692	0.0215417808266582	0.0211589421120248	0.0214179238883333	0.0217371186988994	0.0197084471992946	0.0214415418076606	0.0210357733441476	0.0201945889026846	0.0197375420441524	0.0189300032990939	0.0190022744599237	0.0182676540855852	0.0187137265159398	0.0192903634201702	0.0184543005285671	0.0182727352773749	0.0176015007521316	0.0182536431170691	0.0195802296734376	0.0185112007921757	0.0203528677197385	0.0193823008980847	0.0201537132855198	0.0195723984449425
0.0217721943763114	0.0211399822754124	0.0211613012110503	0.0193347287325089	0.0216150274537128	0.0210887758082179	0.0217561424106447	0.0207321547502061	0.021868442014862	0.0213303290424106	0.0210935444108145	0.0217953588881195	0.0203230808404161	0.02126398562355	0.022994458084693	0.0202469285800511	0.0212008881622511	0.0209724900142969	0.0212099194621577	0.021581005813923	0.0196273263005085	0.0214259874146848	0.0209393432732064	0.0201495791824158	0.0197113078718853	0.0188998038853225	0.0189804654621452	0.0183349124947455	0.0186030992574318	0.0192024039224391	0.018413547589662	0.0183263803289026	0.0176584497984467	0.0182866922067385	0.0196037203480392	0.0185796389527127	0.0203658626541693	0.0196014010207931	0.0202568716963305	0.0197397011978109
0.0212392659038633	0.0206647196895579	0.0206527599527245	0.0188771606421867	0.0211344564235522	0.0205886833967839	0.0212955425752119	0.0202500124418032	0.0214432638323137	0.0209199195849183	0.0206900433237773	0.021390936098485	0.0199692019548964	0.0210262356139455	0.0226632715712268	0.0199138876260601	0.0208721535297873	0.020809082165578	0.0210060535924773	0.0214260035602264	0.0195674565490947	0.0214107808822528	0.0208475818382282	0.0201027115189484	0.0196814156523749	0.0188599234369515	0.0189474212229531	0.0183829661043702	0.0184657828533773	0.0190650606800207	0.0183315347407321	0.0183313262814062	0.0176620728922948	0.0182712561467788	0.0195877040544619	0.0186036753977599	0.0203409862166545	0.0197689193396901	0.0203296163567849	0.0198809356076612
0.0207453708876551	0.0202193770119029	0.0201791853041932	0.0184652147460118	0.0206935191995287	0.0201238437830163	0.0208519502831531	0.0198111223214042	0.0210480277184072	0.0205538873668977	0.0203278535486421	0.0210240954839977	0.0196620604242939	0.0208129236333855	0.0223557104030679	0.0196105184167233	0.0205801374080327	0.0206892714266632	0.020827077990653	0.0212917227048389	0.0195477061150253	0.0214113554545356	0.0207805225667116	0.0200716098150438	0.0196665987429297	0.0188287948550588	0.018920905904316	0.0184239496612459	0.0183196873636938	0.0188941222728477	0.0182222514749848	0.0182972089037481	0.0176224814729748	0.0182157135372285	0.0195393218045135	0.0185898206666571	0.0202847852715577	0.0198874400598351	0.0203760899792679	0.0199992402436491
0.0203143252117779	0.0198267388885354	0.0197641396242437	0.018122112305885	0.0203132564889605	0.0197185502117393	0.0204487621193989	0.0194387038942641	0.0207052385760324	0.0202526930590152	0.0200302481457236	0.0207159548599941	0.0194222724562407	0.0206413972340552	0.0220924164785434	0.0193573142360229	0.0203457626399887	0.0206290263951538	0.0206903114415544	0.0211943720981943	0.0195820899937652	0.0214397499690365	0.0207546239768747	0.0200708069620166	0.0196822157625532	0.0188222414077733	0.0189162491883857	0.0184679810514979	0.018181528526134	0.0187051625619598	0.0180990377684959	0.0182336616201542	0.017549687203718	0.0181285293883546	0.0194652689415592	0.0185444853229582	0.0202033974817655	0.0199594110885302	0.0203995011289476	0.0200966266259058
0.0199646868190674	0.0195048090169896	0.0194260889377507	0.0178650388965997	0.0200092148519179	0.0193918335632569	0.0201053054878544	0.0191502200154312	0.0204322755766885	0.0200309282602986	0.0198145714855439	0.0204821809289627	0.0192641667858058	0.0205240091989775	0.0218891658311959	0.0191696147994442	0.0201842096995916	0.0206380233568318	0.0206079954159973	0.0211452307005373	0.0196783009457267	0.0215034412321906	0.0207811978707245	0.020110398746962	0.0197388166447855	0.0188520457267679	0.0189449770919581	0.0185222476912382	0.0180654686359376	0.0185124991424383	0.0179736236069927	0.0181495721773129	0.0174529058721969	0.0180175948715107	0.0193712293179128	0.0184734459051872	0.0201020006071273	0.0199868051374319	0.020401753112533	0.0201736692871384
0.0197076687773917	0.0192648453194592	0.0191763664372699	0.0177030401068551	0.0197896982206833	0.0191553281975817	0.0198349385322599	0.0189553441759768	0.0202395381382369	0.0198955463886238	0.0196902810097906	0.0203311320357071	0.0191940389956866	0.0204668285303723	0.02175526990966	0.0190559525789304	0.0201032131090378	0.0207185368443549	0.0205860499272677	0.0211495088329333	0.0198368784860616	0.0216045660037581	0.0208652587092892	0.0201950535962194	0.0198411349861676	0.0189248162845591	0.0190137264615212	0.0185903313975329	0.0179818613698813	0.0183281701501001	0.0178552382111774	0.0180523974996019	0.0173399164637766	0.0178896266040945	0.0192614024908836	0.0183813856582319	0.0199843496059306	0.0199708680146268	0.0203831979439337	0.0202293346659747
0.0195457081177698	0.0191099734846245	0.0190177538176945	0.0176358088238192	0.0196547327267581	0.0190117963276232	0.0196435834079219	0.0188546902079341	0.0201292142032261	0.0198448846928527	0.0196577517298909	0.0202626807362995	0.0192092662250335	0.0204689526969633	0.0216925570330072	0.0190170552409815	0.02010210855305	0.0208651406908003	0.0206234477066025	0.0212057940239108	0.0200511672625168	0.0217396537159881	0.0210049954955274	0.0203235377419274	0.0199876709639567	0.0190413357664026	0.0191236096062733	0.018671854804775	0.0179362715903179	0.0181610224909798	0.0177498795266568	0.0179475859815385	0.0172165200234595	0.017749662737176	0.0191381568735652	0.0182715360388393	0.0198524340710083	0.0199119606113069	0.0203425282526675	0.0202609551698153
0.0194720364381062	0.0190347100313001	0.0189440197404004	0.0176536807362265	0.0195959805225265	0.0189546863321126	0.0195290049149081	0.0188396182504033	0.0200949536644233	0.0198687221021161	0.0197081396982096	0.0202680197215972	0.0192985081548459	0.0205225555613558	0.021695140802433	0.0190457241356563	0.0201718518579793	0.0210652612382301	0.0207123182128663	0.0213061795860034	0.0203080432527068	0.0218999057716179	0.0211919570844964	0.0204888315077778	0.0201709172587821	0.0191965031327576	0.0192701297907611	0.0187624916026177	0.01792893152116	0.0180160202069161	0.0176598354050555	0.0178381594017344	0.0170861459126375	0.0176006945326688	0.019001835250481	0.0181454422878853	0.0197062832767251	0.0198094969968956	0.0202768090735143	0.0202643417289433
0.0194713804935712	0.0190255351046056	0.0189405556885424	0.0177388286487068	0.019597622535984	0.0189688652121487	0.0194810192648461	0.018893178236313	0.0201225379359773	0.0199493639960539	0.0198243576746118	0.0203305327743	0.0194429506758265	0.0206136571807651	0.0217500225663892	0.019127614492632	0.0202960029734947	0.0213004375099042	0.0208387439226571	0.0214370381565588	0.0205892250835364	0.0220719572490356	0.0214118955181406	0.0206788002647579	0.0203781524388431	0.0193798665029259	0.0194436469226847	0.0188543281585172	0.0179547318869254	0.017893872501815	0.0175835249386745	0.0177244979585895	0.0169496460176218	0.0174434657184787	0.0188507266886869	0.0180028689071963	0.0195439346894661	0.0196619757717292	0.0201816395989875	0.0202340159163921
0.0195216364878783	0.019062390593692	0.0189859770692648	0.0178673290049302	0.0196380052589931	0.0190323529822151	0.0194826050486436	0.0189919653153585	0.0201913974934498	0.0200634887322346	0.0199829374269287	0.0204275348136985	0.0196182903582184	0.0207234547639419	0.0218383932397738	0.0192427346459936	0.0204524387926256	0.021548015610683	0.0209840770554934	0.0215802793140131	0.0208729004328004	0.0222389778681075	0.021646086611279	0.0208772839221367	0.0205926310580051	0.0195766297876182	0.019630291852623	0.0189365122106601	0.0180037461999792	0.0177910431834202	0.0175156842745017	0.0176043516989321	0.0168053002465957	0.017276457827766	0.0186812027886379	0.0178418496012454	0.0193615658583539	0.0194670962764603	0.020051424383811	0.0201635336214504
0.0195961402035766	0.019120763524231	0.0190543334929288	0.0180116142774595	0.0196917068993805	0.0191186489205255	0.0195116789698087	0.019108469951125	0.0202766482475354	0.0201843497275162	0.0201563654199762	0.0205324872467751	0.0197970279338357	0.02082996426377	0.0219373696691665	0.019367347007883	0.0206154281147736	0.0217829752338569	0.0211265327429094	0.0217148639535773	0.0211354011679526	0.0223819356171634	0.0218728866709883	0.0210654152739105	0.0207949646237695	0.0197689441906713	0.0198131623309687	0.0189960906009665	0.0180621846496748	0.0177001445321556	0.0174478678013236	0.0174730740358655	0.0166490324287088	0.0170960604629656	0.0184879997974599	0.0176588731715528	0.0191537724556562	0.0192219463599945	0.0198797260135015	0.0200458677450938
0.0196660859476686	0.0191739392984023	0.0191174905259856	0.0181428576908667	0.0197316633487504	0.019199176657507	0.0195431820667361	0.0192134769358061	0.0203512640661861	0.0202839416352821	0.0203154525989969	0.0206172601661128	0.0199506712335933	0.0209097135272155	0.0220218647020367	0.019475934522383	0.0207577068716701	0.0219796417054173	0.021242817782029	0.0218183513077964	0.0213527290959555	0.0224808603629546	0.0220692973826429	0.0212229797199481	0.0209645087883895	0.0199372844533752	0.0199736197043703	0.0190189295147368	0.018113608238578	0.0176106564456162	0.017369189359651	0.0173240453518857	0.0164748103650585	0.0168969053124458	0.0182646148678745	0.0174491846035342	0.0189139607801259	0.0189232449399044	0.0196596679042995	0.0198738175636411
0.0197027277024073	0.0191950771818613	0.0191473136099108	0.0182329914426872	0.0197310788699078	0.0192454749386075	0.0195511311387887	0.0192781766152222	0.0203880710194142	0.0203348621697281	0.0204314100419995	0.0206541202776566	0.0200515866036142	0.020939285078258	0.0220663400636488	0.0195429726166287	0.0208522949447434	0.0221131331748296	0.0213096122394397	0.021868308764216	0.0215018237259106	0.0225159893148578	0.0222123736984064	0.0213296723224522	0.0210806258905658	0.0200617482753628	0.0200925353040932	0.0189906245095475	0.0181402214984962	0.0175098658177295	0.0172672024009031	0.017149234238743	0.0162751837566693	0.0166723265211891	0.0180037772032635	0.0172071716003642	0.0186348143747165	0.0185676210128024	0.0193843567044578	0.0196404163472511
0.0196791530771165	0.0191589042332391	0.0191174369146406	0.0182562366126026	0.019664971437669	0.0192309344883307	0.0195103913259406	0.0192758167324478	0.0203613791045371	0.0203117507591545	0.0204774673802971	0.0206172860520453	0.0200743958470533	0.0208965920010273	0.0220462854575478	0.0195443630205885	0.0208739288688186	0.0221604858009151	0.0213047998324243	0.0218434877387451	0.0215615404875199	0.0224687291649263	0.0222803869655498	0.0213661676591408	0.0211237523673508	0.0201231790514711	0.0201513878670414	0.0188973345024652	0.0181240953621214	0.0173839038665123	0.017128817205473	0.0169398352720745	0.0160419036507024	0.0164149011385126	0.01769795381015	0.0169268026347487	0.0183087928092077	0.0181519111812352	0.0190472979079653	0.0193393150407798
0.0195715736064559	0.0190429664717636	0.0190045538681552	0.0181901562271446	0.0195113158833432	0.0191320396992257	0.0193980552598248	0.0191828685572419	0.0202481943052551	0.0201923018921057	0.0204300133466703	0.0204840303078794	0.0199969331379764	0.020761849262127	0.0219393620090443	0.01945849132995	0.0208000937226709	0.0221014658758926	0.0212084134117264	0.0217247339640315	0.0215133578703368	0.0223224145985224	0.0222537208640567	0.0213149721053865	0.021076250486258	0.0201040717323208	0.0201331668060091	0.0187265037292342	0.0180482275274354	0.017218770758973	0.0169411724562806	0.016686925650972	0.0157665680942624	0.0161170229716947	0.0173398542606794	0.0166020834893522	0.0179286253946015	0.0176734599402351	0.018642784531882	0.018965126835004
0.0193601779272735	0.0188284735233904	0.0187892724481898	0.0180163140961992	0.0192518233780214	0.0189291734482273	0.0191944205782205	0.0189797705099143	0.02002904112653	0.0199579155412414	0.0202693231548258	0.0202353918275055	0.0198008367200222	0.0205182569080015	0.0217262171915906	0.0192669394076009	0.0206117019009226	0.0219191125703754	0.0210033098723634	0.0214956447605845	0.0213418557711505	0.0220628727526944	0.0221155198762013	0.0211610662763453	0.0209230570607985	0.0199892652804707	0.0200230775941129	0.0184674614478124	0.0178974031338724	0.0170012678052887	0.0166924077786137	0.016382095373465	0.0154412488142186	0.0157714700929373	0.0169229073965106	0.0162275043902456	0.0174877715314914	0.0171304105131697	0.0181662458061447	0.0185137241672128
0.0190296416629978	0.0185008191514443	0.0184566285738852	0.0177206434779631	0.0188724320061365	0.018607084277563	0.0188836205890472	0.0186513478213461	0.0196884679252961	0.0195940682038514	0.0199799690856356	0.0198565869295194	0.0194718657237275	0.0201524388417403	0.0213910158626243	0.018954915351675	0.0202934909146715	0.021600065571292	0.0206756133810126	0.0211430085122413	0.0210350128057065	0.0216788186507914	0.0218521301470419	0.0208923663314128	0.0206521595926643	0.0197664502632653	0.0198090712525454	0.0181119079877143	0.01765886051557	0.01671979486714	0.0163723137908024	0.0160180222930944	0.015059069158523	0.0153719379097254	0.0164416932229195	0.0157984577097416	0.0169808301124997	0.0165219785270825	0.0176145498527803	0.0179824854926224
0.0185693958100989	0.0180498696244258	0.0179963607937832	0.017293623182486	0.0183635919684168	0.0181551177806002	0.0184539869148962	0.0181870069847883	0.0192153166995503	0.0190904838040186	0.0195510085924673	0.0193372096971529	0.0190000232301354	0.0196546881610842	0.0209217444318431	0.0185114688003402	0.0198342114654383	0.021134728369067	0.020214972847608	0.0206570682997477	0.020584365967417	0.0211621117501316	0.0214533774803065	0.0205000409289639	0.0202549372809026	0.0194265307013816	0.0194822324484228	0.0176543081231477	0.017322792312082	0.0163650043609589	0.0159728609284686	0.0155889804451308	0.0146147205207094	0.0149135233596074	0.0158923237544225	0.0153116152749063	0.0164038909818955	0.0158487059850315	0.0169862608297192	0.0173704939343755
0.017973744336133	0.0174701032352016	0.0174030397686473	0.0167303429561514	0.0177204245977159	0.0175672997143645	0.0178982225838235	0.0175807888393342	0.0186028313799002	0.0184411693987787	0.0189760280743144	0.018671294915284	0.0183795489175673	0.0190190660703122	0.0203103425152778	0.0179295505540817	0.0192266645250148	0.0205173084934946	0.0196146764799673	0.0200316492856213	0.0199850681242525	0.020507903086998	0.0209127241318389	0.0199787213858942	0.0197264056769706	0.0189638814851316	0.0190370649458955	0.0170922209727045	0.0168827249006284	0.0159303286028309	0.0154886262039798	0.0150912851750082	0.0141049206391542	0.0143931594300827	0.0152727765090109	0.0147652634200623	0.0157548309388986	0.0151126987802768	0.0162818570090023	0.0166786938762861
0.0172419067558108	0.0167606713362978	0.0166761329019718	0.0160305267931037	0.0169428285006347	0.0168423418697067	0.0172134532586078	0.01683134801087	0.0178486664748112	0.0176443659526509	0.0182531031739607	0.0178573030138229	0.017608827596503	0.0182433931150265	0.0195527071977765	0.0172059623006979	0.0184676310059109	0.0197457656223212	0.0188716589887955	0.0192641834262407	0.0192358712031357	0.019714699756926	0.0202273405508569	0.0193266408246656	0.0190654037631773	0.0183765419449164	0.0184717139690425	0.0164266026586352	0.0163358248729569	0.0154124142807446	0.0149171496442653	0.0145236913725657	0.0135288318851041	0.0138100120112787	0.0145831938357374	0.0141596025424175	0.0150335651930524	0.0143178576760951	0.0155039222204938	0.0159100151746059
0.0163780514613944	0.0159254420499683	0.0158200777165668	0.0151985790451234	0.0160356070782907	0.0159836311710874	0.0164012125720396	0.0159419171189715	0.0169548489426776	0.0167024543449455	0.0173847248690741	0.0168980781671702	0.0166902478800476	0.0173291632512032	0.018648604686663	0.016341229943151	0.0175577242479722	0.0188216895947415	0.0179864293147692	0.0183556588977709	0.018339057450899	0.0187843711932424	0.0193981238499531	0.0185457372901951	0.0182747642829013	0.0176663866300938	0.0177881662969533	0.0156621268491795	0.015683185859898	0.0148115093613053	0.0142592625786491	0.0138877723449336	0.0128884718337915	0.0131658633681711	0.0138261712733749	0.0134970261453043	0.0142422734558274	0.0134701208839839	0.0146573299000838	0.0150694785725941
0.0153913849900453	0.014973086263101	0.0148444429425059	0.014243728708239	0.0150087060416846	0.0149992621108643	0.0154674099951798	0.014920316702762	0.015927745445125	0.0156218539508621	0.0163777383531508	0.0158008336499399	0.015630039932425	0.0162814053624306	0.0176015155197083	0.0153394250311548	0.0165011854316277	0.0177501237183563	0.0169629406150146	0.0173105172687175	0.0173003389461636	0.0177221218330351	0.01842969390456	0.0176417586553221	0.0173615152209725	0.0168393191505162	0.0169924735487856	0.0148075820653361	0.0149301572516294	0.0141318573311888	0.0135194420625662	0.0131883179729257	0.0121891639145648	0.01246551931156	0.0130070704390787	0.0127824026830301	0.0133856296926208	0.0125777471047279	0.0137494479285291	0.0141643009121915
0.0142963734037386	0.0139172730713914	0.0137642775478063	0.0131803773330904	0.0138776837700095	0.01390218563216	0.0144223287486101	0.0137790919746135	0.0147780999021163	0.0144129585770683	0.0152433522897097	0.0145772387272937	0.0144381245397044	0.0151085146731494	0.0164184338583262	0.0142079540807478	0.0153056351114935	0.0165393443254432	0.0158084206610564	0.0161365203001546	0.0161287477325143	0.0165364594174784	0.0173304027955311	0.0166244162295526	0.0163371757038085	0.0159055469794422	0.0160950544891411	0.0138764259203749	0.014086792311392	0.0133821641149674	0.0127062635105329	0.012433802883543	0.0114400945333139	0.0117172914419538	0.0121344090460487	0.0120233924591619	0.0124710785676845	0.0116516822439554	0.0127904052184433	0.0132040258537091
0.0131131947835469	0.0127770573634388	0.0126007858920021	0.0120288105824852	0.012664595631158	0.0127105775654803	0.0132807080993252	0.0125359055082891	0.0135212417367238	0.0130901785712425	0.0139973060379663	0.013243731531947	0.0131280224327732	0.0138220797794313	0.0151096395614467	0.0129573362831971	0.0139817897508625	0.015200605031786	0.0145331805725716	0.0148446120633954	0.0148365480157302	0.0152392010483363	0.0161124072331421	0.0155076528429373	0.0152182374830189	0.0148800176492146	0.0151111500823874	0.0128876057742917	0.0131685196889624	0.0125762142790809	0.0118330503283823	0.0116369874522724	0.0106550637782232	0.0109336207377475	0.0112204054584883	0.0112308409745646	0.0115092235575498	0.0107060710417325	0.0117934793108582	0.0122007162035098
0.0118685511201129	0.0115775582190726	0.0113825085807161	0.0108165039272638	0.0113995400394571	0.0114485791907177	0.0120619791580692	0.0112144091149633	0.0121776423598664	0.0116722137490042	0.0126603450909074	0.0118222901862281	0.0117169159294211	0.0124367435490961	0.0136884652732525	0.0116009996373013	0.0125431497958989	0.0137478534305961	0.013150424534091	0.0134488146033514	0.0134392238173433	0.0138455881505147	0.0147918833205255	0.0143101249816525	0.0140269683038274	0.013783132753131	0.0140615300612345	0.011866783888329	0.0121971776057412	0.0117337178775137	0.010918853798941	0.0108157192425953	0.00985352803061534	0.0101319166172511	0.0102817890404197	0.010419295905177	0.0105144265238133	0.00975899168921301	0.0107756879792837	0.0111692585671277
0.0105969818098575	0.0103510199001828	0.0101471673818404	0.00958025776251218	0.0101230826667196	0.0101476227073259	0.0107907443883672	0.0098459822502134	0.0107741535687094	0.0101828063048697	0.0112592729857471	0.0103421145311035	0.0102260598480427	0.0109701676543314	0.012171094208344	0.0101551544017688	0.0110056650791828	0.012197429425423	0.0116760969253866	0.0119662260117472	0.011955645309101	0.0123746452250653	0.0133895221786889	0.0130560538429352	0.0127927360472608	0.0126419033271921	0.0129735728663187	0.0108480928822831	0.0112025740592073	0.0108814414593528	0.00998991956564336	0.00999397632307655	0.00906199020707246	0.00933565965244055	0.00934102216195257	0.0096076850236843	0.00950577014608564	0.00883348551407134	0.00975868841642159	0.0101278491250753
0.00934277031835982	0.00913827355394652	0.00894403865721071	0.00836899117267504	0.00888924458981451	0.00884857574738343	0.00949761608525445	0.00847294544624519	0.00934655297448918	0.00865250864881984	0.00982904257118905	0.00884307907751076	0.0086820032274915	0.00944324671984414	0.010576461256818	0.00863888458224935	0.00938738444727033	0.0105677600759949	0.0101288371682111	0.0104172633113433	0.010408634048294	0.0108500613678971	0.0119315609959216	0.0117766789034522	0.0115541066915452	0.0114917415779523	0.0118828241145921	0.0098763644708163	0.0102246701470253	0.0100545470410446	0.00908173115570947	0.00920307630299009	0.00831557012837571	0.0085756835161361	0.00842807008926918	0.00882013367965704	0.0085085942737814	0.00795885606048972	0.00877006749898135	0.00909874368205836
0.00816242215970401	0.00799050661198439	0.0078357596204012	0.00724529021235955	0.00776678395210611	0.00760480584894562	0.00822058860528364	0.00715388375566646	0.00794443345971849	0.00712269663624092	0.00841654407186531	0.00738231798872195	0.00711978613591747	0.00788091027480902	0.00892643423546507	0.00707485179845474	0.00770810175456267	0.00887908298656826	0.00853019798709146	0.00882647990994779	0.00882644158603606	0.00930221494126505	0.0104518279907263	0.010512618996338	0.0103618897797867	0.0103789864240728	0.0108349645021204	0.00900909482319383	0.00931609050480161	0.00929768372885158	0.00824133652021861	0.00848264274580377	0.00765891630237696	0.0078911564858551	0.00758264251572956	0.00808671897991257	0.00755681853316658	0.00717184841940588	0.00784492913267177	0.00810933978439787
0.00712814364122894	0.00697180728981661	0.00689711072906457	0.00628027860486967	0.00683314081831387	0.00648616096931374	0.00700755695931826	0.00597059708890821	0.00663933161885369	0.00565496826650669	0.00708632759531711	0.00604449276483038	0.00559114580243165	0.00631436445022206	0.00724678611535238	0.00549192020093644	0.00598903119843318	0.00715328748246927	0.00690551988678931	0.00722481315687611	0.00724646106204012	0.00777280101975822	0.00899568123181721	0.00931734462381088	0.00928267333873747	0.00936368472574308	0.00988749820261679	0.00831571229980538	0.00854342798605928	0.00866454429718771	0.0075284844624951	0.0078802144250004	0.00714426954935855	0.00732892501799696	0.00685598958361681	0.00744353441456737	0.00669594222475549	0.00651639836240234	0.00702708005024057	0.00719354165660654
0.00633644074155065	0.00616745118849888	0.00621053487492012	0.0055380186336662	0.0061586298708636	0.00558695496454816	0.00592402581983367	0.0050339240312855	0.00553309279990686	0.0043564127906552	0.00592536498584968	0.00494925090889985	0.00418452948364588	0.00478703022918475	0.00557077794448389	0.00393499372006152	0.00425265273375017	0.00541419809317192	0.00528662864749299	0.00565579026896362	0.00572488040083567	0.00632550828178582	0.00762724536640355	0.00826110713103964	0.00840022083779596	0.00852035406546222	0.00910896736368329	0.00786923719317933	0.00798328016842383	0.00821339889809041	0.00701182223659778	0.00744738562734851	0.00682337652521091	0.00693875676267658	0.00630918751265073	0.00693073225413006	0.00598521320247516	0.00603919366500207	0.00636776783811545	0.00639297442278374
0.00592944321156753	0.00571322814927484	0.00586793986608201	0.00507069812513425	0.00580223106019465	0.00505738623560364	0.00509440636273611	0.00449694239527848	0.00475281408864633	0.00347519698070399	0.00503789808836713	0.00424451994809855	0.00305879698919625	0.0033696098528954	0.0039540870735385	0.00250706296847219	0.00252384460652871	0.00368997845768263	0.00372098911843491	0.00419441522031474	0.00436311234241346	0.00506916555756032	0.00644094115903798	0.00743166611241277	0.00780761636299619	0.00793109187002197	0.008571368427479	0.00772618912377094	0.007707090297095	0.00799595756298615	0.00675506697022512	0.0072301825347798	0.00673264321776619	0.00676233657446926	0.00600208616959242	0.00658673454540067	0.00549384118564382	0.00577822737799643	0.00591844748426896	0.00575663534912716
0.00606374685281339	0.00579507288001443	0.00596876825713735	0.00498242537859895	0.00584930936940095	0.00512674548293504	0.00485578945960804	0.00457961925646685	0.00442764124274439	0.00352034998906023	0.00453552592775157	0.00413547753093207	0.00246299980986619	0.00218834764625735	0.00256260275727171	0.00149295103841118	0.000911811397600742	0.00203388533547087	0.00233005070689147	0.00301278089961984	0.00337282348282131	0.00418851261648847	0.00557165535250163	0.006922248620361	0.00758099824730204	0.00766451343397801	0.0083321376354237	0.00790174307211267	0.00775509946667771	0.00804094937092139	0.0067939127077147	0.00725455738377336	0.00687907704034281	0.00681858840971334	0.00597035853986001	0.00643818125787787	0.00528245491871281	0.00574694785804179	0.00571568640936484	0.00533551605768983
0.00669789609442684	0.0063998443656201	0.00652593104090483	0.00546406349562979	0.0063850979606252	0.00579125504976378	0.00535744791926125	0.00530067208990713	0.00465743466767551	0.00434016062893685	0.00455800627160856	0.00478826972538204	0.002892507527917	0.00181474930312858	0.00197776892521716	0.0015758997680501	0.000924356236000144	0.000928152255145849	0.0020474604433754	0.00253550033277842	0.00309627209634211	0.00389560780201025	0.00517352181848078	0.0067969011296121	0.00774126231109054	0.00774582755701328	0.0084113463437947	0.00836070152109457	0.0081162585845633	0.0083417935209637	0.0071181656327211	0.00751477901891481	0.00723800658301619	0.00709487538507104	0.00620463269136344	0.00648957227390447	0.00537078408443499	0.00592534608433739	0.00576408573461079	0.0051666448281029
0.0076076883830882	0.00728356329871302	0.00738848346461013	0.00639098043601766	0.00729435400399628	0.00675071077662712	0.00617478857887443	0.00633908537155529	0.00537817404200882	0.00545039334605335	0.00515683787548876	0.00589965502247664	0.00403093511196281	0.00282457294923921	0.00238657523739645	0.0029187402642992	0.0024529114406142	0.00145409944153831	0.00277113645535694	0.0030111550951247	0.00360660224286971	0.00423019333660539	0.00532288978244315	0.00704944012532028	0.00823795530208832	0.0081421027628916	0.00878125724235456	0.00903394567037415	0.00873371770708192	0.00885889571735643	0.00767595343899799	0.00797464006691925	0.00776353501830336	0.00755186493248719	0.00665391305623082	0.00671998752389111	0.00572037230019053	0.00626689951626273	0.00603027310760495	0.00524839576657506
0.00861921695033158	0.00826491283711816	0.00838016130085108	0.00745899018861965	0.00835610827494811	0.00780316752130267	0.00709170481065364	0.00746666939756032	0.00635457533396781	0.00664636069784004	0.00609645865375829	0.00714071819208452	0.00527399024432122	0.00397425665481846	0.00342766062057613	0.00426547038375221	0.00394534055362941	0.00288525884471123	0.00381975423708096	0.00398396602682097	0.00456046175768653	0.00500917603749586	0.00592735149605737	0.00760128759595573	0.00897540468571342	0.00877799294781662	0.00937813412088098	0.00984403364935524	0.00952994719211318	0.0095346628316244	0.00839611730909765	0.00858098005602095	0.00840264953333532	0.00813769488160955	0.00724968650097708	0.0070899702293797	0.00625560910409268	0.00671518408614231	0.00645478936152004	0.00553153326147175
0.00963498284898703	0.00924944734980027	0.0093878109412315	0.00852137560534218	0.00943143023461109	0.00885116108164814	0.00802139005898091	0.00857781345242404	0.00739797295030228	0.00782790914863804	0.00713427477515247	0.00837137797367758	0.00647468797940219	0.00511503023231041	0.00464907614094137	0.00554054575577752	0.00533040979415163	0.00425488454903226	0.00497959792092391	0.00509945691364689	0.00566112495795682	0.00600041997154033	0.00680129824436087	0.00834344201044175	0.00985223378632818	0.00956555238496026	0.0101251336280143	0.0107218024617282	0.010429426353084	0.0103092983006283	0.00920946020061315	0.00927864059220876	0.00910533437803267	0.00880089460146365	0.00792727773480842	0.00755321233050097	0.00689800865607141	0.00721762350002483	0.00697241362172879	0.0059427267619376
0.0105974628581403	0.0101830523356787	0.0103462525043365	0.00951501419487973	0.0104490196382289	0.00984020280347462	0.00891163303583461	0.00961641879256299	0.00840772565246109	0.00893733110115016	0.00814819335778189	0.00952755829542821	0.00757892272456901	0.00617838309599176	0.00583823376062815	0.00671124129695967	0.00658900324690251	0.00550513802058287	0.00611685090639892	0.00620287832194757	0.0067594214605932	0.00704309557319213	0.00778574188006175	0.00917608428406588	0.0107834326284347	0.010425408830863	0.0109500392520539	0.0116115710904313	0.011368909917652	0.0111298060524891	0.0100585831637044	0.010019094756604	0.0098290877563324	0.00949700238435875	0.00863446004586989	0.00806584210499741	0.00758413552601238	0.00773148224437689	0.00752652995071119	0.00641361290039233
0.0114697829987239	0.01103122708908	0.0112162117159926	0.0104061359427422	0.0113689384954898	0.0107358469784402	0.00972625544348604	0.0105480828894616	0.00933007133444556	0.00993851154188012	0.00907798729811068	0.010573133193877	0.00855713540149732	0.00712772092055122	0.00692420627537642	0.00775735107106667	0.00770558221215345	0.00661492832005118	0.00716616676631601	0.00722358829874561	0.0077824364952124	0.0080465030857295	0.00877678212583026	0.0100225447370401	0.0117044276165814	0.0112941128987856	0.0117928297753458	0.0124703506943418	0.01229875211739	0.0119526782104832	0.010899042795077	0.0107629292003539	0.0105396626270464	0.0101901215591886	0.0093317404478974	0.00859081775818273	0.00826770760495142	0.00822440645946244	0.00807364418184275	0.00689232190958087
0.0122276060708538	0.0117712370726807	0.0119731866863455	0.0111743084068613	0.0121669035212843	0.011515434363644	0.01043990261341	0.0113503520043539	0.0101338379953239	0.0108077557343775	0.00989001321079479	0.0114853050597968	0.00939063204764703	0.00794126850083918	0.00787542468110328	0.00866478999915811	0.00866736993950147	0.00756964397131922	0.00809327158100302	0.00812411033122788	0.00869017365056847	0.0089593411617936	0.00970989794448685	0.0108276422892082	0.0125677370730801	0.0121235107606699	0.0126064601882931	0.0132653984831058	0.0131808260119763	0.0127434102634423	0.0116972119333026	0.0114792558801173	0.0112101691744346	0.0108521484543214	0.00998994302401347	0.00909876859945012	0.0089160633019598	0.00867286169239637	0.00858228802648439	0.00734267566512669
0.0128555843829681	0.0123888530417341	0.0126025068950903	0.0118073619852744	0.0128282606233703	0.0121646770918942	0.0110357213150281	0.0120088760575709	0.0108004459565642	0.0115296116649364	0.0105643037424397	0.0122495209723809	0.0100675195516264	0.00860566677255133	0.00867421091185826	0.00942384480548905	0.00946447461592926	0.00835845766674665	0.00887785786196667	0.00888185351359788	0.00945819079092278	0.00975058824737079	0.010543948416202	0.0115522592836046	0.0133386403072781	0.0128777264011505	0.0133550153722225	0.0139719311786601	0.0139860048469059	0.0134750831342871	0.0124277895973452	0.0121442702090538	0.011819821959773	0.0114614218189877	0.0105877200422712	0.00956725299664527	0.00950636431143145	0.00906031908627431	0.00903045634817912	0.00774036399035475
0.0133457737136138	0.0128769272378781	0.0130971770562889	0.0122996203657451	0.0133456115258042	0.0126761602265158	0.0115041537263593	0.0125158194669796	0.0113198755489958	0.0120949968672654	0.0110897469736585	0.0128575244580871	0.0105813612577663	0.00911364327091188	0.00931018027542803	0.0100287416925287	0.0100901526606088	0.00897394823147917	0.00950731570212643	0.00948242511277499	0.0100707877402865	0.0104005292821163	0.0112517911968694	0.0121687138223679	0.0139918171847265	0.0135302653974839	0.0140114912059916	0.0145714333601826	0.01469215335702	0.0141269849094042	0.0130718650176534	0.0127398935914924	0.0123528503308558	0.0120015035720089	0.0111096860813461	0.00997964157280169	0.0100228569372235	0.0093758101094198	0.00940334358777989	0.00806968356661408
0.0136970027153818	0.0132348340419767	0.0134570068511836	0.0126513506024383	0.0137179259928099	0.0130487446588105	0.011842381708121	0.0128692866618227	0.011689081761808	0.0125004379932825	0.0114622359329789	0.0133066386887595	0.010930851322731	0.00946329660299751	0.00977832456761953	0.0104776852913824	0.0105411200091315	0.00941219780287953	0.00997441635094837	0.00991701939558268	0.0105181913600453	0.0108966853612463	0.0118153517641184	0.0126576349168619	0.014509097743022	0.0140618704882071	0.0145559765326045	0.0150505141306721	0.0152827306499601	0.0146835441104189	0.013615600907551	0.0132527432632111	0.0127976920815983	0.0124602635468276	0.0115451676728731	0.0103241188243874	0.0104551256316635	0.00961292377618604	0.00969174428005824	0.00832135981659818
0.0139147665406893	0.0134683701343256	0.0136883782574045	0.0128687595657153	0.0139503400481226	0.0132874511967651	0.0120542071835758	0.0130732807785082	0.0119115193007321	0.0127478940485862	0.0116840713510765	0.0135996164071982	0.0111199795659664	0.00965813481491976	0.0100785519187317	0.0107731194952634	0.0108179102535068	0.00967305993467022	0.0102764768979959	0.0101813626359768	0.0107953450786298	0.01123192374201	0.012223057378896	0.013006006811768	0.0148780321608509	0.014459077907971	0.0149743462011194	0.0154001646276612	0.0157458725137794	0.0151335760821617	0.0140493865822982	0.0136734153738933	0.0131464414880595	0.0128292447756149	0.01188740541168	0.010592925473745	0.0107970298906403	0.00976915944882214	0.00989102142948045	0.00849120924496116
0.0140114286326755	0.0135899030035148	0.0138043371090584	0.0129642736507653	0.0140543102495613	0.0134036192441101	0.0121502274440735	0.0131379913890955	0.0119972468784003	0.0128449300341391	0.0117639863122709	0.013744793522287	0.0111585158256426	0.00970758168657712	0.0102158241371814	0.0109221386476392	0.0109253072658214	0.00976055514460376	0.0104151559995584	0.0102753261066622	0.0109014057752057	0.0114035649270325	0.0124684790071441	0.0132059709841332	0.0150909949318824	0.0147132805300356	0.01525737110168	0.0156152847489943	0.0160738029473036	0.0154697716729767	0.0143673063661947	0.013996004400953	0.0133944882175535	0.0131032395425946	0.0121330571397477	0.0107818240629777	0.011046069177454	0.00984553142049618	0.0100004744837392	0.00857935533563307
0.0140065802703534	0.013618606228853	0.0138248088517671	0.0129569574673731	0.0140479520914642	0.0134152036105331	0.0121481744824491	0.0130803096247165	0.0119633737742809	0.0128051389438172	0.0117175247000347	0.0137564257370704	0.0110627696543827	0.00962788088931109	0.0102006548649658	0.0109370381683478	0.0108729011418902	0.00968343327230355	0.010396587462988	0.0102028839228862	0.010839600136983	0.0114129799719406	0.0125496013776616	0.01325409204367	0.0151446220345909	0.0148201263107063	0.0154001244923375	0.0156943850276845	0.0162624598240462	0.015688355043991	0.0145668091731618	0.0142177841496971	0.0135402887798641	0.0132800106144177	0.012281893469226	0.0108897349918228	0.0112030063741145	0.0098463413836817	0.010022971022716	0.00858979450735192
0.0139273828558937	0.0135805894783985	0.0137767408319264	0.0128729274017295	0.0139564146544548	0.013347065053861	0.0120732404324598	0.0129244803461006	0.0118346949921014	0.0126487563609941	0.0115676063294622	0.0136551260063744	0.0108566097803175	0.00944338370592944	0.0100499369750493	0.010836005334815	0.0106758386158137	0.0094559965090404	0.0102317718811107	0.00997231798620935	0.0106173171325389	0.0112654628476614	0.0124684368990066	0.0131509064423024	0.0150394550542536	0.0147791323939375	0.0154015879061235	0.0156394024124105	0.0163112571066047	0.0157888531871688	0.0146485035903143	0.0143389925963199	0.0135852263649118	0.0133601076317046	0.0123366135128305	0.0109184914688985	0.0112716430638532	0.00977905477402558	0.00996474806195476	0.00853017993699373
0.0138086154390605	0.0135086457817713	0.0136939087786552	0.0127455389164649	0.0138120821599674	0.0132310411926978	0.0119581024325744	0.0127027297859412	0.0116443201318666	0.0124033915705879	0.0113450752375463	0.0134682946091865	0.0105726640925249	0.0091881005154542	0.00978814375837956	0.0106439158293944	0.0103558583441084	0.0090993313231001	0.00993724596510979	0.00959669023273057	0.0102464263098537	0.0109702993532368	0.0122308489750143	0.0129006509747122	0.0147797191012637	0.0145934399407715	0.0152643903068588	0.0154555924921878	0.0162229346893314	0.0157739360652692	0.0146160302457788	0.0143626787449744	0.0135335276479204	0.0133467429749253	0.0123027331625091	0.0108726714015369	0.011258677494158	0.00965422616066689	0.00983531660599948	0.00841172938327909
0.0136919876167368	0.0134412394571438	0.0136160322300496	0.0126149887305336	0.0136542617377228	0.0131054679242878	0.011842215393223	0.0124555337655136	0.0114339488372978	0.0121046937296305	0.0110888895291631	0.0132303455841753	0.010253407406368	0.00890700352038081	0.00944893870287331	0.0103930881713091	0.00994269419676133	0.00864313699605713	0.00953610254667923	0.00909469733294999	0.00974389319391828	0.0105410310497097	0.0118465321408229	0.0125111194190825	0.0143731973332862	0.0142696674343328	0.0149946392139726	0.0151514766883204	0.0160034667873258	0.0156492985386279	0.0144759806542591	0.0142945807051554	0.0133922135835079	0.0132457013752647	0.0121885118565426	0.0107594719457341	0.0111735947435123	0.00948541420630472	0.00964741282631352	0.00824916872296739
0.0136241386510876	0.0134203400596773	0.0135867946506114	0.0125268206075044	0.0135278560981627	0.0130137038083586	0.0117698612748139	0.0122309157756118	0.0112531931762787	0.011796544982377	0.0108454273549128	0.0129823832791814	0.00995140162438306	0.0086557571322016	0.00907705565145226	0.0101236063202925	0.0094758259883601	0.00812827110786718	0.00905943824479524	0.00849213032374328	0.00913284785424857	0.00999597044730115	0.0113291496531835	0.0119936318344438	0.0138311909599923	0.0138178437143538	0.0146018209067012	0.0147388327213605	0.0156620129029731	0.0154235627025825	0.0142378413107998	0.0141430101243816	0.0131710646193032	0.0130652627625942	0.0120048882012335	0.010588594898259	0.0110285437332244	0.00928900726170329	0.00941692990581119	0.00806059606053868
0.0136528283307602	0.0134879111742349	0.0136504733174645	0.0125287811269612	0.0134804563873671	0.0130012042881875	0.0117866082770448	0.0120819026512034	0.0111570770244512	0.0115300250893373	0.0106663044016974	0.0127708097617193	0.00972732937939256	0.00849669495856692	0.00872975243379709	0.00988244489402343	0.00900619225457195	0.00760967910441719	0.0085481820318883	0.00782427642081456	0.00844435903987288	0.00935907828981915	0.010696674187488	0.0113631310651643	0.0131685753295679	0.0132514197503358	0.014098759493283	0.0142327206196062	0.0152109033133772	0.0151081819637541	0.0139139448005343	0.0139187194352926	0.0128825784720246	0.0128161183582153	0.0117653907041257	0.0103721070895472	0.0108381509515987	0.00908384878513167	0.00916273505361753	0.00786709449470801
0.0138213847436461	0.0136813549927147	0.0138472558515434	0.0126657572422341	0.0135575593954583	0.0131109697494414	0.011934356209389	0.0120613723667414	0.011200807186485	0.0113600991667668	0.0106043156224419	0.0126442799799001	0.0096441649995476	0.00848960061099781	0.00847587040683753	0.00972033231282607	0.00859658831258713	0.00715798947502598	0.00805480077602145	0.00713959152141097	0.00772022062596565	0.00866135835424626	0.0099720248045462	0.0106384514514733	0.012403983824437	0.0125873722216911	0.0135016319520352	0.0136515330516431	0.014665653894996	0.0147173258826782	0.0135194060369048	0.0136347256509774	0.0125418894275609	0.0125112556043952	0.0114859771095803	0.0101242290719002	0.0106192098224331	0.00889051935200889	0.00890622935718185	0.00769185525554076
0.0141624895728742	0.0140288106515868	0.0142079361758916	0.0129733371111117	0.0137964095097536	0.0133778593373565	0.0122458361436864	0.012214489339793	0.0114316078367666	0.0113392483013242	0.0107075821617145	0.0126487038761327	0.00975695874942531	0.00867971655683811	0.00838882878635435	0.0096856616359607	0.00831803566584952	0.00685557246749731	0.00764326514439977	0.00650428256870449	0.00701680422290135	0.00794289778396192	0.00918414242976427	0.00984283912597731	0.0115601729993736	0.0118464216962557	0.0128300365144943	0.0130170433957768	0.0140450011606318	0.01426771679257	0.0130720101939287	0.0133060584705131	0.0121666006314303	0.0121657778376188	0.0111847350454306	0.00986098901246252	0.0103901737261186	0.00873012902457498	0.0086704618108994	0.007558560634278
0.0146932311927309	0.0145455071969141	0.0147493075250534	0.0134717103321499	0.0142200647489341	0.0138231412986491	0.0127398760485588	0.0125706835793574	0.0118793119436793	0.0115086999506665	0.0110124007616196	0.0128208122553077	0.0101008454236376	0.00908906602856597	0.00853069364562257	0.00981636770315852	0.00823885882113172	0.00678197743514692	0.00738397803537104	0.00600457551664197	0.00640863343139275	0.00725536795444589	0.00836966239552256	0.00900483675903986	0.0106646392494617	0.0110533873149683	0.0121070994934063	0.0123543896844489	0.0133709330820336	0.0137783747274008	0.0125919977913633	0.0129493929433112	0.0117764549503793	0.0117966100515379	0.0108813525190681	0.00959966227724158	0.0101703802676884	0.00862254974574635	0.00847861033430938	0.00748893142825529
0.0154131724803914	0.0152321342109051	0.0154717677172121	0.0141623054879401	0.0148338412149245	0.0144511474621154	0.0134187408878493	0.0131383855378989	0.0125497311989261	0.0118901651998994	0.0115359840429896	0.0131819492943776	0.0106829331232198	0.00971483164955125	0.00893255610809293	0.0101327410019762	0.00840709994203901	0.00699032410307473	0.00734025932564701	0.00573728174251077	0.00598629103964161	0.0066636691362423	0.00757518773064126	0.00815964486055747	0.00975054454781834	0.0102376695055567	0.0113595691773751	0.0116918668361438	0.0126686564589574	0.013270206807812	0.0121016617083469	0.012582521378704	0.0113927406635781	0.0114220255837395	0.0105962529150404	0.00935791390999199	0.00997895853110302	0.00858421445601059	0.00835176828989853	0.00749974712227382
0.0163058738192432	0.0160755562165965	0.0163600270993069	0.0150286832238547	0.0156255001195995	0.0152493500632994	0.0142684259330777	0.0139048409689201	0.0134246806151619	0.0124819681562819	0.0122719332520589	0.0137344151952418	0.0114827123059688	0.0105333490330278	0.00958571191100742	0.0106344002550383	0.00883536870267451	0.00748828760809431	0.0075488791491981	0.00577834535583543	0.0058380289414324	0.00624275505104693	0.00685944205058501	0.0073509147090551	0.00885788984683332	0.0094337474519925	0.0106177649885333	0.0110602981852681	0.0119663765096536	0.0127653555157529	0.0116246368948502	0.0122236214930227	0.011037311545151	0.011060918333326	0.0103493123241503	0.0091525934281629	0.00983343166181449	0.0086258966016521	0.00830627725618177	0.0076001560732665
0.017342850593326	0.017051476423158	0.0173865245735067	0.0160410209907631	0.0165687720224207	0.0161916635593649	0.0152618338114152	0.0148406194627907	0.0144684620945415	0.0132613634261619	0.0131918172561767	0.014461949528333	0.0124601702815358	0.0115068669198182	0.0104506665210796	0.011302366484782	0.00949941481903193	0.00823855719055742	0.00800702995370671	0.00614394533425126	0.00601232566436388	0.00606292950747818	0.00629255150775167	0.00663226714128879	0.00803446163504052	0.00868131407586787	0.00991510358871281	0.010491644104814	0.0112946637700259	0.0122862099397368	0.0111847461755696	0.0118902957616905	0.0107311290619417	0.0107317571315606	0.0101581710814926	0.00899822282169653	0.00974812446077797	0.00875110042441628	0.00835123986481104	0.00779027964806511
0.0184883196659306	0.018128133064511	0.0185160959647613	0.0171619122017648	0.0176284591899389	0.0172433935527482	0.0163636022670554	0.0159062530004183	0.0156366219843059	0.0141912363269365	0.0142526745663403	0.0153339779689886	0.0135662886989118	0.012590876134269	0.0114739389574477	0.0121045709746768	0.0103504330655661	0.00917767723282434	0.00867672000700486	0.00678497110303712	0.006490230685681	0.00616257537647909	0.00594651680253676	0.0060659996688968	0.00733506447058596	0.00802415722423118	0.00928671851515309	0.0100164768157472	0.0106850726487331	0.0118540089328248	0.0108043041708722	0.0115983975743597	0.0104923484408657	0.0104512146171234	0.0100363283490986	0.00890537009092546	0.00973260104495546	0.00895562241745209	0.00848705184365229	0.00806165223753856
0.0197034128404326	0.0192700066455801	0.0197103547211994	0.0183513847221099	0.0187652995522281	0.0183660273725059	0.0175348837571926	0.0170583623340207	0.016882998282583	0.0152276461492146	0.0154060649335301	0.016311559521011	0.0147511880547498	0.0137400985195701	0.0126008023363243	0.0130021975970266	0.0113306505635468	0.0102374001364949	0.00950156928539256	0.0076197881722142	0.00720029437438883	0.00652719220525857	0.00587208108468823	0.00571352105647215	0.00681600761218053	0.00750626824350883	0.00876654796874669	0.0096601981954527	0.010167655703544	0.0114870549178495	0.0105019243463835	0.0113607244256551	0.0103341840381743	0.0102325760098685	0.00999141282295537	0.0088792576981235	0.00979045134981552	0.00922843552690706	0.00870553346123374	0.0083991992987066
0.0209492595356124	0.0204408325799257	0.020930939401062	0.0195702731270117	0.0199396089742826	0.0195208230078951	0.0187369420388261	0.0182539582662111	0.0181637995337527	0.0163256727542685	0.0166046697645289	0.0173528426833069	0.0159685658929179	0.01491214640258	0.0137812694275892	0.0139549133948806	0.012384006006268	0.0113567847583132	0.0104226328584589	0.00856744272387629	0.0080566117762731	0.00709803153494884	0.0060724315690138	0.00561342361309424	0.00652186747402374	0.0071638375639465	0.00838252338390002	0.00943856432312439	0.00976728064364069	0.0111987241355173	0.0102901332011356	0.0111857374588311	0.0102630314267198	0.0100841836710761	0.0100241199562983	0.00891900904260074	0.00991875854053855	0.00955354038189496	0.00899158989969834	0.00878389233240057
0.0221889359146988	0.0216056850136842	0.0221415337655195	0.0207820853321752	0.0211135717527241	0.0206710377272779	0.0199333359747904	0.0194528840593575	0.0194393697706123	0.0174429102022228	0.0178055775028551	0.0184169076220174	0.0171773624535135	0.0160691217492057	0.0149717624352958	0.0149242594075816	0.0134608412658607	0.0124853884068707	0.0113868320200476	0.00956145834357652	0.0089835016246867	0.00780051753391992	0.00649950863657618	0.00575857502646279	0.00646769894995809	0.00701444608950311	0.00815055675681177	0.0093539820579303	0.00949934132832446	0.0109956597110477	0.0101733760023884	0.0110765361024521	0.0102774249426707	0.0100082891617521	0.0101281720559448	0.00901779765857969	0.0101084553725667	0.0099121570799762	0.00932573668510723	0.00919524683491928
0.0233885581279889	0.0227322427143629	0.0233089562704809	0.0219538676395867	0.0222524891268368	0.0217831134540836	0.0210910154206429	0.0206189418547112	0.0206746820095015	0.0185411087212256	0.0189713121914366	0.0194659627114454	0.0183419895805564	0.0171779824703417	0.0161349556368938	0.0158754091865469	0.0145189017763889	0.0135823551290014	0.012349405643815	0.0105505929822347	0.0099215918260322	0.00856589338449063	0.00707819548942922	0.00609680785836596	0.00662951482601211	0.00704926687171341	0.00806963079548852	0.00939434455813329	0.0093662844939975	0.0108766508188331	0.0101470910965914	0.0110303380568471	0.0103682199942088	0.0100006671284392	0.0102913189985039	0.0091638698429465	0.0103455234525036	0.010284708986139	0.00968667619350832	0.00961321580121864
0.0245178350811449	0.0237914808229649	0.024403677616541	0.0230565276692412	0.0233253743375396	0.0228272209948476	0.0221807680615937	0.0217202771015545	0.0218392996734042	0.0195867218210164	0.0200698117734646	0.0204663709906779	0.0194320279487813	0.0182103843625666	0.0172391154060279	0.0167778602317259	0.0155228185961446	0.0146146087752073	0.0132735707530621	0.0114956756926947	0.0108256752726882	0.00933860509398797	0.00773343082775515	0.00655572541012816	0.00695269736107895	0.00723452553612678	0.00812085373372581	0.00953518129864916	0.00935656077832063	0.0108326041172691	0.0101982620282941	0.0110386487251191	0.0105199592917197	0.0100511511043204	0.0104970512786987	0.00934212929987083	0.0106127244783789	0.0106523199541777	0.0100533752326443	0.0100194118626877
0.0255503252193042	0.024758019761059	0.0254000393558494	0.024064913939541	0.0243051974050194	0.0237774718006245	0.023177351901021	0.0227294216816538	0.0229071911113968	0.0205509373037134	0.021074084728339	0.0213890128753767	0.0204218361974884	0.0191424001858543	0.0182574601316892	0.017605574775273	0.0164432434993539	0.0155553312766482	0.0141294174685507	0.0123665160532445	0.0116612105197957	0.0100758543429182	0.00840317304706147	0.00706629163244922	0.0073709466109557	0.007521529133683	0.00827142290986338	0.00974418689145887	0.00944663160713866	0.0108476871512382	0.0103073134506187	0.0110881426201605	0.0107129737126522	0.0101449595311767	0.0107265432718764	0.00953586245752029	0.0108914347046046	0.0109977972562022	0.0104064721195109	0.0103977956975363
0.0264635532313956	0.0256102963088276	0.0262763405676463	0.0249578127137487	0.025168970096476	0.0246119859741669	0.0240595106033902	0.0236232205651945	0.0238565584692627	0.0214095274728515	0.021961864858745	0.0222093403961006	0.0212902384031797	0.0199542860885839	0.0191676894855197	0.0183369043840001	0.0172560908209087	0.0163829404318259	0.0148928688252721	0.0131397648193046	0.0124015951173791	0.0107450932186407	0.0090400617846662	0.00757262502945096	0.00782181938248727	0.00785835268992196	0.00848143807396632	0.00998622684835431	0.00960516568197014	0.0109013314036535	0.0104507391246893	0.0111620798789318	0.0109256246044808	0.0102644528006329	0.0109604191699709	0.00972826598216609	0.0111632331345347	0.011306206798747	0.0107291004013331	0.0107350157721874
0.0272390733481911	0.0263306562840453	0.0270148805978291	0.0257179360048998	0.0258977746774201	0.0253129155593687	0.0248099685956875	0.0243827484362204	0.0246697314149019	0.0221426788767489	0.0227153662749818	0.0229073238676414	0.0220203281610573	0.0206303443116394	0.0199516917589455	0.018954472793626	0.0179419981080983	0.0170804876914363	0.0155449263470542	0.0137976194646202	0.0130264126441215	0.011321742415102	0.00960899101657691	0.00803257010633571	0.00825367086799055	0.00819771486109192	0.00871039249253373	0.0102273033767834	0.00979775762912254	0.0109705536514824	0.0106037295610469	0.0112419460628356	0.0111362308953853	0.0103909126937403	0.0111801254980848	0.00990361184713673	0.0114110791177543	0.0115651782563303	0.0110073097311972	0.0110205530389837
0.0278625217616132	0.0269054214735768	0.0276019981682778	0.026331928504093	0.0264767860516698	0.025866468304097	0.0254154452619769	0.0249932574328172	0.0253331300856405	0.0227348639317403	0.0233211503436574	0.0234673876717794	0.0225993798963725	0.0211588814705946	0.0205953969230289	0.0194450918055752	0.0184859929108354	0.0176353551174385	0.0160711984834935	0.0143271148360745	0.0135204083127091	0.011787608038297	0.010084355738044	0.00841532626082604	0.00862657349118156	0.00850028719809977	0.00892147194618902	0.0104369723345491	0.00999080449615887	0.0110320881530803	0.0107422897063997	0.0113090005036223	0.0113244777570572	0.0105060479988119	0.0113688733366018	0.0100480387544103	0.0116200817280393	0.0117650559334702	0.0112302532944271	0.0112467734640262
0.028323676038294	0.0273249553635738	0.0280281220508801	0.0267903996410879	0.0268953076609289	0.0262629490240652	0.0258666993936277	0.025444166153338	0.0258372862402822	0.0231747703598616	0.0237700876215183	0.0238783741880514	0.0230188461677783	0.0215322474281098	0.0210887390488822	0.0197997345185992	0.0188773226891578	0.0180391564969286	0.016461653575056	0.0147197939942343	0.0138729469987486	0.0121299167426678	0.0104480241722903	0.00869901538738832	0.00891084251673437	0.00873512611675694	0.00908356533098341	0.0105894478216224	0.0101540028531162	0.0110640326962837	0.0108446717028481	0.0113455258893933	0.0114723128944956	0.0105931016671406	0.0115122189135647	0.0101500431576117	0.0117779517684181	0.0118989757191664	0.011390263423722	0.0114089481615998
0.0286165271493983	0.0275837372974324	0.0282878368418389	0.0270879783836365	0.0271468275886989	0.0264968229249166	0.026158603336744	0.0257290878219496	0.0261769090766519	0.0234552861475384	0.0240573937191643	0.0241335473992979	0.0232744214144965	0.021746940004645	0.0214256991781164	0.0200135688972738	0.019109408318298	0.0182877810568155	0.0167105414532653	0.0149716293865271	0.0140777875158977	0.0123408039075256	0.0106880773186658	0.0088689378847158	0.00908520296589733	0.00887891401670251	0.00917174765317702	0.0106638725604025	0.0102615950867023	0.0110469409262435	0.0108921931794506	0.011335710296196	0.0115644421063756	0.0106375730132179	0.011598386220069	0.0102007663886849	0.0118752460619394	0.0119629178630339	0.0114828902662416	0.0115052715285912
0.0287393644085456	0.0276804475997728	0.0283799627681819	0.0272233858525619	0.0272290957842468	0.0265668004789449	0.0262902425111212	0.0258458923363276	0.0263509841145248	0.0235735330543923	0.0241827219437897	0.0242306366130107	0.0233661581333292	0.0218037656700296	0.0216044091620235	0.0200860480678001	0.019179894625067	0.0183815452108335	0.016816444804889	0.0150831209500226	0.0141330786864238	0.0124171284578066	0.0107981417025609	0.00891653309354381	0.00913532280300338	0.00891496690292774	0.0091670154260514	0.0106441663875914	0.0102927640627101	0.0109644414097324	0.0108696130237705	0.0112661959033719	0.0115885570371354	0.0106276394157946	0.0116184286085701	0.010194164119772	0.0119054962380809	0.0119557639862608	0.0115069443229221	0.0115368894956672
0.0286948715416636	0.0276180630147438	0.0283076469552805	0.0271995205637921	0.0271442218198741	0.0264759422535895	0.0262650352425744	0.0257967974970592	0.0263628961093798	0.0235309427001508	0.0241503005395193	0.024171917377076	0.0232986267826261	0.0217080514743065	0.0216273051335009	0.0200210530262552	0.0190907853984326	0.0183254368871085	0.016782438628469	0.0150595342594587	0.0140415353716147	0.0123605434025829	0.0107771652396448	0.00883892238042772	0.00905285016014594	0.00883240510589278	0.00905577949288697	0.0105187166381883	0.0102315634964316	0.0108035179307441	0.0107652372804549	0.0111263761853949	0.0115354070681778	0.0105543780043724	0.0115663043661933	0.0101271235519921	0.0118652873529767	0.0118793730556866	0.0114645613000992	0.0115079381728838
0.0284902308592441	0.0274039597851493	0.0280784626891602	0.0270235508781035	0.026898792360564	0.0262317816745411	0.0260908672171802	0.0255884860654342	0.0262205681448788	0.0233333718406778	0.0239691052749647	0.0239643258747562	0.0230811137072096	0.0214699062902229	0.0215013248297453	0.0198270834234529	0.0188486629154338	0.0181294487582441	0.016616349024614	0.0149112619568905	0.0138107915132685	0.0121777986366235	0.0106295558273639	0.00863895925151765	0.00883492760715954	0.00862561262140894	0.00882937378266144	0.0102800519823174	0.0100666560861765	0.0105545795034006	0.0105708877528245	0.01090852927636	0.0113987958728966	0.0104118754272361	0.0114389192052954	0.00999957419105369	0.0117543281980289	0.0117386813714016	0.0113612916658707	0.0114255833695391
0.0281372301378248	0.0270500186948705	0.0277045110215882	0.0267070073965245	0.0265040064839902	0.0258464619319913	0.0257802321281905	0.0252322453664274	0.0259366072416571	0.0229912551178209	0.023653056793634	0.0236196014201596	0.0227278500560679	0.0211045272579104	0.0212381446640424	0.0195174887325185	0.018465002111974	0.0178089998974223	0.0163311085887694	0.0146542952428171	0.0134539577086747	0.0118812884382289	0.0103656667011009	0.00832580458765194	0.00848417240745896	0.00829402906535158	0.00848369998123065	0.00992456902708047	0.0097910212091528	0.0102114199726689	0.0102818236887691	0.010607861861186	0.0111755569269177	0.0101972940069678	0.0112361723073307	0.00981462310711844	0.0115755378238508	0.0115418218117096	0.01120620140907	0.0113000399354703
0.0276523613685093	0.0265727202622506	0.0272025136367286	0.0262658628839761	0.0259758229789617	0.0253368777762354	0.0253503629283315	0.0247441228275774	0.025528440033242	0.0225197919642735	0.0232212236991474	0.0231544459790983	0.0222582559704237	0.0206325357914992	0.0208544478766276	0.0191107207755463	0.0179565948344768	0.0173854349633839	0.0159452001925374	0.0143107723772525	0.0129904329859223	0.0114898755903151	0.0100026581391114	0.0079161513943179	0.008009212767773	0.00784234241311828	0.00801908298562276	0.0094523507156031	0.00940172549909765	0.00977113947226425	0.0098966788025794	0.0102225221135844	0.0108655460415589	0.00991094644672924	0.0109610325307429	0.00957873330820452	0.0113351593604265	0.0113002430347698	0.0110119485554863	0.0111445332972902
0.0270568895580178	0.0259932064345214	0.0265938747786856	0.0257205767150199	0.0253351038850062	0.0247248006505644	0.0248233235987918	0.0241450811648457	0.0250184075468468	0.0219391560822459	0.0226979925342317	0.022590675966293	0.021697163399283	0.0200802993959677	0.0203721998948161	0.0186305627333797	0.0173460941104601	0.0168865549224525	0.01548315451559	0.0139095129780461	0.0124470230023426	0.0110300078247979	0.00956577212475118	0.00743631569735506	0.00742605332048721	0.00728125371265038	0.00744044223904117	0.00886711709096905	0.00889982638701798	0.00923408454548695	0.00941746639226296	0.00975363093387713	0.0104716828436868	0.00955642244925943	0.0106196656688904	0.00930194884354376	0.0110428980543046	0.0110287848268014	0.0107947664665378	0.0109751413981726
0.0263768502569706	0.0253372645066126	0.0259046701688433	0.0250960622498993	0.0246077187772119	0.0240369421691624	0.0242260059936153	0.0234611165528444	0.0244337625000615	0.0212746956121223	0.0221131289765208	0.0219553146031571	0.0210749410698619	0.0194801404332849	0.019818874171333	0.018106240713301	0.0166626584220156	0.0163470548379688	0.0149760030309	0.0134863296941953	0.0118593630030258	0.0105370393203701	0.00908997130958361	0.00692538183376122	0.00676085885508689	0.00662919062778931	0.00675800508544395	0.00817638147630497	0.00829050114830818	0.00860386642472266	0.00884971718631865	0.00920538272621306	0.010000076005837	0.00914080867784004	0.0102216285649036	0.0089981429586988	0.0107120594974126	0.0107456264847632	0.01057423780947	0.01081042343988
0.0256429034486464	0.0246351566749612	0.0251654891733283	0.0244215066564722	0.0238245396867429	0.0233048714379998	0.0235899371836754	0.0227232664186582	0.0238064730524928	0.0205570519081494	0.0215015956765911	0.0212805267263449	0.020427380021473	0.0188702404393992	0.0192275123000898	0.0175722439512874	0.0159425950723815	0.0158085995346702	0.0144614659394464	0.0130837219979441	0.0112734420841062	0.0100563783496943	0.00862160280617232	0.00643909323815415	0.00605522760290548	0.00591571601221514	0.00598907947160193	0.00739196391107177	0.00758357883543473	0.00788754684694106	0.00820285592043818	0.00858528453551812	0.00946027805471521	0.00867504477519477	0.00978013524468803	0.00868521104640997	0.0103596292565905	0.0104719708843165	0.0103726911629321	0.0106707095001845
0.0248899280668859	0.0239211743528439	0.0244110122680228	0.0237299336130676	0.0230212032115259	0.0225646434107325	0.022950750972033	0.021967375545581	0.023172685237186	0.0198220559969305	0.0209029132728428	0.0206032286337827	0.0197951088278955	0.0182939205006691	0.0186364103297419	0.0170675728194222	0.0152297288306573	0.0153190511643065	0.0139834627786224	0.0127493437147884	0.0107464953165598	0.00964347176117084	0.00821909011483467	0.006052439851285	0.00537528357479285	0.00518792721834696	0.00516205213273474	0.00653118259595094	0.00679485184843865	0.00709616033570478	0.00749101475392921	0.00790464287276367	0.00886573321092832	0.00817445330042449	0.00931237290971132	0.00838502998023093	0.0100061809881441	0.0102312722640772	0.0102140267701906	0.0105769151197603
0.0241561920676926	0.023232747800538	0.0236791558685664	0.0230573571942663	0.0222374473389557	0.0218559252768608	0.0223471253748417	0.0212334120738846	0.0225716455736101	0.0191101620013031	0.0203597752120937	0.0199641219358373	0.0192222183204286	0.0177978570462341	0.0180881108062526	0.0166340395120997	0.0145749222149133	0.0149301437965906	0.0135903163901382	0.0125325612854199	0.0103454753212615	0.00936076275746593	0.00795058090803242	0.00585523026296622	0.00482333840284961	0.00452141651446532	0.00432497683069299	0.00561939709363828	0.00594896111739457	0.00624592589020957	0.00673466916206334	0.00717948310082473	0.00823449923864706	0.00765944740102968	0.00883978295002977	0.00812285593588809	0.00967543004930303	0.0100478042819012	0.0101218385774211	0.0105488032050327
0.0234818991315594	0.0226089128148486	0.0230095836365027	0.0224413511056953	0.0215157669707916	0.0212203558739989	0.0218189697849395	0.0205640512933994	0.0220438701617458	0.0184650686917923	0.0199156166862128	0.0194058405007444	0.018753754510796	0.0174287994636008	0.0176273039248254	0.0163132693345294	0.0140338046658491	0.0146929163486384	0.0133309560802443	0.0124787840835084	0.0101401054290804	0.00926944742840513	0.00788552392051098	0.00593209040110013	0.00453757957671329	0.0040347625439805	0.00356153910469365	0.00469526369368983	0.00508530118091668	0.00536090707491715	0.00596382821508648	0.00643220755508661	0.00759031618031611	0.00715630492977991	0.00838809986152647	0.0079256981543517	0.009393190062602	0.00994447172314206	0.0101169083993834	0.0106027958277427
0.0229069383834806	0.022087974216736	0.0224414136044888	0.0219188912757096	0.0208991270546285	0.0206989063156873	0.0214047210806052	0.0200022359659023	0.0216284257332706	0.0179311411606752	0.0196109986399043	0.018969948551182	0.0184319021151825	0.0172286866352693	0.0172973272193304	0.0161423517060789	0.0136616573113442	0.0146508685672789	0.0132488573789777	0.0126222858600024	0.0101884564633355	0.00941605669072577	0.00807845255874247	0.00632788763577947	0.00464482363151073	0.0038892769917907	0.0030090523459728	0.00382119464988487	0.00426792695089096	0.00447865390015768	0.00522392085437916	0.00569442924636842	0.00696398204894246	0.00669760780031464	0.00798675091880455	0.00781929491131122	0.00918550376845835	0.00994005604082901	0.0102144901776517	0.0107497345387565
0.0224678068894146	0.0217043707094504	0.0220101052277673	0.0215234718175958	0.0204276096307027	0.0203282221136109	0.0211378407132717	0.0195875802288675	0.0213594210785291	0.0175494206681359	0.0194790891180133	0.018692803038185	0.0182911334086094	0.0172288289973185	0.0171353596864963	0.0161487522954778	0.0135052183867787	0.014832271634771	0.0133746603681885	0.0129796492860282	0.0105194010110632	0.00981926951424654	0.00855028954165649	0.00702601124096021	0.00517529793962478	0.00420879027781655	0.00285897738582449	0.0031043451205162	0.00359160063858321	0.00366093093821472	0.0045845454164555	0.0050112731566832	0.00639458327556159	0.00632139420501525	0.00766703440836091	0.00782392558284253	0.00907589428169794	0.0100464898451594	0.0104221053828184	0.0109932423166605
0.0221939698705638	0.0214850632448284	0.0217438213271936	0.021281766833361	0.0201342201165896	0.0201363646289935	0.0210429931815973	0.0193518988228014	0.0212621867561364	0.0173525426866211	0.0195411336209607	0.0186008432891053	0.018353273491352	0.0174447536269153	0.0171671490833854	0.0163458712571704	0.0135932992674442	0.0152445402533968	0.0137199562779969	0.013546633492536	0.0111238050331066	0.0104655683882956	0.00928112682341013	0.00796509607492023	0.00604950089511105	0.00494989515424793	0.00328046571199416	0.00275058241509382	0.00315850013391378	0.00300725172129651	0.00414241048166222	0.00444588297659299	0.00592911118927061	0.00606745844152522	0.00745856152189853	0.00795034816016161	0.00908206413692205	0.0102670172705007	0.0107385668720369	0.0113292888796845
0.0221043058626003	0.0214461524794188	0.021659949605904	0.0212104451614022	0.0200405888455993	0.0201388994575344	0.0211327771939665	0.0193147474245829	0.0213499959815423	0.0173596856673509	0.0198032486564721	0.0187064993424743	0.0186239605501221	0.0178736405810817	0.017402826622557	0.0167308780653516	0.0139302401320469	0.0158733703613789	0.0142751594180938	0.0143000264293207	0.0119615128371017	0.011316624084701	0.0102217593252602	0.00907271562861457	0.00715315950269247	0.00596533155426388	0.00416441275461044	0.00304309983230714	0.00305909223202612	0.00265595766262254	0.00399087339366666	0.00407749396211205	0.0056175181794485	0.00596960677439312	0.00738413765037278	0.0081977304178126	0.00921285215084584	0.0105959121627437	0.0111545305718535	0.0117471115563724
0.0222045478974681	0.0215906493585569	0.0217627126546037	0.0213139552124526	0.0201537202854753	0.0203365407986508	0.0214059857277049	0.019480308157492	0.0216222784807183	0.0175732394733593	0.0202556844443371	0.0190061336745776	0.0190918286717334	0.0184954036875516	0.0178353867028282	0.0172856878819991	0.0144957053714114	0.0166869268533966	0.0150125552845079	0.0152034150148461	0.0129770015683872	0.0123221488538453	0.0113128495998284	0.0102851060402107	0.0083914368560458	0.00713278884679101	0.00527119300789438	0.00384745438736207	0.00343850530862057	0.00276488310500841	0.00415918242355209	0.00397923570297173	0.00550061632358178	0.00604560590211044	0.00745457729216103	0.00855455783012519	0.00946652716935024	0.0110198038806853	0.0116542788846741	0.0122310825412736
0.0224865274649707	0.021908132281817	0.0220426417359712	0.0215839724723231	0.0204648967478401	0.0207152080317405	0.0218479846200595	0.0198367804358245	0.0220649133047485	0.0179785557174129	0.0208748048195974	0.0194808471799748	0.0197307538987639	0.0192768299143233	0.0184424244213117	0.0179805612973184	0.0152506735360209	0.0176427376590821	0.0158927712398628	0.0162140457128252	0.0141126525195519	0.0134305048970539	0.0124981218216789	0.0115512186919109	0.00969670990923836	0.00837446401301208	0.00646771721671952	0.00486455492763474	0.00427932216391504	0.00335327377367857	0.00460189301834613	0.00417534898026676	0.00559444336850203	0.00629071018256384	0.00766589466071228	0.00900176201938715	0.00983118247634676	0.0115200217838439	0.0122180602852649	0.0127628478158868
0.0229294941364264	0.0223764211961392	0.0224781093029518	0.022000710430218	0.0209511809840418	0.0212484648229219	0.0224330624754197	0.0203585384119383	0.0226524852295628	0.0185468794131748	0.0216269764259722	0.0200998193440019	0.0205042592096833	0.0201770275007448	0.01919032317172	0.0187788403799871	0.0161461303828859	0.0186943655900545	0.0168716346273323	0.017288372171102	0.0153156824938538	0.0145943589078157	0.0137292134296548	0.0128306326871592	0.011020825318144	0.00963984010875351	0.00768931556190341	0.00595811702808172	0.00532952028967973	0.00420389760981493	0.0052406472260373	0.00462106796628302	0.00588282681803991	0.0066798905613282	0.00800049515244349	0.00951640661433802	0.010287098114227	0.0120751408501428	0.0128243260334684	0.0133231945572721
0.0235030841335729	0.0229647129386461	0.0230384155607067	0.0225356819492497	0.0215790026968214	0.0219014506181353	0.0231279607974289	0.0210102298983027	0.0233517596733659	0.0192402289754369	0.0224730462637287	0.020824917172041	0.0213705289344748	0.0211524539640133	0.0200392837078788	0.0196413537439137	0.0171307823937777	0.0197961969240076	0.0179053247778356	0.0183854575102024	0.0165403609230736	0.0157725559494064	0.0149659044641546	0.014090719865962	0.012327774438627	0.0108931168059503	0.00889801125369353	0.00706448561659699	0.00644032266326638	0.00514642821516344	0.00599738293777214	0.00523495908215169	0.00632516935469825	0.00717678914700274	0.00843165638735375	0.0100746858929096	0.010810075203474	0.0126631213609749	0.013451480592835	0.0138934111817287
0.0241710532376499	0.02363725759421	0.0236875164957797	0.0231551131941684	0.0223086562406945	0.0226351073041333	0.0238956010634123	0.0217514453371244	0.0241254167328002	0.0200165252631069	0.0233722991333327	0.0216151784297596	0.0222867302681929	0.0221606023733119	0.0209477770994129	0.0205296956944329	0.0181560968352046	0.0209061589507604	0.0189533509968868	0.0194685746906323	0.0177479735699926	0.0169301084997088	0.0161748883963609	0.0153045268441583	0.0135892050997833	0.0121068409795712	0.0100673216834008	0.00814607597421057	0.00754819763305377	0.00610187148465485	0.00680873067327006	0.00594012045721729	0.00687181832028305	0.00774292203820106	0.00892890976182769	0.0106538517485976	0.0113745758244915	0.0132628055613833	0.0140790570666681	0.0144561505380063
0.0248948802299658	0.0243567453804444	0.0243875291585278	0.023823220725427	0.0230985258254057	0.0234097850191297	0.0246982728971435	0.0225407979317256	0.024935297581367	0.0208337452900782	0.024285361180101	0.0224303007740969	0.0232120516295626	0.0231622399138248	0.0218757394451558	0.0214082686873891	0.0191787992330316	0.0219869163361069	0.0199798585104927	0.0205056990526773	0.0189060490210038	0.0180375469442338	0.0173284718257961	0.0164494355116409	0.0147819721477669	0.013258835794494	0.0111767693428607	0.00917700649079669	0.00861883430970491	0.00702946813875531	0.00762790142959428	0.00667903480843326	0.00747586662416809	0.00834321561252524	0.00946226626547422	0.0112332316301231	0.0119559870584822	0.013854812779693	0.0146884070691656	0.0149959163368341
0.0256366679857834	0.0250869344433548	0.0251014963070872	0.0245048511020156	0.0239083257676706	0.0241878295303323	0.0254999621785259	0.0233388622419585	0.0257448127394907	0.0216526753929727	0.025176021765801	0.0232329147095461	0.0241094851120408	0.024122523270284	0.0227864887500394	0.0222453480254213	0.0201616835549585	0.0230061848572689	0.0209539552657634	0.0214694627162131	0.0199875146378523	0.0190702063013769	0.0184035866157304	0.0175063807677101	0.0158868597962077	0.0143307217890719	0.0122097298279772	0.0101378243125089	0.00962924504698196	0.00790390978114687	0.00842118023157083	0.00741147165370135	0.00809812236202312	0.00894800749814982	0.0100046261750669	0.0117946526005206	0.0125319216534844	0.014421992390375	0.0152630508091069	0.0154993038263588
0.0263611567252463	0.0257944166332109	0.0257952704572082	0.0251673224301267	0.0247011891031144	0.0249351728131853	0.0262678314491596	0.0241099575514266	0.026520498452072	0.0224384151651968	0.0260122048982989	0.0239898268333078	0.0249466724524046	0.0250113991748478	0.0236476704420698	0.0230135090373178	0.021073546505277	0.0239366250386967	0.0218495795487505	0.0223369120585561	0.0209700019974579	0.0200076441474886	0.0193811299794111	0.0184594229916433	0.0168879427865759	0.0153072158361684	0.0131525547843814	0.0110133096198872	0.0105621510962494	0.00870743780067197	0.00916400580038549	0.0081091731678919	0.00870763499187987	0.00953310127409702	0.0105327291626063	0.0123225397172416	0.0130827940496447	0.0149495995129437	0.0157888189693288	0.0159550956446085
0.0270369338023043	0.0264496443954239	0.0264386239999173	0.0257815429479939	0.0254447853831297	0.0256221515340305	0.0269730309811223	0.0248230359400692	0.0272328862118046	0.0231610033046272	0.0267663735677344	0.0246725512406597	0.0256961664949092	0.0258036154819881	0.0244315874508392	0.0236896948978111	0.0218887722639341	0.0247555821576773	0.0226452076033278	0.0230892342476128	0.0218353363557507	0.0208332205800396	0.0202455556827596	0.0192955361825867	0.0177722936460806	0.0161758223798293	0.0139942337364524	0.0117915131222937	0.0114039764712906	0.00942686120662575	0.00983818719574981	0.00875182559082891	0.00928054671287958	0.0100791214084828	0.0110272649230537	0.0128038635892504	0.0135919648748138	0.0154253178071219	0.016253880314285	0.0163542781731627
0.0276370383651099	0.0270274205091112	0.0270057868980509	0.0263225817361567	0.0261117634875928	0.0262238115345132	0.0275910512842274	0.0254519848367597	0.027856893973781	0.0237955212612721	0.0274155999841396	0.0252574151241088	0.0263353773804772	0.0264785516524573	0.0251151930962284	0.0242551082848396	0.0225868406111036	0.0254448019228862	0.0233235433842141	0.0237115174760036	0.0225691823331257	0.0215338151055325	0.0209846368552166	0.020004523837592	0.0185298783391859	0.0169267280069999	0.0147263011617304	0.0124633433411217	0.0121440761042893	0.0100523443718075	0.0104302093615576	0.00932460476091782	0.00979872110941373	0.0105707806123243	0.0114726214271155	0.0132280343110923	0.0140456748401144	0.015839208169846	0.0166487129633719	0.0166900158791711
0.0281391644070631	0.0275070402333178	0.0274756091693998	0.0267698720033313	0.0266797876926733	0.0267199079285633	0.0281017929270045	0.0259755942931009	0.028371918389568	0.0243219294246611	0.0279414595903919	0.0257254397873998	0.0268463731880109	0.0270199840372305	0.025679924940841	0.0246950312061208	0.0231518731505022	0.0259901730054077	0.0238712442770517	0.0241925602488549	0.0231608050971049	0.0220996439260261	0.0215893391283076	0.0205790084039075	0.0191535545132413	0.0175528029344926	0.015342860133319	0.0130224174779901	0.0127744501353159	0.010576912164876	0.0109302688723116	0.00981678301811418	0.0102486349436336	0.0109962730549596	0.0118565372231809	0.0135867886989403	0.014432899357846	0.0161836271454559	0.0169660510534486	0.0169576028029647
0.0285256223888073	0.0278722284038119	0.0278314998445926	0.0271071900456085	0.0271313581804073	0.0270947431491103	0.0284894767606166	0.0263773553593377	0.0287617560109299	0.0247247892143883	0.028329842667891	0.0260621186154988	0.0272156278327455	0.0274158410929677	0.0261114785121461	0.0249986250530526	0.0235722508606892	0.0263815089653121	0.0242786941429972	0.0245247247969584	0.0236029103398498	0.0225241449727269	0.0220537612496478	0.0210144611916954	0.0196391248684149	0.0180496583666408	0.0158406616690645	0.0134650458320978	0.0132896708732504	0.010996277292597	0.0113317503673797	0.0102209634179253	0.010620599498879	0.0113468300852622	0.0121697752245365	0.0138740894300229	0.0147451893406569	0.0164531363079916	0.0172008219972988	0.0171543993773302
0.0287831677409263	0.0281109650335993	0.0280612435242557	0.0273225076061227	0.0274535329383068	0.0273369282646317	0.0287424710327429	0.0266451861458038	0.0290144341295452	0.0249929513566151	0.0285707332335951	0.0262571568033129	0.0274337601662712	0.0276579697658463	0.0263995686759685	0.0251587326844582	0.0238403005731275	0.0266123656548757	0.0245398176872167	0.024703823520025	0.0238915345432814	0.0228039055545411	0.0223751143890829	0.0213092525629115	0.0199854189661101	0.0184157318692435	0.0162192089654745	0.01379028739089	0.0136869103669993	0.0113088264174664	0.0116309620564631	0.0105326741764564	0.0109082515983876	0.0116164154210368	0.0124058556249581	0.0140860403737641	0.0149765248779559	0.0166444108850552	0.0173500801285508	0.01727975656244
0.028902761840108	0.0282152547951902	0.0281567551492304	0.0274077775822001	0.0276376140841017	0.0274391133627559	0.0288530784324357	0.0267711350913652	0.0291219972222099	0.0251192461514553	0.02865797820134	0.0263042028743975	0.0274952809493709	0.0277419173239344	0.0265376975004154	0.0251716886817316	0.0239520357128784	0.0266798848622385	0.0246519249650629	0.0247290272932089	0.0240259649278928	0.0229386146088651	0.0225537210730588	0.0214647100766254	0.0201943881267107	0.0186523850278404	0.0164808693874805	0.0140000455649315	0.0139660190544722	0.011515692874877	0.0118270254429873	0.010750172414127	0.0111082388288124	0.0118015252276225	0.0125608503221128	0.0142208159674183	0.015123188792263	0.0167561490473732	0.0174129375815417	0.0173349258561962
0.0288793014780455	0.028180870162245	0.028113805971101	0.027358686579112	0.0276788281001881	0.0273977086016116	0.028817304897419	0.0267510831012607	0.0290802726383008	0.0251001875871191	0.0285890551706115	0.0262005829514751	0.0273983508363506	0.027666725618304	0.0265229328363197	0.0250371368222278	0.0239069348966086	0.0265846547024557	0.0246155748984571	0.0246027865897508	0.0240086748282146	0.0229310271290563	0.0225930209350793	0.021485176811436	0.0202712038534146	0.018764003683721	0.0166309826073043	0.0140991877545018	0.0141296327008797	0.011620882744459	0.01192186079378	0.0108743740911274	0.0112200386148946	0.0119010629148185	0.012633228830447	0.0142786000327502	0.0151836583929061	0.0167889799595795	0.0173904908355985	0.0173229517938347
0.0287113345598555	0.0280070825183708	0.0279317368131082	0.0271743912593356	0.0275760108437286	0.0272126041368807	0.0286346197977214	0.0265844514145515	0.0288886261461701	0.0249356917789113	0.0283648400789397	0.0259470394125206	0.0271445467976053	0.0274347324802353	0.0263556954769017	0.0247578513213618	0.0237077443101945	0.0263305789762108	0.024434448581599	0.0243307588829636	0.0238452648445917	0.0227869322116872	0.0224995739662204	0.0213780641075088	0.0202243520802994	0.0187580930177275	0.0166779536308875	0.0140956780912586	0.0141832966067305	0.0116314373910463	0.0119202361475448	0.0109088645783912	0.0112458690597082	0.011916266219925	0.0126237432854874	0.0142615286886764	0.0151585106440266	0.0167453671578611	0.0172857401756092	0.0172485423184916
0.0284007694959777	0.0276963870292152	0.0276131653172239	0.0268572459997803	0.02733129900663	0.0268868905033437	0.0283077107345504	0.0262739151371087	0.0285497110760209	0.0246288057840787	0.0279893730762345	0.025547471748407	0.026738632769203	0.0270513750533316	0.0260395507415276	0.0243395581385415	0.0233602932247057	0.0259247498980334	0.0241152253209743	0.0239217378325044	0.0235444030412021	0.0225151182929387	0.0222830529980981	0.0211538925897485	0.020065713740752	0.0186453581614774	0.0166333153222949	0.0140007116287131	0.0141355999361567	0.0115576192913988	0.0118298610568985	0.0108599639522582	0.0111906632745247	0.0118506708948653	0.0125353413036247	0.0141736317087447	0.015050335328059	0.0166295030528696	0.0171034985821989	0.0171179114990315
0.0279525805755239	0.0272542229009074	0.027163689214851	0.0264125245142131	0.0269498259097866	0.0264265782941939	0.0278422333087841	0.0258251198153086	0.0280692116264775	0.024185441938004	0.0274696203319798	0.025008676500035	0.026188330593361	0.0265249908656709	0.0255810003805396	0.0237907532943191	0.0228733152971171	0.025377320491405	0.023667456012888	0.0233875807862039	0.0231177586496388	0.0221273293504694	0.0219562156401	0.0208263120938882	0.0198106159919095	0.0184397553607292	0.0165117360641682	0.0138288300411591	0.0139983106712634	0.0114131007403269	0.0116615100078631	0.0107368289519862	0.0110620866949237	0.0117100997118197	0.012373097122451	0.0140207660473361	0.0148636509386645	0.0164471897558111	0.0168502857619771	0.0169385883862938
0.0273745094326846	0.0266886889852175	0.0265915857723348	0.0258481359688662	0.0264394185817531	0.0258403153181421	0.0272465552606164	0.0252463980922554	0.0274555798072398	0.0236141135534866	0.0268152298852136	0.0243400835789843	0.0255040883144749	0.0258666135852871	0.0249892715597715	0.0231225159420946	0.0222582709213241	0.0247013740721303	0.0231034291395319	0.0227431305469772	0.0225799229046555	0.0216382036636798	0.0215348413482532	0.0204120840690158	0.0194778265378683	0.0181584878837119	0.0163309337828462	0.0135979814537914	0.0137864920135015	0.0112151143280053	0.0114291543601703	0.0105515711948874	0.0108705779639926	0.01150266686953	0.0121441521033472	0.0138105338114057	0.0146048180723017	0.016205700670953	0.0165342018405679	0.016719185469213
0.0266767621830147	0.026010254372185	0.0259075071848664	0.0251743354940524	0.0258102935156391	0.0251390997409683	0.0265314943906552	0.0245484841693489	0.0267197654488224	0.0229256691077095	0.0260382804157683	0.0235534872318088	0.0246988439659793	0.0250897612092047	0.0242761006566516	0.0223483143779515	0.0215291675711421	0.0239127880868471	0.0224380238982173	0.0220061242858013	0.0219483071696934	0.0210651813318544	0.0210376110428261	0.0199309979213255	0.0190894443459992	0.017821903689498	0.0161114381140296	0.0133294578431505	0.0135185610749201	0.0109844853401609	0.0111500626802694	0.0103193570160783	0.01062938689914	0.0112387852832997	0.0118576543500942	0.0135521743124121	0.0142819444555517	0.0159136162613413	0.0161647734871922	0.0164691205886382
0.0258717020872551	0.0252314639248405	0.0251241720561076	0.0244034291145243	0.0250747495132047	0.0243359884136699	0.025710050051715	0.0237442248313709	0.0258749391012626	0.0221330233899289	0.0251530225534891	0.0226627709386325	0.0237877837145196	0.0242102145566535	0.0234555102560732	0.0214838028209074	0.0207023755153906	0.0230300874046126	0.0216885421557755	0.0211970755892383	0.0212430014625313	0.0204283570580586	0.0204858942235675	0.0194056746291307	0.018670613316961	0.017453228373595	0.0158761214410847	0.0130476023074062	0.0132162169352472	0.010745407311129	0.0108447927911298	0.0100584244604233	0.0103545652121842	0.0109311560801804	0.0115246829519243	0.0132564157736206	0.0139047740367786	0.0155806261333179	0.0157527629126226	0.0161982878820231
0.0249735382116391	0.0243666392331538	0.0242560537518153	0.0235494735250446	0.0242468571932694	0.0234458002956564	0.0247971283749928	0.0228482868269519	0.0249362080803159	0.0212508852176398	0.0241756127764378	0.0216836263720724	0.0227880932751405	0.0232457829911605	0.0225435777294993	0.0205466051417708	0.0197964350037369	0.0220742768479804	0.0208745052229773	0.0203391030834712	0.0204865647648804	0.0197502397640647	0.0199033924184678	0.0188611875498053	0.0182489548951522	0.0170780408026135	0.0156494063465018	0.0127791334045912	0.0129041171286499	0.0105247534532774	0.0105369421473919	0.00978990484131004	0.0100648341452561	0.0105947037240569	0.0111581342261159	0.0129352669127364	0.0134845494461145	0.0152172883917935	0.0153099275718396	0.0159166771032721
0.0239980112100712	0.0234315759315596	0.023319067078794	0.0226279715364343	0.0233421458518642	0.0224848153746165	0.0238092614930309	0.0218768612206113	0.0239203261334426	0.0202954820602267	0.0231238398331613	0.0206332669766102	0.0217187004709569	0.0222160518011906	0.0215581927364044	0.0195560780839502	0.0188318472222537	0.0210686327103075	0.0200173919588839	0.0194576589305507	0.0197037014180946	0.0190553606803928	0.0193155712085775	0.0183244068434139	0.0178535937387994	0.0167233813372974	0.0154560693540017	0.0125519101232472	0.0126091301850185	0.0103506793270293	0.0102524556797698	0.00953727624618543	0.00978120842478303	0.0102463948782782	0.0107725346987485	0.0126017228537946	0.0130338323863962	0.0148347367085698	0.0148487163000848	0.0156339471564444
0.0229620778754916	0.0224432385521997	0.0223302552288629	0.02165556420907	0.0223772893024516	0.0214704695956665	0.0227643206006606	0.0208473657919564	0.0228453969607161	0.0192842820382774	0.0220168426734577	0.0195301365354389	0.0206000041361473	0.0211421010271631	0.0205187984162518	0.0185330400475479	0.0178308338064356	0.0200384164487697	0.0191402809124673	0.0185800820837689	0.0189207566117127	0.0183696503737503	0.0187488038434491	0.0178229637045491	0.0175136633486618	0.0164163955426379	0.0153196217668528	0.0123930084070964	0.0123589718592736	0.0102503487511729	0.0100182511432473	0.00932523450692142	0.00952620991288316	0.00990484636254668	0.0103837293279811	0.0122693559459099	0.0125662603463813	0.0144443267378932	0.0143818875394531	0.0153589691020378
0.0218835963609014	0.0214194539215983	0.0213074790833476	0.0206497205055103	0.0213697930166808	0.0204210458827011	0.021681221489063	0.0197781464868821	0.0217305709038587	0.0182357130138535	0.0208748167287652	0.0183936119643593	0.0194535795358346	0.0200461781459565	0.0194461063344635	0.017499441347034	0.0168170369742554	0.0190104497585053	0.0182673421343134	0.0177348685268955	0.0181649440034733	0.0177194932446848	0.018229161531522	0.0173837572143092	0.0172562625352102	0.0161824893149862	0.0152603722013211	0.0123261578698905	0.0121801092524062	0.0102468974676514	0.0098599940508971	0.00917781101102952	0.00932249375777098	0.00958959946148389	0.0100083782951724	0.0119517644543975	0.0120962114842428	0.0140572177885252	0.013922039598332	0.0150993654441034
0.0207810138309732	0.0203786034115247	0.0202691106338145	0.0196284245694568	0.0203376852393559	0.0193553602054449	0.0205796188974356	0.0186881781119178	0.0205957322600734	0.0171688764374637	0.0197187016339472	0.017243697086522	0.0183018423360274	0.0189512967493912	0.0183617678018381	0.0164779377801078	0.0158151131401242	0.0180124615543726	0.0174231088207943	0.0169505285150311	0.0174632132763373	0.0171303853191289	0.017780836643456	0.0170310177804438	0.0171040135911546	0.0160431233722224	0.0152934418235847	0.0123689056747211	0.0120950549055698	0.0103562192742948	0.0097991338093757	0.00911578272431791	0.00919080288148847	0.00931994440637298	0.00966319280757961	0.0116618671043257	0.011638345249986	0.013683894453272	0.0134810542113465	0.0148610839451464
0.0196730576465341	0.0193393130143055	0.0192337312633954	0.0186098593344447	0.0192992146355188	0.0182924396910972	0.0194795823631584	0.0175967626366187	0.0194611716687467	0.0161032497140583	0.0185698377928822	0.0161006997862308	0.0171676415570167	0.0178807213859264	0.0172879738141889	0.0154913132187295	0.0148501477798061	0.0170720954698192	0.0166314568170842	0.0162539209320328	0.0168406980617711	0.0166251936327223	0.0174242871543442	0.0167841065336835	0.0170726170667644	0.0160135802384053	0.015427139215651	0.0125302078918227	0.0121195447750981	0.0105845559654098	0.00984978778197182	0.00915381975568757	0.00914742958983187	0.00911326631701504	0.00936386844309137	0.011411065208012	0.011206989191669	0.0133336469445224	0.0130694747061704	0.0146480519117014
0.0185784298955888	0.0183201382194438	0.0182198337968843	0.0176120830451162	0.0182725562632156	0.0172511870203661	0.0184012411085295	0.0165232203556918	0.0183472338319226	0.015058364521442	0.0174495716810134	0.0149848783166295	0.0160737381116752	0.0168572893008181	0.0162469437414205	0.0145616852620229	0.0139467943211948	0.0162154772433468	0.0159142511775347	0.0156680632536251	0.0163187819087656	0.0162221576700605	0.0171743318556655	0.016655427810159	0.0171689843090139	0.0161012000085291	0.0156621061066944	0.0128092352487241	0.0122603929331595	0.010927793073094	0.0100164646172466	0.00929820596069798	0.00920175449516047	0.00898308235132837	0.00912375284468321	0.0112083468207941	0.0108153594709258	0.0130140470825427	0.0126958672111509	0.0144619567738198
0.0175155031383694	0.0173392382704791	0.0172455245455631	0.0166526926909364	0.017275526053654	0.01625002219001	0.0173643793629422	0.0154865646667962	0.0172739259716504	0.0140534396440159	0.0163787818068893	0.0139160339410417	0.0150421144115093	0.0159025221469661	0.0152602533055618	0.013709434975069	0.0131280322544243	0.0154653235673765	0.015289705476794	0.0152096415893969	0.0159129903782684	0.015932956887151	0.0170385554382351	0.0166489558277304	0.0173904949222756	0.0163045721785924	0.0159914666055442	0.0131958299765682	0.0125147496767052	0.0113726940288105	0.0102935297735377	0.00954598705829806	0.00935470003687927	0.00893719617728321	0.00895241314048133	0.0110594658921763	0.0104746408737974	0.0127304752068271	0.012366240565328	0.0143021881559602
0.0165020128318217	0.0164140323414067	0.0163282183778079	0.0157484661810097	0.0163253014159748	0.0153064903599366	0.0163879582330061	0.0145051458526623	0.0162604685249811	0.0131069369660899	0.0153772926912225	0.0129130187553575	0.0140930635317815	0.0150355095178658	0.014347954848377	0.0129518494549636	0.0124134838549518	0.0148387552531483	0.0147706448920434	0.0148867374478281	0.015631116223872	0.0157613025645436	0.017016419818602	0.0167598092416271	0.01772561335197	0.0166139303534376	0.0164019173659865	0.013672412131083	0.012870987936882	0.0118994846254926	0.0106666148297462	0.00988587268337944	0.00959874536807317	0.00897653989044504	0.00885440343621215	0.0109663649369294	0.0101930127060993	0.0124857648099181	0.012083616112341	0.0141659561015809
0.0155547397184032	0.0155608300761704	0.0154843171799444	0.0149149752292688	0.0154381423109374	0.0144368254037366	0.0154895401600776	0.0135962449086908	0.0153247700934275	0.0122360035315342	0.0144631507857483	0.0119931256191219	0.0132440422022556	0.0142716161790506	0.0135274728921184	0.0123015745632156	0.0118173706803799	0.0143452230362858	0.0143630236058999	0.0146974708486007	0.015472098146347	0.0157024810403176	0.0170993601350911	0.0169750259003535	0.0181556541938005	0.0170126228047639	0.0168754378042625	0.0142166329403797	0.0133108177778716	0.012484815212545	0.0111153287875946	0.0103004634507001	0.0099194926863185	0.00909512808400156	0.00882858620920316	0.0109269903697544	0.00997477672107067	0.0122800287862298	0.011847830791367	0.014048574227244
0.0146891749671364	0.0147944333227637	0.0147288620706613	0.0141661664597647	0.0146291041730106	0.0136554669094196	0.0146846049242629	0.0127755993924007	0.0144828191940445	0.0114557724569499	0.0136517652210071	0.0111713433445636	0.0125083589927772	0.0136211760406471	0.0128123318363403	0.0117651368700451	0.0113464487237037	0.013985129839716	0.0140651216658117	0.0146301215495219	0.015426073326689	0.0157440358143191	0.0172718878236717	0.0172753232353589	0.0186571659061566	0.0174792282471632	0.0173912011027831	0.0148040024211011	0.0138118922194043	0.0131043179656742	0.0116162623531078	0.010768941872388	0.0102981218522039	0.00928113886875511	0.00886825637087417	0.0109355658221367	0.00981978945680737	0.0121107096559748	0.0116556223347428	0.0139438724365992
0.0139191644658444	0.0141277177065468	0.0140751556988201	0.0135139226504737	0.0139117336522367	0.0129745482269417	0.0139857819614257	0.0120568565016255	0.0137480122170101	0.0107785380521627	0.0129549771838988	0.0104595097054436	0.0118939046302339	0.0130884531897397	0.0122108913858573	0.011341941911088	0.0109985470941692	0.0137496675015936	0.0138677396145806	0.0146648052086861	0.0154756891687056	0.0158674287371518	0.0175134413678912	0.0176373733362219	0.0192043555211762	0.017989799472979	0.0179273359180505	0.0154099957274217	0.0143502413181398	0.0137344223491352	0.0121455069585774	0.0112694674813835	0.0107138907257032	0.00951872497080417	0.00896206971191947	0.0109832707208964	0.0097233819718574	0.0119728591440292	0.011500993041247	0.0138446880383451
0.0132565393310723	0.0135712233388353	0.0135343663552088	0.012967640493256	0.0132977437753732	0.0124034063992599	0.013402087510184	0.0114509816053619	0.0131304824328772	0.0102129076087694	0.0123802094009327	0.00986548371567465	0.0114022636851432	0.0126712009257695	0.0117253915692048	0.0110241709044646	0.0107624151909091	0.0136220351649802	0.0137554262038499	0.0147762193835787	0.0155983486207238	0.0160502513139834	0.0178005562524431	0.0180360862524505	0.0197711491157	0.0185198359131751	0.0184623422183745	0.0160114905927932	0.0149021696175453	0.0143534519246769	0.0126803836506336	0.0117809088097651	0.0111461199871967	0.00978999990695401	0.00909551703721474	0.0110591743957537	0.00967684454598275	0.0118596109222527	0.0113757966161785	0.0137433800080855
0.0127107591084256	0.0131328098951901	0.0131151511373978	0.0125338903269637	0.0127966801102193	0.0119482043837861	0.0129383329997803	0.0109657038298905	0.0126365491442686	0.00976314514887638	0.0119299264374091	0.00939256195732626	0.0110285767686925	0.0123610633797088	0.0113516606262748	0.0107977926062471	0.0106192336100306	0.013579747195429	0.0137084549673595	0.0149366877452035	0.0157688108898748	0.0162684908860371	0.0181089338541568	0.0184465404976417	0.0203327186383554	0.0190457899263748	0.0189761109859871	0.0165876172341993	0.0154455403877815	0.0149421862357054	0.0132004387250756	0.0122838975109308	0.011575499619314	0.0100767624237351	0.00925255749732608	0.0111512414167702	0.00966839538677941	0.0117627780072852	0.0112704581706754	0.0136323177783905
0.012288619167102	0.0128174509324087	0.0128233642227864	0.0122162422011398	0.0124156134930604	0.011611781411792	0.0125949189078538	0.0106051364325894	0.0122684419084881	0.00942898979669645	0.0116016445075178	0.00903941201071521	0.0107623692865969	0.012144841523072	0.0110797322064775	0.0106445392495796	0.0105454665777923	0.0135974347012077	0.013705082617946	0.0151188334061469	0.0159615903594091	0.0164984758496357	0.0184151299699433	0.0188454044394392	0.0208664859836701	0.0195460866143361	0.0194505900880213	0.0171201849824152	0.015960538501267	0.0154840855605772	0.0136879111508114	0.0127613638072583	0.0119848133062863	0.0103617575601394	0.00941707399192773	0.0112472532267854	0.00968441884672929	0.0116734930489381	0.0111747285771085	0.0135043093355371
0.0119940928236511	0.0126272378798777	0.012661931293132	0.0120153319259425	0.0121589193715615	0.0113938299369575	0.0123681861869729	0.0103697288002063	0.0120244357527148	0.00920615982896004	0.0113886163406335	0.00880070949478333	0.0105892593378912	0.0120063847119606	0.01089535378042	0.0105443704270173	0.0105161959392374	0.0136495262927961	0.0137236451270207	0.0152975345785178	0.0161528130677892	0.0167183195053472	0.0186977587207324	0.0192118555388212	0.0213527051111341	0.0200017355960831	0.0198701758682707	0.017593841885719	0.0164300581202594	0.0159653288764157	0.0141278780303068	0.0131987400049159	0.0123592612103494	0.0106294695010654	0.00957396752665945	0.0113355544201339	0.00971071717626805	0.0115828168327164	0.01107838812035	0.0133529487246368
0.0118283727098724	0.0125616224893711	0.0126309508174835	0.0119291907760508	0.0120282117661588	0.011291421013577	0.0122513427611971	0.0102566477085996	0.0118994409549283	0.00908752410905592	0.0112811047588047	0.00866843690545478	0.0104931606734104	0.0119287038458522	0.0107820705997029	0.0104778548230263	0.0105080538301735	0.0137123923743112	0.0137442112478694	0.0154511243545972	0.0163214387898936	0.0169088503945587	0.0189382398023289	0.0195280905534488	0.0217747428039724	0.0203966435529356	0.0202219110323903	0.0179960822193096	0.0168398499069904	0.0163747601968731	0.0145082290408989	0.013583979001281	0.0126865438715064	0.0108665423253516	0.00970986091855382	0.0114055949884426	0.00973357548681498	0.0114822613603835	0.0109718413668108	0.0131728765567415
0.0117901300697431	0.0126178545725367	0.0127280194344144	0.0119537872665015	0.0120224748301107	0.0112997841066207	0.0122357779649552	0.0102605483092573	0.011885952486752	0.00906465526313426	0.0112679533723354	0.00863354425607337	0.010458470396315	0.0118959012134016	0.0107234067506749	0.0104280496777328	0.0105012664532722	0.0137657965722716	0.013749702681412	0.0155619729236162	0.0164499253208753	0.0170541134360655	0.0191211824266262	0.0197795417302752	0.0221191620343601	0.0207177270071304	0.0204955540705126	0.0183171746827242	0.0171785274799438	0.016703796040616	0.0148195623867531	0.0139074825878995	0.0129568205834835	0.011061946825265	0.009813475620567	0.011448283055069	0.00974054228410048	0.0113641994336462	0.0108465750139833	0.0129599568568691
0.0118759338523182	0.0127915016720451	0.0129486957472434	0.0120836633563215	0.0121383776193905	0.0114131480805584	0.0123124399796908	0.0103745449734657	0.011975147081304	0.00912934349132509	0.0113380784630394	0.00868753753331428	0.0104718151950664	0.0118946404816728	0.0107047097971845	0.0103817103633556	0.0104807652691399	0.0137936974546141	0.0137265256783758	0.0156166400314875	0.0165244788833168	0.0171415567043468	0.0192345116616489	0.0199549002003799	0.022375684088373	0.0209549006679379	0.0206835666879876	0.0185500524550466	0.0174374976230683	0.0169463196975971	0.0150550517772321	0.014161992766879	0.0131626099353233	0.0112069930246639	0.00987577582004473	0.0114561831493506	0.00972092054794907	0.0112221549889483	0.010695475577873	0.0127113793228102
0.0120807036894368	0.0130769089799978	0.013286963032163	0.0123125226445297	0.0123706937867464	0.0116254230314752	0.0124729534540959	0.0105911179460334	0.0121578814750823	0.00927470662897988	0.011481574733552	0.00882361388011444	0.0105231334748479	0.0119150474238864	0.0107144104720379	0.010329867921846	0.0104365720943022	0.0137845428145268	0.0136648212365986	0.0156057625616396	0.0165350326213351	0.0171620093907982	0.0192694270949688	0.0200460217590338	0.022537079636114	0.021100992095055	0.0207810495203617	0.0186901859520221	0.0176108518049647	0.0170985725982342	0.0152103073090155	0.0143424722422391	0.0132986682672266	0.0112952581136618	0.00988996571673976	0.0114235990294481	0.00966601839397614	0.0110509836560764	0.0105130205696704	0.0124256985036687
0.0123980599231123	0.0134674901711306	0.0137355640514775	0.0126336527125653	0.0127127141420174	0.0119305623611916	0.0127102704556236	0.0109027342195456	0.0124254032118811	0.0094957008006294	0.0116902870546853	0.00903713685508688	0.0106060698987482	0.0119510616698431	0.0107446473507359	0.0102679101257782	0.0103637128235183	0.0137312152314943	0.0135584482759996	0.015523795293757	0.0164750631876447	0.017109531529905	0.0192202593826042	0.0200477650389822	0.022599019271411	0.0211516140405599	0.0207856444955355	0.018735447352245	0.0176952386965131	0.0171590452227178	0.0152832384347096	0.0144459847371332	0.0133618624929001	0.0113224727819621	0.00985140335119016	0.0113465751922696	0.00956922516956312	0.0108469608439267	0.0102953652223025	0.0121028216198447
0.0128204936900084	0.0139558156096313	0.0142861534722087	0.013040121244427	0.0131565561261303	0.0123225587593833	0.0130187968721659	0.0113020842678108	0.012769693213959	0.00978900688284342	0.0119578601936881	0.00932543261798048	0.0107177831245868	0.0120003242009811	0.0107913343563904	0.0101953102250051	0.0102618564175003	0.0136307588625345	0.0134047930980618	0.0153686785065279	0.0163413191910229	0.016981190094597	0.01908426777976	0.0199577926816745	0.0225599008482041	0.0211050124932173	0.0206974142522761	0.0186859697295907	0.0176897266259626	0.0171283664107486	0.0152739198671031	0.0144715777700235	0.0133510432335437	0.0112863897104549	0.00975747182812745	0.0112228432936821	0.00942597297212306	0.0106077968098092	0.0100403487915792	0.0117439557208266
0.0133393737217804	0.0145335432962548	0.0149292996697215	0.0135247507270523	0.0136933286980153	0.0127951448499955	0.013394057905264	0.0117819689547625	0.0131834622655106	0.0101523935388288	0.0122793833256287	0.00968702776939142	0.0108583139529532	0.0120636967625982	0.0108537943944549	0.0101151121157978	0.010134792958869	0.0134839747891501	0.0132044692371643	0.0151414730634505	0.0161335059113381	0.0167767952440959	0.0188614048430101	0.0197763529811891	0.022420662827872	0.0209619000998141	0.0205187040551723	0.018544000663189	0.0175956589308726	0.017009188589761	0.0151844579862632	0.0144201668191321	0.0132669190182498	0.0111866458094123	0.00960743164517829	0.0110517319485473	0.00923362902358281	0.0103325968824094	0.00974744250092741	0.0113515233447275
0.0139448758948751	0.0151912840608965	0.0156544209901243	0.0140799297007286	0.0143131725638197	0.013341346977463	0.0138320451243837	0.0123349601975643	0.0136598895089955	0.0105837458212149	0.0126507882531145	0.0101205414547045	0.0110296613271657	0.0121444961981333	0.0109340759299291	0.0100332370405815	0.00998979482623093	0.0132949331483382	0.0129609450851444	0.0148459820823418	0.0158539505146611	0.0164986160231977	0.0185540632470204	0.0195060514094099	0.0221845882464056	0.0207252798105696	0.0202539886655966	0.018313748993318	0.0174165020571713	0.0168060661127304	0.0150188540169245	0.0142944183430053	0.0131119300297163	0.0110246227572459	0.00940226660173197	0.0108340520821305	0.00899134950374297	0.0100217821689675	0.00941765749818788	0.0109290542581274
0.0146259338791678	0.0159184937910585	0.0164497449033255	0.0146973492462159	0.0150052358794598	0.0139530589075087	0.0143284298193792	0.0129529889980812	0.0141922168225813	0.0110800083703115	0.0130681580162156	0.0106235015452687	0.0112347002594937	0.0122475154384396	0.0110360473291817	0.00995764351525013	0.0098368576943025	0.0130704210524627	0.0126801161805796	0.0144883654289363	0.0155072596008788	0.0161510857037437	0.0181668128736569	0.01915161691345	0.0218571015190199	0.0204002610154963	0.0199097048306821	0.0180012230345928	0.0171576846953531	0.016525323881371	0.0147828597199641	0.0140986286695477	0.0128901190287574	0.0108033066107196	0.00914452913513133	0.0105719653814146	0.00869991375394224	0.00967698293289056	0.00905342720483591	0.0104810594488592
0.0153702748540897	0.0167034541363107	0.0173023466386347	0.0153677584181698	0.0157576538994328	0.0146207649731164	0.01487783404404	0.0136269952569994	0.0147733102899018	0.0116363040758081	0.0135270770572935	0.0111913641841493	0.0114760670976474	0.0123779100059371	0.0111643510346924	0.00989735561724172	0.00968779283529739	0.0128193267253802	0.0123698252682851	0.0140767461414839	0.0150999740346128	0.0157405017469057	0.0177061326466725	0.018719665630372	0.0214455591931721	0.0199938691632982	0.019494068847417	0.0176140585054397	0.0168264253768099	0.0161749133078888	0.0144838209128748	0.0138385956048125	0.0126069968021959	0.0105271453053057	0.00883818737262813	0.0102688401974287	0.00836154975088853	0.00930091404743956	0.0086584749195333	0.0100128924003344
0.0161645567695829	0.0175333621936411	0.0181982836700849	0.0160808141895202	0.0165575840891415	0.0153334733897717	0.0154733159818207	0.0143467256985828	0.0153952812568761	0.0122454253084249	0.0140221189375792	0.0118169498142867	0.011755136058706	0.0125400569398244	0.0113233062561238	0.00986137756809867	0.00955513994233612	0.0125519517236143	0.0120393258366288	0.013620804349083	0.0146402227132761	0.0152747227444564	0.0171801398996958	0.0182184637657288	0.0209590353102828	0.0195148492322514	0.0190168776369774	0.0171613343670912	0.0164315452442505	0.0157642521618143	0.0141305034260778	0.0135214793336313	0.0122693992286241	0.0102019017903959	0.00848847445686934	0.0099290971009061	0.00797975678252358	0.0088972397808087	0.00823767472261331	0.00953060178700275
0.0169945900018501	0.0183945178805792	0.019122813296281	0.0168250682734438	0.0173913206372691	0.0160788523743139	0.0161061542316247	0.0151007108754476	0.0160492323126204	0.0128977662400282	0.0145465293352901	0.0124903723924788	0.0120712071885883	0.0127365277307251	0.011515871079554	0.00985753774240809	0.00945089614213484	0.0122792446366348	0.0116986840188505	0.0131313531247721	0.0141373758915409	0.0147628637359083	0.0165983196103694	0.0176576912081344	0.0204081018210053	0.0189734630074352	0.0184892906632708	0.0166533744988551	0.0159832618364454	0.0153040437514699	0.0137328949462188	0.0131556485418368	0.0118853325189737	0.00983449974784854	0.00810173992881754	0.00955804484809211	0.00755912844892807	0.00847043368512609	0.00779691150323339	0.00904077904172819
0.0178456139088506	0.0192725821713488	0.0200606680655009	0.017588096780538	0.0182444873885009	0.0168435183339259	0.016765930412375	0.0158764069494915	0.0167251625022368	0.0135816304178827	0.0150921243934569	0.0131993906436373	0.0124210055348097	0.0129673303014909	0.0117427958172822	0.0098913544692689	0.00938511974231816	0.0120119623212921	0.0113581204488223	0.0126198917236478	0.0136016991462324	0.0142149914208828	0.0159712561168613	0.0170482075865115	0.0198046042271794	0.0183812795935496	0.0179235887323053	0.0161015325697503	0.0154929585284809	0.0148060690572731	0.0133019746291612	0.0127505065559545	0.0114638021442302	0.00943285796971967	0.00768530253599155	0.00916170652094609	0.00710517770345022	0.00802563847715056	0.00734294394359142	0.00855040367877333
0.0187026013288814	0.020152877522617	0.0209963637883991	0.0183567501205389	0.0191022928293125	0.0176134127179089	0.0174408435833781	0.0166604618128644	0.0174120356795232	0.0142837700814505	0.015649391390466	0.0139300206801902	0.0127985457559928	0.0132295417407438	0.0120020947198947	0.00996507852538437	0.00936456402951428	0.0117597892559602	0.0110273088887553	0.0120981352138233	0.0130440106799682	0.0136418216932515	0.0153103706500585	0.0164018226242523	0.0191614320811417	0.017750957719764	0.0173329042869068	0.0155179565899684	0.0149729227591211	0.014282942850874	0.0128494407103284	0.0123162906828455	0.0110146192881344	0.00900570836005312	0.00724730330300246	0.00874663493706203	0.00662416510211407	0.00756853040360338	0.00688327197157628	0.0080666887225367
0.0195505721800671	0.0210207072675665	0.0219145206288571	0.0191174857397544	0.019949825346055	0.0183742133426831	0.0181181626329434	0.017439058045946	0.0180979911692234	0.0149900104248617	0.0162077545324446	0.0146672426414682	0.0131953522360564	0.0135173727111714	0.0122889162640046	0.0100771076088481	0.00939159405292842	0.011530479664937	0.0107146715802752	0.011577526466581	0.0124753473299284	0.013054423499427	0.0146276689605065	0.0157310725602934	0.0184922830021133	0.0170960170024214	0.0167309166197117	0.0149153285658125	0.0144360446311848	0.0137478217968856	0.0123873853769524	0.0118638360946734	0.0105481764108491	0.00856239121083651	0.00679655652761648	0.00831971609290875	0.00612293140032601	0.00710519255581158	0.00642600670094206	0.00759692800820508
0.0203749049670383	0.021861678005423	0.0228001842980259	0.019856744655606	0.0207723683973855	0.0191117438532675	0.0187847307608534	0.018198291113846	0.0187706607029771	0.0156858557687946	0.0167559562813962	0.0153956826391328	0.0136009631234248	0.0138226079476244	0.0125958110354565	0.0102219363537669	0.00946366792156101	0.0113291220677089	0.0104267379605835	0.01106874759072	0.0119066483530813	0.0124639352323317	0.0139355043013689	0.0150490038494084	0.0178114173890522	0.016430593358838	0.0161315052347636	0.0143065737978469	0.0138954665793441	0.0132140499927924	0.0119279073009017	0.011404294226931	0.010075181106758	0.00811262016360205	0.00634239369837697	0.007887959594716	0.00560873593117364	0.00664200178359152	0.00597973511299789	0.00714834643281035
0.0211616400615372	0.0226620150852837	0.0236391394132515	0.0205613396228618	0.0215557197524541	0.0198123617550804	0.0194274624122476	0.0189245526324324	0.0194175508687501	0.0163570271051642	0.0172825038020839	0.0161002118020725	0.0140036100980791	0.014135298450574	0.0129133135549519	0.0103906825938236	0.0095735596828294	0.0111576461783856	0.0101676544451737	0.0105812629314844	0.0113484706426923	0.0118813026319988	0.013246361774139	0.0143689640671631	0.017133399090238	0.015769171362798	0.0155483566669052	0.0137045343792379	0.0133641758640255	0.0126947274424474	0.0114826575192352	0.0109487960682762	0.00960633602366655	0.00766620868010239	0.00589448956123767	0.00745827612685901	0.00508910272480114	0.00618553401936123	0.00555336258469169	0.00672795347529335
0.0218977712376467	0.0234088653203407	0.0244182102059754	0.021218832727875	0.0222865038388582	0.0204633170673966	0.0200338007613508	0.0196048999734079	0.0200264539707366	0.0169899188225495	0.0177761376660053	0.0167664491375001	0.0143909633192407	0.0144445636455072	0.0132307059962806	0.0105720682101272	0.00971028299309181	0.011014680163174	0.00993893642205687	0.0101229423010277	0.0108107539055306	0.0113170501664652	0.0125726700919231	0.0137043976929458	0.0164728152968274	0.015126284065488	0.0149945260793831	0.0131216035781649	0.0128545366918729	0.0122021931767489	0.0110623260767445	0.0105080549885479	0.00915195442747076	0.00723275074045673	0.00546264775949454	0.00703724456859267	0.00457167703612448	0.00574249252776947	0.00515590377398222	0.00634239967327684
0.0225715229562563	0.0240905833176957	0.0251255453737587	0.0218178894045496	0.0229524701895401	0.0210530800095048	0.02059212415963	0.0202274022480661	0.0205858585155362	0.0175719821704916	0.0182262914517415	0.0173811782281754	0.0147508552992695	0.0147393882490299	0.0135368314007397	0.0107536239012506	0.00986046415144478	0.0108958146238972	0.0097395306397071	0.00969982582838891	0.0103026581535122	0.0107811003591258	0.0119266454161013	0.0130686411350634	0.0158439677186175	0.0145161699174592	0.014481966372897	0.0125693236667621	0.0123777702493084	0.0117474317961781	0.0106760962927928	0.0100919143071783	0.00872150950165641	0.00682125174796501	0.00505650142719005	0.00663087599459248	0.00406409575218923	0.00531966202407786	0.00479617992110672	0.00599783569064044
0.0231726110717427	0.0246969988365529	0.0257508845230529	0.0223486025504795	0.023542773643329	0.0215716387340225	0.0210921012878035	0.0207814582966538	0.021085339935657	0.0180920492424843	0.0186235224350673	0.0179326950711186	0.0150719322344359	0.015009343648202	0.0138208587474132	0.0109228850534166	0.010009832933098	0.0107942511140335	0.00956620830085158	0.00931609315676067	0.00983249631109994	0.0102826561027167	0.0113201680131632	0.0124747073087771	0.0152605281914415	0.0139523790279002	0.0140210543905926	0.0120579609781768	0.0119434106470408	0.0113394433712368	0.0103311188897197	0.00970886315769909	0.00832313435290924	0.0064397118871078	0.0046850501943445	0.00624438876377016	0.00357387572549056	0.00492388725740682	0.00448237958583155	0.0056997747752314
0.0236924844453612	0.0252196628915881	0.0262858037628782	0.0228027843888252	0.0240482335040159	0.0220107685613682	0.0215249992230297	0.0212580852787971	0.02151592024323	0.0185406104426516	0.0189599027938015	0.0184111032505529	0.0153442126118509	0.0152452047687814	0.0140729477033423	0.0110684258727807	0.0101445676813583	0.0107017380275361	0.0094142504756144	0.00897428282436308	0.00940777861909977	0.00983015756317243	0.0107646849116708	0.0119350464078949	0.0147351573256909	0.0134473298321487	0.0136201630488342	0.0115960888539022	0.0115587914800884	0.0109846585696547	0.0100320826344807	0.009365568651958	0.007963119872091	0.0060946739804889	0.00435592535553096	0.00588201759176895	0.00310832336660558	0.00456206504162874	0.00422147055849343	0.00545296224437199
0.0241245446023539	0.0256520702128354	0.0267239378219915	0.0231742254924982	0.0244615695957492	0.0223642735505683	0.0218839490617674	0.0216501776355565	0.0218703910345945	0.0189100550651343	0.0192293667954326	0.018808568512818	0.0155595539822316	0.015439460350581	0.014284798230274	0.0111806771477551	0.0102523677652491	0.0106096557047369	0.00927833832389793	0.00867577060865015	0.00903536957883712	0.0094313154849826	0.0102711200584958	0.0114612685643576	0.0142790964908286	0.0130118344815949	0.0132853428118426	0.0111902288716864	0.0112286443073629	0.0106865182130219	0.00978096980420308	0.00906649575836278	0.0076454924957538	0.00579076286560991	0.00407431325075923	0.00554688779060833	0.00267446392033878	0.004241120503885	0.00401853043134416	0.0052612596524656
0.0244643401002384	0.0259898552992988	0.0270611756568499	0.023458920607981	0.0247776133135345	0.0226282001364852	0.022164172227502	0.0219527362501945	0.0221435975504503	0.0191948810169267	0.0194280123932472	0.0191195403795188	0.015712039248663	0.0155867270625499	0.014450092380085	0.0112525426669467	0.0103232449358619	0.0105101166469296	0.00915353636446827	0.00842146400281158	0.00872173087071069	0.00909320517343858	0.00984975950692944	0.0110638193485498	0.0139017612695767	0.0126546360005044	0.0130201763837054	0.0108446159200612	0.0109549030925344	0.0104453433235154	0.00957707157526531	0.00881369657472974	0.0073717767093069	0.0055302676762096	0.00384168436639084	0.00524099005505881	0.00227897305002396	0.00396790959890384	0.00387617355783619	0.00512755441648582
0.0247097316232706	0.0262309586734407	0.0272958258709547	0.0236552600583725	0.0249934914841869	0.0228010211447379	0.0223631683054505	0.0221630669727567	0.0223326826804104	0.019391876608764	0.0195543560020052	0.0193409445907603	0.0157982962789671	0.0156840800554326	0.0145648440214779	0.0112798591643389	0.0103500888165654	0.0103969834740284	0.00903625960075839	0.00821261538513731	0.00847318771243745	0.00882238175064713	0.00951006910389472	0.0107516137917634	0.0136103842986487	0.0123820254676202	0.0128258498316409	0.010561152485739	0.0107367921632249	0.0102585769853391	0.00941729619947819	0.00860683618993145	0.00714103659892721	0.00531285558531497	0.00365487122172208	0.00496528711925164	0.00192805528329514	0.00374895820005696	0.00379431427059582	0.00505370490624204
0.0248610228696399	0.0263757589846978	0.0274287472845352	0.0237641837829153	0.0251087801287566	0.0228837866767331	0.0224808626417354	0.0222809464322856	0.0224372892731971	0.0195002746995823	0.0196095373900129	0.0194723468598963	0.0158177619559737	0.0157313085017056	0.0146276713660623	0.0112617446607777	0.0103290778669497	0.0102667526342257	0.00892513380523966	0.00805161129746801	0.00829612112368762	0.00862495425738092	0.00926040709524168	0.010531658710725	0.0134097679676434	0.0121976196062145	0.0127014430770061	0.0103395931925798	0.0105712238080932	0.0101213887806045	0.0092967417749874	0.00844348079456094	0.00695023739122949	0.00513554440129865	0.00350623152479506	0.00471996884772056	0.00162714826949623	0.00358994589881839	0.00377043039840073	0.00504052491893459
0.0249210509183366	0.0264271651971091	0.0274634385429462	0.0237892924652256	0.0251256239478778	0.0228802358938546	0.0225197090715377	0.0223087511752351	0.022459717104499	0.0195218769402148	0.0195974678293554	0.0195160851697966	0.0157728957179018	0.0157310970214535	0.0146400008710601	0.0112008631691067	0.0102599965566364	0.0101192845912322	0.00882167628849164	0.00794256893809019	0.0081969719258702	0.00850654628222207	0.00910762522539343	0.0104087194009083	0.0133022018219155	0.0121023637719546	0.0126443948147455	0.0101779533466762	0.0104534588042062	0.0100275347219962	0.00920944761552059	0.00831961724393488	0.00679488819854742	0.00499306286360985	0.0033851341981613	0.00450484801631486	0.00138028969073873	0.00349493310120444	0.00380028680180761	0.0050878025545447
0.0248952278244406	0.0263906610851852	0.0274060785890377	0.0237369065412857	0.0250488153498594	0.0227968602940726	0.0224847398748745	0.022251543435191	0.0224050273878458	0.0194611429139411	0.0195249089208099	0.0194773639956038	0.015669338675554	0.0156891237839745	0.0146062014839379	0.0111036073902723	0.0101464977790504	0.00995836929904316	0.00873072872695287	0.00789157070769602	0.00818196501065114	0.00847208818457364	0.00905660811973494	0.0103851007279976	0.0132875704989991	0.0120947784428159	0.0126510588328729	0.0100730797228934	0.0103779182838302	0.00997030744778819	0.00914920557437555	0.00823032336445909	0.0066698575928436	0.00487864664670196	0.00328013158063952	0.00431985958170484	0.00118916734609344	0.00346554484970221	0.0038788791550965	0.00519434206728021
0.0247915226214504	0.026274291539743	0.0272655070442404	0.0236160589536827	0.024885823880671	0.0226429043435627	0.022383551278843	0.022117102989687	0.0222810826779529	0.0193252350537658	0.0194014619004051	0.0193642986776767	0.0155160019720167	0.0156140539028049	0.0145336358140334	0.0109801671225006	0.00999632248296885	0.00979209528094486	0.00866056012988126	0.00790640265617856	0.00825653667140016	0.00852543650848478	0.0091098567416884	0.0104605998536269	0.01336363302598	0.0121714037214615	0.0127172537248578	0.0100212801087044	0.010339005520256	0.00994341380998666	0.00911031408676326	0.00817048298200949	0.00657022469266543	0.00478516789739369	0.00318088601741499	0.00416559620190658	0.00105267831350429	0.00350052696106352	0.00400129384003226	0.00535801678654514
0.0246203697656572	0.0260885767533343	0.0270531300627316	0.0234384012928717	0.0246467628112422	0.0224302831435249	0.0222262085765364	0.0219158893843088	0.022098503351418	0.0191240047845792	0.0192394381992682	0.0191878910065743	0.0153250512541926	0.0155173931093478	0.0144325995140378	0.0108444099503129	0.00982145375722788	0.00963294327606793	0.00862253669480221	0.00799574425040693	0.00842455914000635	0.00866888619150917	0.00926723648835704	0.0106326465783521	0.0135264119791385	0.0123273442394926	0.012838718822432	0.0100188965458457	0.0103318087971306	0.00994166428792479	0.00908818565874325	0.00813544361221728	0.00649204362500404	0.00470637068478276	0.00307937558427787	0.00404378356778004	0.000971434067722989	0.00359599866333452	0.00416326332770825	0.0055758255262986
0.0243944866515458	0.0258463364732064	0.0267827333202153	0.023217995916582	0.0243442744107667	0.0221733894867914	0.0220250506130847	0.0216609123641903	0.0218705138970907	0.0188698980182451	0.0190535730573495	0.0189619075211645	0.0151117328586943	0.0154131535832724	0.0143161023331285	0.0107134576232866	0.00963813224745277	0.00949746164414663	0.0086302532996973	0.00816788757050689	0.00868755573508942	0.00890269695750527	0.00952596220874614	0.0108965948770952	0.0137706102323422	0.0125567998609756	0.0130114185434624	0.0100627273216033	0.0103525977663916	0.00996141844789774	0.00907975665296785	0.00812153951311033	0.00643293809919515	0.00463797271409561	0.00297043094000276	0.00395757003374613	0.00099323187244832	0.00374630497250969	0.00436134691411771	0.00584395028927051
0.0241285798856166	0.025562402910737	0.026470180210515	0.0229709602859294	0.0239933095887631	0.0218887554599349	0.0217943699683335	0.0213674813435418	0.0216126443008792	0.0185777490571013	0.0188605383736577	0.0187026204973444	0.0148939644561286	0.0153172759753348	0.0141994268595696	0.0106068147596098	0.00946658379130388	0.00940533025965128	0.0086980797869628	0.00842921911469775	0.00904412586231813	0.00922476252254049	0.00988080695862455	0.0112460921882397	0.0140899808242028	0.0128534895936254	0.0132316737329019	0.0101502431171932	0.0103990741470868	0.0100007783369762	0.00908368195297737	0.00812643470896065	0.00639248024969332	0.00457847957473382	0.00285183588917207	0.00391148298987519	0.00113992254833853	0.00394502175110113	0.00459279693994487	0.00615781687716895
0.0238389188464177	0.025253199044876	0.026132971483081	0.0227149272975719	0.0236107725170997	0.0215945295636183	0.0215499443923958	0.0210527990076848	0.0213422468188566	0.0182644224176587	0.0186782143474454	0.0184283603862637	0.0146915975074436	0.015246757648542	0.0140993919967262	0.010544932448762	0.00933020776025755	0.00937764173962333	0.00883922583181841	0.00878281512120426	0.00948972643071511	0.00963050292347593	0.0103244533685185	0.0116734480747921	0.014477604219619	0.0132109216927779	0.0134961319641838	0.0102795880193446	0.0104703781081799	0.0100595498445175	0.00910031989993454	0.00814926896687719	0.00637232906153547	0.00452964523224163	0.00272415702523809	0.00391092074439938	0.0013293617853489	0.00418570654210315	0.00485523793911653	0.00651216174210212
0.0235427576947001	0.0249361613491413	0.0257896447725749	0.0224682920426241	0.0232149992617497	0.0213097341958019	0.0213083995192157	0.0207353631994833	0.0210777915378628	0.0179482554500906	0.018524699284441	0.0181588230355209	0.0145252689861902	0.0152184686615972	0.0140332632141975	0.0105472099869409	0.00925388770710362	0.00943439745597352	0.00906364651524925	0.00922750457425775	0.0100168251941636	0.0101129849163692	0.0108478902922618	0.0121699474051761	0.0149260619031472	0.013622510355511	0.0138016132814305	0.0104493949742684	0.010566879870096	0.0101390055049847	0.00913152604660411	0.00819061038187289	0.00637610773075867	0.00449652459688769	0.0025903518773004	0.00396116104228926	0.00154975787100509	0.00446226507680721	0.0051462920635838	0.00690110853345222
0.0232575960210412	0.024628995616986	0.0254590018423969	0.0222492376145641	0.0228250455361418	0.0210532871038438	0.021086395737447	0.0204341504084751	0.0208379221873925	0.0176482573440685	0.0184170796530756	0.0179140851526648	0.0144148199228604	0.0152477036675543	0.0140173108787657	0.0106296587157664	0.00926115516829473	0.0095915500528509	0.00937628236338256	0.00975760869938149	0.010615328135915	0.0106632141998373	0.011440784378763	0.0127260878550031	0.0154275229631359	0.014081573213549	0.01414488148889	0.0106584723010071	0.0106898046394893	0.0102414892990798	0.00918028303729723	0.00825223262488233	0.00640899719312213	0.00448700579146375	0.00245514588472948	0.00406609932592928	0.00180125560548785	0.00476901838363936	0.0054632517591419	0.00731825684216223
0.0230002863323977	0.0243487747512557	0.0251591710644364	0.0220745748568983	0.0224597772993275	0.0208428102416994	0.0208996560814696	0.0201675794752172	0.0206402926194316	0.0173830416463622	0.01837004773295	0.0177133198651534	0.0143773842355064	0.015346615992403	0.0140651322838625	0.0108026900156351	0.00937038713211403	0.00985829055428216	0.00977610205763899	0.0103633324429014	0.011273138477488	0.011270519665061	0.0120917963086436	0.0133317503509106	0.015973775298377	0.0145812591279007	0.0145223943204294	0.0109054316491267	0.0108407517152141	0.0103699108493485	0.00925020350155635	0.00833674693187114	0.00647703507877254	0.00451068076572228	0.00232423386951572	0.0042271593762903	0.00208421626697563	0.0051006154151522	0.00580285509242957	0.00775678413779853
0.0227860249528145	0.0241109193922579	0.0249065442924491	0.0219584902991122	0.0221367923001612	0.0206933104998316	0.0207618876455872	0.0199522991011577	0.0205002637720409	0.0171695192377752	0.0183945281436755	0.0175732798014557	0.0144254213301101	0.015522779660085	0.014185997410499	0.0110695860583076	0.00959105633761717	0.010235397950719	0.0102561504122352	0.0110315903335201	0.011976726342173	0.0119229602894499	0.0127888420251466	0.0139763262075646	0.0165562359242845	0.0151144554598104	0.0149300804804196	0.0111883285662957	0.0110211765863166	0.010527184781523	0.00934495549418723	0.00844713164976421	0.00658615875919345	0.00457707432054678	0.00220395088220131	0.00444280622659167	0.00239776465610172	0.00545190499582135	0.00616117832190311	0.00820956036141758
0.0226272998039529	0.0239281426670491	0.024714668315397	0.0219113570681185	0.021871248616081	0.0206158863373246	0.0206836920946577	0.0198019033692129	0.0204296077978757	0.0170214583388849	0.0184965281102492	0.0175067196823255	0.0145651008699162	0.0157781704347189	0.0143835770453734	0.0114260522645758	0.00992162809648094	0.0107151450460893	0.0108044451955073	0.0117469890851753	0.0127116395105884	0.0126077115234005	0.0135193141400763	0.0146488271237635	0.0171659695140699	0.0156737140989399	0.0153631802090312	0.0115043760115951	0.0112319062731523	0.0107156786572527	0.00946767374305937	0.00858621555265292	0.00674112455856134	0.00469364939127417	0.00216158910887162	0.00470877076474526	0.00273961712216025	0.00581783047294196	0.00653363311788044	0.00866927346898536
0.0225329067060723	0.0238094788455539	0.0245932123464016	0.0219387976679394	0.0216747266957814	0.0206166646855174	0.0206716001737486	0.0197257395635986	0.0204354138305963	0.0169481098519604	0.0186764255654617	0.0175210264493099	0.0147954420794723	0.0161087973652081	0.0146553738174426	0.0118608929070084	0.0103501050758509	0.0112826340286019	0.0114053335683956	0.0124927524337801	0.0134629333406723	0.0133114135773834	0.014270281576928	0.0153379989882808	0.0177937352132626	0.0162512219197262	0.0158161716535477	0.0118497716858375	0.011472750517267	0.0109367351611531	0.00962042915820033	0.00875618140559692	0.00694453448059932	0.0048643256326197	0.00247645199592952	0.00501873879039205	0.00310624399008732	0.00619337196021443	0.00691504330811221	0.00912856355406273
0.0225071719193845	0.0237595361698005	0.0245471587450128	0.0220411688759645	0.0215542851179875	0.0206961705410479	0.0207273832025866	0.0197280052418621	0.020519388796546	0.016953158464936	0.0189288369508282	0.0176173525730302	0.015108418925085	0.0165050541233654	0.0149929817293026	0.0123575009309611	0.01085672314989	0.0119179360813493	0.0120409094340645	0.0132514834646947	0.0142155270435096	0.014020481086245	0.0150286822824704	0.0160324526403467	0.0184300723074524	0.0168388281624449	0.0162827908664029	0.012219656672212	0.0117422542691065	0.0111903268211017	0.00980382708917438	0.00895815752953453	0.00719622627657661	0.00508903760064208	0.00284619920575999	0.00536515031348359	0.0034931273925	0.00657353894703	0.0072997744509698	0.0095801629456871
0.0225495162907833	0.0237781010880188	0.0245763570911818	0.0222135623211187	0.0215118672642653	0.0208492607693149	0.0208477738760628	0.0198073107680738	0.0206776832872166	0.017034242712402	0.0192430808424349	0.0177904632179499	0.0154899495300642	0.0169526665947664	0.0153830447474411	0.0128956907310875	0.0114173351797572	0.0125983187683311	0.0126922347742047	0.0140057492423548	0.0149545048958344	0.014721381691151	0.0157815187676713	0.0167208175254039	0.019065427458829	0.0174281307434282	0.0167561411012265	0.0126082010173694	0.012037613290613	0.0114748831146622	0.0100167879708794	0.00919195306484108	0.00749317740780006	0.00536423397006811	0.00325114127509549	0.00573987839949221	0.00389502987647241	0.0069534059099908	0.00768189387325886	0.0100170397224801
0.0226544547227122	0.023860169699659	0.0246755330185327	0.022446305114747	0.0215441677421844	0.021065632054674	0.0210246635530624	0.0199568024976178	0.020901263956052	0.0171831706550959	0.0196041233074637	0.0180293281255138	0.0159214524857216	0.0174339844115796	0.0158086134004995	0.0134534571699548	0.0120062716072226	0.0133000896235519	0.0133402726492224	0.0147385190751901	0.0156653813799018	0.0154008928928875	0.0165160615450132	0.0173919189062802	0.0196903206878919	0.0180106164145826	0.0172288786635284	0.0130087958952919	0.0123547501399383	0.0117873034328116	0.0102565344934955	0.00945596791299166	0.00782988651030594	0.00568381294807854	0.00368318784436054	0.00613472140785468	0.00430624549998353	0.00732818037415871	0.00805534498122246	0.0104325422601161
0.0228120484793131	0.0239964048180858	0.0248347617761626	0.0227258467129643	0.0216429845844892	0.0213307889621541	0.0212457493823236	0.020164823965897	0.0211767417585552	0.0173867813974527	0.0199938076423411	0.0183182969997613	0.0163815812424888	0.0179293464890997	0.0162505795255097	0.0140084172575894	0.0125982544540214	0.0139999031151739	0.0139665495974999	0.015433499789636	0.0163343449876988	0.016046345158144	0.0172200620121307	0.0180349760536587	0.0202955439892557	0.0185778457653339	0.017693458201658	0.0134143238220666	0.0126885279311365	0.012123141638033	0.0105187753197656	0.00974727744106687	0.0081990494384363	0.00604006121370187	0.00413423003985289	0.00654173656753092	0.00472082755133693	0.0076932930823585	0.00841412532613305	0.0108205426355443
0.0230087405051025	0.0241739396923723	0.0250403286931123	0.0230358656304837	0.0217959931345761	0.0216272807731199	0.0214955159689506	0.0204159826498418	0.0214874910236722	0.0176282482245261	0.0203921581237698	0.0186385832468564	0.0168478273382093	0.0184183205421911	0.0166889633378642	0.0145388646302997	0.0131694878937931	0.0146755898452707	0.0145536107484769	0.0160754056874001	0.0169484903657673	0.0166458568641202	0.0178819740541512	0.0186398172267684	0.0208723849556627	0.0191216725588407	0.0181424193938971	0.0138174773902096	0.0130330674306136	0.012476926115551	0.0107980468352064	0.0100618643201312	0.00859231824105086	0.0064244223056019	0.00459625058894319	0.00695346766113097	0.00513279505631178	0.00804450146017703	0.00875246219966402	0.0111755768905457
0.0232284372985434	0.0243773982365257	0.0252758356209211	0.023358430419467	0.0219878098371685	0.0219360055015722	0.0217563862580085	0.0206924287007119	0.0218148762520804	0.0178885537423712	0.0207785917506555	0.018969779373432	0.0172978263209832	0.0188807157116435	0.0171039494456748	0.0150244777763838	0.0136982086160006	0.0153066441413385	0.015085334611054	0.0166501898841687	0.0174960443188897	0.0171885644002594	0.0184911823658693	0.0191971067218192	0.02141286744314	0.0196344869649457	0.0185686983914661	0.014211100864527	0.0133821296239909	0.0128425679384308	0.0110881587942385	0.0103949527948108	0.00900099592680943	0.00682808751232388	0.0050616106980218	0.00736311162962547	0.00553632228528841	0.008377999334739	0.00906498241150838	0.0114929802785146
0.023453677102578	0.024589989241154	0.0255233926997343	0.0236750873573257	0.0222011867339815	0.0222374223989819	0.0220098779301092	0.020975153142996	0.0221394328600618	0.01814789963212	0.0211329410972458	0.0192912063144665	0.0177103268380261	0.0192973491686817	0.0174766609467841	0.0154467663987749	0.014164936102244	0.0158745002638824	0.0155471603979305	0.0171452536460276	0.0179665883825301	0.0176648490549893	0.0190382349283311	0.0196985793355491	0.0219100015857127	0.0201094731267613	0.0189659499129585	0.0145885350144107	0.0137295289019142	0.0132138094934942	0.0113826885248572	0.0107413965640098	0.00941660607195689	0.00724244965115286	0.00552327781531962	0.00776465355410339	0.00592591526436619	0.00869052739042985	0.0093468746590526	0.0117690156604657
0.0236667440255152	0.0247945536513488	0.025764756388275	0.0239677984587082	0.0224181902728774	0.0225125793586498	0.0222376428515197	0.0212451607744564	0.0224419011797448	0.0183869018624948	0.0214362554479418	0.0195830005365004	0.0180658596418786	0.0196505948097292	0.0177897086774162	0.0157893401517718	0.0145525754286759	0.0163626916468542	0.0159262636552843	0.0175496431075649	0.0183512791011883	0.018066561255357	0.0195150769346918	0.0201372779028029	0.0223580359088427	0.0205408725759167	0.0193288685326977	0.0149439515447642	0.0140695485209745	0.0135846735362382	0.0116754777935656	0.011096077577869	0.0098313364196548	0.00765945642712676	0.00597499892490706	0.00815298650231637	0.00629657840123441	0.00897947994783583	0.00959404387506049	0.01200099315595
0.0238506340239453	0.0249744838436893	0.025982320217217	0.0242196992308244	0.0226212573227425	0.0227439217023858	0.0224223231577199	0.0214844381186371	0.0227040669755121	0.0185875149193295	0.0216713910280832	0.0198269243182352	0.0183471726821042	0.0199247594159101	0.0180275667456725	0.0160380652868277	0.0148464554928958	0.0167569514613373	0.0162117020506197	0.0178542383668581	0.0186430665276423	0.018387242174949	0.0199152835115941	0.0205077898522558	0.0227527045528922	0.0209242458603587	0.0196534997296474	0.0152726680786602	0.0143973372118864	0.013949883598153	0.0119611003842159	0.0114542842451455	0.0102383814305628	0.00807188932560913	0.00641144085274788	0.00852402383017193	0.00664397335095418	0.00924300429724452	0.00980325739218697	0.0121873789607752
0.0239898295326228	0.0251144754342942	0.026159913785688	0.0244156776075162	0.0227940689316435	0.0229158902776427	0.0225482067824146	0.021676694394773	0.0229094029410532	0.0187336947824146	0.0218234228788257	0.0200069317373302	0.0185394986759233	0.0201063307927968	0.0181768214926842	0.0161811532234616	0.0150343424828249	0.0170452863218115	0.0163945437786297	0.0180519377909191	0.0188369114926187	0.0186223424826752	0.0202342886140663	0.0208064787639506	0.0230914624380295	0.0212567250603356	0.0199375321949128	0.0155714372469929	0.0147092717342604	0.0143052369913387	0.0122352814537486	0.0118120489568121	0.0106322118279175	0.00847358680148065	0.00682831246557511	0.0088748057833557	0.00696457132595468	0.00948008901831851	0.00997228283751284	0.0123278908761514
0.0240708795784343	0.0252011049201978	0.0262834042969427	0.0245427932136969	0.0229222240258965	0.0230153382796781	0.0226016974359484	0.0218078916619224	0.0230435303268965	0.0188118438650846	0.0218799165122486	0.0201095405580713	0.0186307090245235	0.0201841337895447	0.0182263305370877	0.0162092075067294	0.0151064450226798	0.0172180385513827	0.0164679856105741	0.0181378397949148	0.0189300026165472	0.0187694378275869	0.0204696072654906	0.0210317064890969	0.0233737003668422	0.0215372494099693	0.0201805624508453	0.015838703940104	0.0150032737332309	0.0146479190118685	0.0124952585516132	0.0121664334859614	0.0110087922377142	0.00885962555215667	0.00722247571269562	0.00920359839046563	0.00725579915794624	0.00969063749447083	0.0101000173994538	0.012423577506568
0.0240828061474051	0.0252232469026029	0.026341118627544	0.0245905628754916	0.0229937238385698	0.0230318027324185	0.0225716291327537	0.0218665986593528	0.0230945304459492	0.0188110899564783	0.0218310940551132	0.0201240597983326	0.0186113929090088	0.0201494200197956	0.0181673176978757	0.0161152435020192	0.01505541597267	0.0172679435627915	0.016427465164188	0.0181094248997459	0.0189219745647969	0.0188284402306753	0.0206210476040004	0.021184040253128	0.0236009303922429	0.0217667748217216	0.0203843208487548	0.0160748232810726	0.0152790701214222	0.0149767506554322	0.0127400778002019	0.0125157557195426	0.0113657585097561	0.00922646897930247	0.00759204643168152	0.00950997969371035	0.00751617840550426	0.00987552220636965	0.0101866074225475	0.0124768772293853
0.0240173673193254	0.0251723541129196	0.0263241141940739	0.024551138234431	0.0229992927604602	0.022957664344477	0.022449458344127	0.0218442068394711	0.0230531370106589	0.0187234464619242	0.0216699226594228	0.0200427142263368	0.018474887613632	0.019995908438742	0.0179934207577132	0.0158946877627122	0.0148763510515888	0.0171901850141493	0.0162707717193194	0.0179667421944606	0.0188151293117209	0.0188018034483932	0.0206909076305982	0.0212664369953639	0.0237769291495057	0.0219484455787748	0.0205528444331037	0.0162822285876999	0.0155383846348145	0.0152923626866979	0.0129708175731598	0.0128597526681764	0.0117025571201852	0.00957208701243354	0.00793648143401197	0.00979490569758809	0.00774545545903048	0.0100366144054654	0.010233556012439	0.0124916518785953
0.0238692080538793	0.0250426252856823	0.0262263280070213	0.0244193978445121	0.0229325655764593	0.0227882234205789	0.0222293633364032	0.021735043044026	0.0229128365046728	0.0185438914362242	0.0213921457952917	0.019860696626212	0.0182172770147263	0.0197197874956904	0.0177007027021765	0.0155453600122422	0.0145667833094998	0.0169824496502482	0.0159981614031095	0.0177126061668522	0.0186146615747935	0.0186947179485139	0.0206841486637725	0.0212843936417786	0.023907823253194	0.0220877127619504	0.0206925771384432	0.0164655338151732	0.0157850448808062	0.0155972873052253	0.0131907272813885	0.0131996738083265	0.0120205407756334	0.00989604640401465	0.00825664481222634	0.0100607457294465	0.00794471865200873	0.0101767825289812	0.0102438142120454	0.0124731885947899
0.0236359251178752	0.0248310834117531	0.0260446295150912	0.0241929714886699	0.0227901687255519	0.0225217126672241	0.0219082744401789	0.0215364060656739	0.0226698982427205	0.0182703928666138	0.0209962721500134	0.0195761693476115	0.0178373696520689	0.0193196852529294	0.0172876329543208	0.015067439015317	0.0141266735593811	0.0166449851369965	0.0156124857209238	0.0173528118739079	0.0183288870691262	0.018515286478549	0.0206085327094828	0.0212460467223693	0.0240020965321666	0.0221923792851806	0.0208123718852575	0.0166315493278872	0.0160249852593477	0.015895956246569	0.0134052622601984	0.0135382968018935	0.0123230068763233	0.0101995656136231	0.00855484309193725	0.0103112742349745	0.00811649552031626	0.0102998514540873	0.0102218480190147	0.0124281614668278
0.0233180666635597	0.0245375824964297	0.0257787971858962	0.0238722099071895	0.0225717177338055	0.0221592615333932	0.0214858533199709	0.0212485468061693	0.0223233502446553	0.01790389938151	0.0204835326733784	0.0191902293338579	0.0173366653311171	0.0187966111971464	0.0167550427291477	0.0144634135662109	0.0135583997821128	0.0161806673948662	0.0151193474399053	0.0168963779371098	0.017969466043808	0.0182746630778597	0.0204747036501387	0.021162197596162	0.0240704945110854	0.0222725463411523	0.0209233636612361	0.0167891845522901	0.016266123304049	0.0161945924054858	0.0136219895183546	0.0138798558762503	0.0126151590648819	0.0104855236947289	0.00883481563609648	0.0105516038123844	0.00826481923504272	0.010410513841384	0.0101736687692543	0.0123645424347577
0.0229190810981315	0.0241647560740037	0.0254314329897586	0.0234601092521489	0.0222797466028617	0.0217048216126882	0.0209644349014097	0.0208746051300431	0.0218749123556369	0.0174483093806873	0.019857813753962	0.0187068453617268	0.0167193193404162	0.0181538720076522	0.0161060575223885	0.0137380211129883	0.0128667537607007	0.015595089150815	0.014527305234081	0.0163558264259159	0.0175516018590024	0.0179871253895844	0.0202961819810036	0.0210462309554117	0.0241257985329968	0.0223404319452326	0.0210386799889997	0.0169492082507411	0.0165180875712306	0.0165009825208034	0.0138503363970996	0.0142298730895088	0.0129039677517678	0.0107584085936276	0.00910166397244979	0.0107880434313856	0.00839524768811737	0.0105141850975558	0.0101068081851019	0.0122914484676818
0.0224452247392214	0.0237179160334546	0.0250078238422717	0.0229621965329186	0.0219195789403276	0.0211650584988969	0.020348942861453	0.0204205110661745	0.0213288943738575	0.0169104270400873	0.019125573320138	0.018132772029066	0.0159921159700647	0.0173969629160294	0.0153460096274564	0.0128981793712786	0.012058962538964	0.0148966894198664	0.0138481588510556	0.0157475032916105	0.0170941711348722	0.0176700313017089	0.0200892302320766	0.0209138857764153	0.0241824425083895	0.0224100314149248	0.0211729588456446	0.0171238399925979	0.0167917818556137	0.0168241226514553	0.0141011589471577	0.0145948858390221	0.0131979054046463	0.0110241877945286	0.00936170247378107	0.0110278676607186	0.00851481202357579	0.010616795848724	0.0100302123290519	0.012218909429469
0.0219054332852365	0.0232049059152411	0.0245157548469847	0.0223863800759477	0.021499145548267	0.0205492119920467	0.0196467886334909	0.0198948534693826	0.020692064164849	0.0162999099329898	0.018295746538662	0.0174774413589527	0.0151644683291348	0.0165334362410989	0.014482334324968	0.0119529215994381	0.0111447699155386	0.0140969557807938	0.0130973598333489	0.0150919265562532	0.0166197039579553	0.0173435872110274	0.0198725334582861	0.020782832767209	0.0242559524541924	0.0224965952596078	0.0213416582824696	0.017326158557291	0.017098785438303	0.0171737373110877	0.0143861229054257	0.0149820715193746	0.013506539431634	0.0112900846488482	0.00962221473813031	0.0112789889259543	0.00863186492842529	0.0107245212333193	0.00995402276017661	0.0121575389380068
0.0213111579177431	0.0226359086018788	0.0239652758444112	0.021742767523184	0.0210287492429076	0.0198689233051936	0.0188677649438344	0.0193087151598202	0.0199734885787184	0.015629209180352	0.0173796484401819	0.0167528290492549	0.014248470025367	0.0155727490743165	0.0135244551149288	0.010913356381728	0.0101366487461522	0.0132107496489438	0.0122946060953817	0.0144141108053909	0.0161540788333969	0.0170303320511317	0.0196666315729122	0.0206720160793192	0.0243622056923844	0.0226159155283784	0.0215601697492887	0.0175693371227219	0.0174506126657744	0.0175596875662804	0.0147169191148152	0.0153987825455049	0.0138399821735915	0.0115642487117965	0.00989110709601434	0.0115495364834201	0.00875579592301655	0.0108434552813696	0.00988921221441637	0.0121180908124931
0.0206761622157584	0.0220232040334619	0.0233684202643389	0.0210434531133453	0.0205207749376716	0.0191380246074549	0.0180239485679078	0.018675469419568	0.0191843481555232	0.0149134981122039	0.0163908818768067	0.0159732879175083	0.0132590363848247	0.014526092910208	0.0124836665072976	0.00979269344545725	0.0090502914923261	0.0122568314130819	0.0114646791964666	0.0137437380444697	0.0157257388578022	0.0167542321573082	0.0194930470378029	0.0206007364888502	0.0245165340827234	0.0227834391650936	0.0218427874949582	0.0178657502209829	0.0178578844587117	0.0179913019517941	0.0151043735170969	0.015852020706259	0.0142082237600046	0.0118553194097363	0.0101764643759945	0.0118473625904671	0.00889658674944717	0.0109792504170397	0.00984705183996848	0.0121108905643874
0.0200162700906508	0.0213808681628907	0.0227388736335178	0.0203022759665639	0.0199893415057753	0.0183722827314951	0.0171296345326605	0.0180105281145966	0.0183377248767261	0.0141705785078254	0.0153452601024598	0.015155336154633	0.0122141865044203	0.013406209415231	0.011373028547748	0.00860642205010685	0.00790570201547017	0.0112586968032052	0.0106385299534662	0.0131149070783952	0.0153642109183758	0.0165393099467461	0.019373084273463	0.0205874939350705	0.0247327313676965	0.0230132644218952	0.0222016315430616	0.0182260366014442	0.0183294923417355	0.0184766834398479	0.0155575490770874	0.0163478955286989	0.0146204044458722	0.0121718994610673	0.010486032844418	0.0121795154230948	0.00906420148105568	0.0111367541868655	0.00983841317572959	0.0121451512733297
0.0193490465577447	0.0207244001712825	0.0220915885054112	0.0195345518573359	0.0194498915255618	0.0175890853599757	0.0162013376043713	0.0173310263069007	0.0174483605211784	0.0134207440000035	0.0142607527311195	0.0143173842422459	0.011135521350562	0.0122271989448318	0.0102072980204306	0.00737283340166991	0.00672963310259958	0.0102458648980258	0.00985440176728724	0.0125650002300878	0.0150977912310852	0.016407819533963	0.0193263446918358	0.0206486682248204	0.0250220605692776	0.023317115989881	0.0226456566715314	0.0186582322828483	0.0188718525020368	0.0190220606384151	0.016082958116433	0.0168911218837988	0.0150841084659028	0.0125219752189763	0.0108266771286971	0.0125517341012948	0.00926784670682272	0.0113196835903194	0.0098729520002954	0.0122282213277149
0.0186933814431726	0.0200702621458542	0.0214423434178148	0.0187567823085176	0.0189187152139935	0.0168070550476726	0.0152579194558536	0.0166554218488174	0.0165323817291977	0.0126865677087933	0.0131574593769562	0.0134793860759845	0.0100489080180304	0.0110043328920947	0.00900294378653471	0.00611433897543023	0.00556112899180708	0.00925572384387394	0.00915818240028869	0.012132054819262	0.0149505234338348	0.016378140672424	0.0193690982519407	0.0207971848742374	0.0253923808672814	0.023703422860634	0.0231798874513793	0.0191670945338055	0.0194883444375892	0.0196312558422578	0.016683995746664	0.0174846125134473	0.0156047697830847	0.0129123400789193	0.0112038745355391	0.0129680270879254	0.00951519009087271	0.0115303776834109	0.00995827395512794	0.0123648634472482
0.0180689316537329	0.0194353163888886	0.020807246250322	0.0179863458261437	0.0184124046878139	0.0160455748269608	0.0143209315019309	0.0160029811933848	0.015606987383647	0.0119925631103184	0.0120576022899261	0.0126624146325541	0.00898517811095528	0.00975388992518197	0.00777834807442843	0.0048607093149557	0.00446398735596983	0.00833575791090333	0.00860102852561146	0.0118502040842688	0.014939014777269	0.0164627452591219	0.0195127499154573	0.0210413628181523	0.0258475121549294	0.0241766259089015	0.0238049898403259	0.0197537120694004	0.0201790029463593	0.0203053322015189	0.0173606662391341	0.0181292093541107	0.0161852647805685	0.0133480871988682	0.0116213133114755	0.013430386709621	0.00981166876173279	0.0117696594622179	0.0100992220227851	0.0125567077061721
0.0174953655606775	0.0188361541348207	0.0202021876292065	0.0172411741912249	0.0179472331821057	0.0153242093716257	0.0134152850180444	0.0153931154643701	0.0146900958007843	0.0113646318615776	0.0109855006441574	0.0118881990862248	0.00798008228133856	0.00849305562426385	0.00655445884546927	0.00365701265735997	0.00355032285889368	0.00754500148272339	0.00823146365451634	0.0117436508714707	0.015069981770048	0.0166666983955427	0.0197626879300352	0.0213841430232765	0.0263869242434639	0.0247368125861511	0.0245172284731459	0.0204154442804283	0.0209404892715862	0.0210424572904665	0.0181096161875092	0.0188235758385469	0.0168257315470575	0.0138322333437506	0.0120806468264338	0.0139386703563065	0.0101600233340883	0.0120368203404433	0.0102974275210277	0.0128020208693213
0.0169913580027031	0.0182883302208778	0.0196422584238863	0.0165394068757036	0.0175384519977846	0.0146620072185708	0.0125702745145327	0.0148445275928259	0.0137999555447953	0.0108291278021419	0.00996743794840254	0.0111787168450621	0.00707174635270071	0.00723997047983074	0.00535684080348194	0.00258183268183859	0.00299795025864834	0.00695131410168499	0.00808176415424766	0.0118211387451291	0.0153393523808474	0.0169870868347167	0.0201177565553017	0.0218228371611917	0.0270057830645397	0.0253797196339279	0.0253087859101588	0.0211461702090303	0.0217663200630879	0.0218379866128837	0.0189244317846803	0.0195642470534335	0.0175236126491098	0.0143655158832497	0.012581426722609	0.0144906496379553	0.0105601446074514	0.0123297202144235	0.0105512164382588	0.0130958691511236
0.0165733329102899	0.0178055535920756	0.0191411574670781	0.0158989915388217	0.017199502346532	0.0140766713537466	0.0118204599488149	0.0143741433508703	0.0129547361904608	0.0104111948464854	0.00903126515465991	0.0105559692469138	0.00629360567142295	0.00601412551059856	0.00422471923235606	0.00179718935348367	0.00299488902323853	0.00661864805263832	0.00815590721616272	0.0120736597522205	0.0157331883631968	0.0174135122866534	0.0205704568278424	0.0223494274939808	0.0276953249975631	0.0260970790201535	0.0261683606370538	0.0219367773628711	0.0226472956901714	0.0226847377132754	0.0197961206207783	0.0203458130518257	0.0182738828755071	0.0149463752273102	0.0131212047855264	0.0150822018624777	0.0110092359914343	0.0126449794323536	0.0108558765152833	0.0134306423922037
0.0162540683063677	0.0173989287778062	0.018710631602509	0.0153371536742508	0.0169411646837639	0.0135835909608712	0.0112043286570529	0.0139958494810653	0.0121721326554794	0.0101318680618631	0.00820553342239701	0.0100419527371081	0.00566436848137679	0.00483761150508719	0.00329529123559922	0.00198739576351239	0.00355851394019206	0.00658268390523919	0.00842899636617579	0.012476727317175	0.0162299844582463	0.0179294671669634	0.0211077992839381	0.0229513328660106	0.0284434816984332	0.0268772285731651	0.0270819311886172	0.0227757952864233	0.0235720513788176	0.0235734026928288	0.0207136882895111	0.0211611978470444	0.0190694044403091	0.0155711046408235	0.0136957669996013	0.0157076012662972	0.0115022166486368	0.012978230074741	0.0112042048415009	0.013796810803339
0.0160414505005605	0.0170763825305946	0.0183600087127036	0.0148696080708809	0.016770731001754	0.0131947543724216	0.0107565591044768	0.0137191771778608	0.0114690285678584	0.0100037576500482	0.00751798833187089	0.00965832162616612	0.00518333875408347	0.00373856501726646	0.00309339378869228	0.00288752448303273	0.00445496450528074	0.00682988184370937	0.00885776718689331	0.0129958503096216	0.0168035253589132	0.0185141944654661	0.0217125915397466	0.02361247494311	0.0292356538092051	0.0277058813987915	0.0280335762167535	0.0236500805641097	0.0245276563281582	0.0244930386245451	0.0216647321858042	0.022001993787167	0.0199013501662913	0.0162341272722664	0.0142994507092083	0.0163598630861009	0.0120322522824966	0.0133243933619277	0.011587206712226	0.0141837488303519
0.0159377919884309	0.0168424174434307	0.018095900564197	0.0145093889232602	0.0166913804436175	0.0129176481082865	0.01049317171129	0.013548238354181	0.0108612439439933	0.0100266358937643	0.00699333748812618	0.00942422622014281	0.00483922121347261	0.0027599370885194	0.0033107780934337	0.00389334966515366	0.00546967739872763	0.00730213083923468	0.009392889414709	0.0135924981360502	0.0174255696879729	0.0191446064964882	0.0223648935221346	0.0243144565874263	0.0300555339032057	0.0285669492244628	0.0290062646207969	0.0245454801781002	0.0255002013838489	0.0254315804306279	0.0226359984322397	0.0228588158952566	0.0207596449374802	0.0169283508377581	0.0149254969892411	0.0170310994721766	0.0125913076910941	0.0136779554367472	0.0119948161945407	0.0145804887877272
0.0159400637362942	0.0166982902445015	0.017922155856116	0.0142653438566473	0.0167020101198	0.0127544069909725	0.0104020983256318	0.0134813432656156	0.0103632963121832	0.01018600313119	0.00664996776943653	0.00935049150729308	0.00463558620861668	0.00197360899195859	0.003681583979364	0.00489468712586614	0.00649619428594049	0.00792287070115527	0.00998706551805588	0.0142286406131581	0.018067962791889	0.0197969580603612	0.0230434116246794	0.0250376940983786	0.0308858993110761	0.0294433362093178	0.0299825621631366	0.0254474272432136	0.0264753366671207	0.0263763341366857	0.0236138725404297	0.0237216496547553	0.0216333903911236	0.0176455529153346	0.0155664004510233	0.0177128575839333	0.0131706491549649	0.014033221917076	0.0124165437282603	0.0149763277674523
0.0160410925056291	0.016642620382685	0.0178401216369721	0.0141407208973812	0.0167977306564047	0.0127016334306983	0.0104519276464262	0.0135116361262286	0.00998790555157378	0.0104566710659914	0.00649478929059589	0.00943179832278166	0.00465818204719577	0.00145443239705378	0.00416842480546853	0.00584456933044079	0.00748230213775407	0.00862024720901514	0.0105987770252272	0.0148694086066696	0.0187040936485923	0.0204481358663325	0.0237266887658226	0.025762401895328	0.0317093232432701	0.0303176495138672	0.0309452304173837	0.0263414479180102	0.0274387399769259	0.0273144241774039	0.0245847939205127	0.0245801752509394	0.022511252187427	0.0183767599499347	0.0162142319105826	0.0183964223568543	0.0137612626035408	0.0143845397185218	0.0128420021223321	0.0153612689692436
0.01623140395444	0.0166723281626857	0.0178492165290963	0.0141326439075295	0.0169710415143206	0.0127512519259395	0.0106086996539571	0.0136287312037834	0.00974478915807056	0.0108094960144896	0.00651712256387303	0.00964447186927897	0.0050718149394203	0.00117735633833427	0.00472991126899331	0.00671746619381636	0.0083985818770973	0.00933649135240559	0.0111933843736313	0.0154842884273647	0.019309791194455	0.0210765581196702	0.0243940347185208	0.0264693859683898	0.0325087788939963	0.0311728010236568	0.0318777150760712	0.0272135761978197	0.0283765112087542	0.0282331822760303	0.0255355967482971	0.0254240593292762	0.0233818005344128	0.019112595850562	0.0168609213295471	0.0190730764688423	0.0143541816769041	0.0147264811622011	0.0132613007989359	0.0157263147311447
0.0165011990485677	0.0167837256983575	0.0179477426841414	0.0142331243002353	0.0172134472870077	0.0128923926980392	0.0108455520760514	0.0138209216710459	0.00963856986697187	0.0112174719542083	0.00668772070097874	0.00995451458160942	0.00571007618735437	0.00158373579802087	0.00531759204544068	0.00749815924000402	0.00922663661645036	0.0100281814518619	0.0117429560129735	0.0160474398606932	0.0198638138144305	0.0216627491512552	0.025026203595681	0.0271406453579254	0.0332681310751125	0.0319924956385758	0.0327645328832264	0.0280506837094643	0.029275496766528	0.0291204753403535	0.0264537858221322	0.0262432110792797	0.0242338022666973	0.0198435877323668	0.0174984972109811	0.0197343168929321	0.0149407352619992	0.015053989851764	0.0136653216558657	0.0160636427927752
0.0168420198984798	0.0169735644145185	0.0181337937548032	0.0144314543737859	0.0175171270578383	0.0131138145603434	0.0111444475191168	0.0140773599274423	0.00966679690887893	0.0116592177850918	0.00696784769782999	0.0103292843214503	0.0063705717894386	0.00215951698681722	0.00589164802246498	0.00817771314562933	0.0099546319538622	0.0106635540289796	0.0122256271978569	0.0165375891693877	0.0203480753973674	0.0221896743966715	0.0256058577394613	0.0277598050954873	0.0339725222381413	0.0327616142827826	0.0335915715885712	0.0288407360670302	0.0301235519733718	0.0299649756569517	0.0273277578045975	0.0270280029674659	0.0250564671320166	0.020560425060559	0.0181192839772115	0.0203720312931858	0.0155127296964412	0.0153624904405168	0.0140458996698511	0.0163666974487713
0.0172478723088767	0.0172398743498377	0.0184060840958353	0.0147170336170812	0.0178763030540084	0.0134061623192	0.0114949252141354	0.0143897436654804	0.00982021642310852	0.0121201755062738	0.00732225562842813	0.0107446508971327	0.00699387939077465	0.00266368508526494	0.00642674751299408	0.00875197042879329	0.0105755294912915	0.01121976659044	0.0126248925419097	0.0169377652355481	0.020747716033603	0.0226429128953687	0.0261178664530064	0.0283124128624576	0.0346086656383897	0.0334665056137458	0.0343463178669476	0.0295729879231613	0.0309097503578455	0.0307563792672767	0.0281469775303106	0.0277694582157868	0.0258396528964619	0.021254173883547	0.0187160614635594	0.0209786391554912	0.0160625807546795	0.0156479656911036	0.0143959320774739	0.016630221141243
0.0177157666665024	0.0175824881663132	0.0187645424031373	0.0150816104892703	0.0182881071681194	0.0137635301820267	0.0118925774812577	0.0147533116893199	0.0100862426677001	0.0125925359047617	0.00772702170528607	0.0111867141655976	0.00756570259476079	0.00308988992565814	0.00691075835491939	0.00922105760130648	0.0110864145866069	0.0116808707512236	0.0129290029891302	0.0172350134734737	0.021051088968416	0.0230107258308851	0.0265494839645545	0.0287861308594572	0.0351650598537815	0.0340952015490224	0.0350180262911771	0.0302381273939258	0.0316245478158873	0.0314855788857547	0.0289021172621234	0.0284594077289691	0.0265740343051181	0.0219164505640607	0.0192821914505731	0.0215472027745838	0.0165834079987537	0.0159070046463839	0.0147094362764434	0.0168502447256029
0.0182457464098134	0.0180032026682661	0.0192105696116922	0.0155204553859776	0.0187528989691238	0.0141841464384945	0.0123378303286031	0.0151671654825534	0.0104536629979838	0.013074619638265	0.00817096582860248	0.0116507905765642	0.00808696292093778	0.00344572486433269	0.00734204275815559	0.00958933482646863	0.0114883213137678	0.0120364813771526	0.013130516545789	0.0174201445612708	0.0212497068324808	0.0232840606971875	0.0268904416422109	0.0291708490880515	0.0356321377811373	0.0346375702695945	0.0355978396925286	0.0308283783140383	0.0322599080402213	0.032144797040005	0.0295851647441653	0.029090619106223	0.0272512405165203	0.0225395602757661	0.0198117159244884	0.0220715127127961	0.0170691009885237	0.0161368256721478	0.014981571623746	0.0170240484177139
0.0188405088025438	0.0185055812142189	0.0197469324881867	0.0160325165524654	0.0192740840767988	0.0146702523526113	0.0128349109831904	0.0156340271529565	0.010915771205996	0.013570034407353	0.00865374955260372	0.0121396354631004	0.00856685751327033	0.00374930317480396	0.00772733087972417	0.00986554319159067	0.0117863086523373	0.0122809629770515	0.0132259994120597	0.0174875362085977	0.0213381707174701	0.0234565155400242	0.0271329794897747	0.029458739755776	0.0360023610046688	0.0350854178152759	0.0360788684573635	0.031337566526711	0.0328093938808831	0.0327276839595679	0.0301895040635258	0.029656899981412	0.0278639648404601	0.0231166053087264	0.0202994310634085	0.02254615155673	0.0175143640838909	0.0163352778700949	0.0152086357018977	0.0171501009131646
0.0195047256361572	0.0190944410791203	0.0203773305725565	0.016619844613975	0.0198575220425504	0.0152273522996554	0.0133908182562588	0.0161595613117019	0.0114709466994419	0.0140866855166161	0.00918296964648465	0.0126615824604155	0.00902066910222832	0.00402780169810723	0.00808020547304507	0.0100630079294432	0.0119896687595483	0.0124129727244564	0.0132158575272894	0.0174349896515869	0.021314093642544	0.0235242770626284	0.027271833476914	0.0296442665614306	0.0362702679507141	0.0354325466832605	0.0364562338989683	0.031761154477091	0.0332682277606995	0.0332293835222217	0.0307099718576912	0.0301531774424024	0.028406049738499	0.0236415674965741	0.0207409401372651	0.022966538987884	0.0179147444194956	0.0165008240585053	0.0153880419905955	0.0172279812216431
0.0202441689879143	0.0197751037491189	0.021105724118948	0.0172865784491763	0.0205106294058322	0.0158630274287186	0.0140141994811325	0.0167513831308826	0.0121213870912001	0.0146356221717132	0.00977109866519974	0.0132286768920345	0.00946859176759929	0.00431513516808293	0.00841977386394712	0.0101997702825154	0.012112182267921	0.0124352497143223	0.0131042775091291	0.0172636375208226	0.0211780230540638	0.0234860394692743	0.0273041888619459	0.0297241578568601	0.0364324819767072	0.0356747774401474	0.0367270789378871	0.0320962468741548	0.0336333230327697	0.0336465694937559	0.0311428903113792	0.0305755548078491	0.0288725492495734	0.024109368206121	0.021132687762788	0.0233289604806379	0.0182666460918508	0.0166325082669943	0.0155182832815347	0.0172582860079141
0.0210647475659565	0.020552513841445	0.021935540585436	0.0180377243665896	0.0212412986085168	0.0165855045592085	0.0147141345209472	0.017417876986452	0.0128710721294548	0.015229699175845	0.0104325150057671	0.0138547528824046	0.00993449702016069	0.00464775135009983	0.00876913404079585	0.0102984930728141	0.0121723159074757	0.0123545818198938	0.0128992590329923	0.0169778999218158	0.0209333631922347	0.0233429066769619	0.0272296051779288	0.0296973491798666	0.0364876836811046	0.0358099374315633	0.0368905479050725	0.0323415691058818	0.0339032872433783	0.0339774534486007	0.0314860776275368	0.0309213466458327	0.0292597703456909	0.0245159085145791	0.0214719773468044	0.0236305813913064	0.0185673325644668	0.0167299105283593	0.0155988834451617	0.0172425243058954
0.021971558912795	0.0214303493758658	0.0228688856884232	0.0188779124175224	0.0220567692207156	0.0174021817355606	0.0154989015336466	0.01816696169862	0.0137237476548588	0.0158820869797579	0.0111808011468921	0.0145534760861548	0.0104441492100381	0.00505932353206796	0.00915341058542173	0.0103859480387701	0.0121931956511978	0.0121819069646997	0.012612721144992	0.0165854873828649	0.020586295875092	0.0230982779886608	0.0270499155394364	0.0295648982186195	0.0364365502963086	0.0358378192310024	0.0369477362738892	0.0324974193799703	0.0340783976178252	0.0342217651475758	0.0317388361664206	0.0311890926226268	0.0295652942195106	0.0248580915276271	0.0217569731002817	0.0238694478054736	0.0188149186421319	0.0167930916806039	0.0156303390819929	0.0171830010833577
0.0229680548772573	0.0224102452354465	0.0239058720848238	0.019810284681996	0.0229625928524504	0.0183183164502318	0.0163748438866872	0.0190049458042382	0.0146813652232774	0.0166047431400498	0.0120265536121205	0.0153364969856741	0.0110226735766977	0.00557628683639268	0.00959737282722669	0.0104918885351559	0.0122021016038135	0.0119325125510582	0.0122606575581035	0.0160974500966574	0.0201456962619313	0.022757715749448	0.0267691009363638	0.0293298736393761	0.0362816639955937	0.035760110447302	0.0369016104435669	0.0325655951517159	0.0341605486722481	0.0343807057589352	0.0319019181605478	0.0313785505706165	0.029787978144497	0.0251338282850849	0.0219866877012622	0.0240444752468306	0.0190083529786503	0.0168225309024829	0.0156140519728758	0.0170826910787904
0.0240553980488185	0.0234912282626488	0.0250441474533526	0.0208356397170983	0.0239618146901497	0.0193360537234594	0.0173454674321341	0.0199356040498746	0.0157431375030546	0.0174070269359231	0.0129759303446447	0.0162119420898377	0.0116915102560118	0.00621544714229665	0.0101228956458325	0.0106471875736777	0.0122291776774774	0.0116262798541177	0.0118632949235446	0.0155282694764528	0.0196230373844963	0.0223287923715561	0.0263931388377512	0.0289972181451652	0.0360273902418791	0.0355802958249289	0.0367568972680956	0.0325492942372139	0.0341531716338313	0.0344568741182642	0.031977468782294	0.031490669053173	0.029927938306588	0.0253420283486258	0.0221609565061572	0.0241554261916302	0.0191473918737206	0.0168190587715927	0.0155522529343586	0.0169451044797196
0.0252320564124824	0.024669419758091	0.026278661660752	0.0219519099112713	0.025054450892962	0.0204538978467321	0.0184108693912787	0.0209595679860162	0.016905175246452	0.0182946540099445	0.0140300233977767	0.0171834527756152	0.0124656033702837	0.00698349427141717	0.0107466886701396	0.0108813002591247	0.0123051494470252	0.0112878687045892	0.011445167097843	0.014895975499595	0.0190322725811094	0.0218209130579884	0.0259298244623673	0.0285735854476334	0.0356797268721168	0.0353035321479316	0.0365199428090558	0.0324529910579521	0.034061125304811	0.0344541662171865	0.031968946332714	0.031527539671577	0.0299865138600494	0.0254825759430442	0.0222803991334243	0.0242028772511933	0.0192325650173519	0.0167837887232376	0.0154479175874907	0.0167741462922409
0.0264936482509625	0.0259380107816368	0.0276016704169606	0.0231539873483312	0.0262372837812714	0.0216666332069496	0.0195675416491317	0.0220740664165999	0.0181605645307767	0.019269129010825	0.0151849626838356	0.0182498631952884	0.0133517556979685	0.00787787963084738	0.0114787259061106	0.011219350792256	0.0124582107708404	0.0109466398191872	0.0110349531365314	0.0142222437422272	0.0183896772785115	0.0212451093572596	0.0253885623203432	0.0280671504080383	0.035246124410478	0.034936496243986	0.0361985397810299	0.0322822887066186	0.0338905581341482	0.0343776482885745	0.0318810194205609	0.031492329398766	0.0299662123898249	0.0255562924019573	0.0223463692520899	0.0241881768566337	0.0192651338056416	0.0167180498643329	0.0153046746014539	0.0165739716398822
0.027833017111933	0.0272874723901494	0.0290029401483303	0.0244338559360525	0.0275039441088773	0.0229656137342698	0.0208085225133785	0.0232729924497747	0.0194997176052074	0.0203276834418016	0.016432528878005	0.0194054536600885	0.0143486161404863	0.00888867228608864	0.0123216498909409	0.0116793597250813	0.0127107809559736	0.010635973139057	0.0106648401795644	0.0135323695290459	0.0177136198361086	0.0206137972611707	0.0247801250375173	0.0274873913855251	0.0347352781326409	0.0344872063546135	0.0358017233831394	0.0320437479658637	0.0336487415887401	0.0342334042287885	0.0317194412126319	0.0313891933364034	0.0298706369560854	0.0255648856263653	0.0223608934848301	0.0241133942854742	0.0192470428451784	0.0166233241198411	0.0151267071477581	0.0163488397367969
0.0292404938124832	0.0287059373958257	0.0304701010852	0.0257809502847613	0.0288452158633523	0.0243392958479869	0.0221238167930325	0.0245472301013589	0.02091085822104	0.0214636361713685	0.0177610254977413	0.0206406051857737	0.0154479929507005	0.0100008781048142	0.0132711660146906	0.0122702353301705	0.013077134896999	0.0103915261443082	0.0103690831615766	0.0128549290463647	0.0170242153326741	0.0199404920069737	0.0241163761074092	0.0268448438408399	0.0341568926941876	0.0339648172970949	0.0353395357343403	0.0317446950662471	0.0333438754870409	0.0340283586875683	0.0314909011794442	0.0312231684818777	0.0297043949508672	0.0255108872814088	0.0223266004700199	0.0239812608939612	0.0191808652604709	0.0165011906193451	0.0149186485846757	0.0161029699373274
0.030704291702638	0.0301796846141867	0.0319890924874767	0.027182651673088	0.0302494878765627	0.0257738900306725	0.0235009803220956	0.0258851536950712	0.0223805481573457	0.0226670312781784	0.0191562102129033	0.0219426532197616	0.0166367490568243	0.0111966123560224	0.0143171903388901	0.0129910753645943	0.0135625844727771	0.0102480593610455	0.0101813923484199	0.0122208424080751	0.0163427988419691	0.0192394704184316	0.0234099532795741	0.0261508245736972	0.0335214207549425	0.0333793902288102	0.034822760046433	0.0313930108541855	0.0329848668276293	0.0337700779891444	0.0312028552655013	0.0310000493733383	0.0294729891189611	0.0253975785200095	0.0222466413101282	0.0237951044505265	0.0190697424033004	0.0163532800306317	0.0146854737781119	0.0158404040988256
0.0322109817035304	0.0316936658752549	0.0335446512278214	0.0286248429496082	0.0317032830424851	0.0272540351375704	0.0249257717009727	0.0272732161406553	0.02389420290706	0.0239254034198838	0.0206021642126443	0.0232967772725793	0.0178986362044008	0.0124567522262282	0.0154453761295011	0.0138319881094573	0.0141641427375502	0.010234962614422	0.0101309227156552	0.011661538202317	0.0156911439631981	0.018525371246561	0.0226739101469591	0.0254171267860387	0.0328397780710427	0.0327416384983166	0.0342626270829246	0.0309969051631466	0.032581084867944	0.0334665521415528	0.0308633361198468	0.0307262468720361	0.0291826913033626	0.0252289051244817	0.0221246028557943	0.0235587774975157	0.0189173185250956	0.0161812411849478	0.0144323879360481	0.0155648804919377
0.0337460014809944	0.0332320324148496	0.0351208071041553	0.0300924662167322	0.0331918115971195	0.0287634366126506	0.0263827991246662	0.0286965592742882	0.0254365729024356	0.0252245554924866	0.0220820475698156	0.024686827042501	0.0192157633279483	0.0137620258715441	0.016638663439331	0.0147761273737563	0.0148720680869996	0.0103715256394945	0.0102372416664726	0.0112061311743037	0.0150903641193949	0.0178127257563949	0.0219213156425043	0.0246556876833587	0.0321230390868494	0.032062652109303	0.0336704984524513	0.0305646815230002	0.0321420968163845	0.0331259625390773	0.0304807459666413	0.0304086318626137	0.0288403997968755	0.025009383096036	0.0219644155239246	0.0232765806957184	0.0187276709099359	0.0159867217965156	0.0141647153424904	0.0152797255449737
0.0352941643940381	0.0347786339273943	0.0367013607500125	0.0315700496660377	0.034699512322894	0.0302854410502255	0.0278561195396314	0.0301396013476503	0.0269921828827439	0.026549279415794	0.0235787330472019	0.0260960421894436	0.0205696639204515	0.0150936769071211	0.0178786224495453	0.0158022556477115	0.0156716700202538	0.0106637066889649	0.0105058333942894	0.0108780305219167	0.014559490059057	0.0171154164089019	0.0211648151688167	0.0238782327922661	0.0313821192078383	0.0313536048122917	0.0330575338983154	0.0301044988396346	0.0316773904763737	0.0327564415169181	0.0300636358970531	0.0300543663212233	0.028453481649601	0.0247439958984482	0.0217702576071903	0.0229531821280421	0.0185052358799612	0.0157713643556161	0.0138877908339785	0.0149877705758583
0.0368401452101904	0.0363174767659954	0.0382703302470637	0.0330421874721178	0.0362105603618749	0.03180354006065	0.0293297715294405	0.0315865766015221	0.0285457296925195	0.0278839896309259	0.0250753323338668	0.0275076594663802	0.0219420450263973	0.0164338695247296	0.0191465046391164	0.0168871497314688	0.0165450230787906	0.0111038133090369	0.0109265526158934	0.0106919207940471	0.0141138305212279	0.0164460726783917	0.0204161634184726	0.0230959047615762	0.0306274526543108	0.0306254498211908	0.0324343528749909	0.0296241382037949	0.0311960924239408	0.0323658315683866	0.0296204768070298	0.0296707250252092	0.0280296019307985	0.0244380847791057	0.021546458277444	0.0225935335561026	0.0182547309876787	0.0155368173884213	0.0136068571305237	0.0146913009702812
0.0383689289927761	0.0378331364458336	0.0398123596473165	0.0344939678265645	0.0377093310138448	0.0333018070670856	0.0307882389159038	0.0330220164528684	0.0300824414668005	0.0292132638329387	0.026555635019134	0.0289054187175811	0.0233153176690677	0.017765956522064	0.0204240153307654	0.0180074583547331	0.0174724611800806	0.0116731087400885	0.0114763159376858	0.0106520540295639	0.0137633730560832	0.0158154308427497	0.0196857476099191	0.0223188891105886	0.0298686779077728	0.029888612598001	0.0318107040709928	0.0291307843478213	0.0307066926017119	0.0319614536009679	0.0291594288176298	0.029264912142086	0.0275765427964326	0.0240972338512796	0.0212974016858656	0.0222027846401538	0.0179810736204539	0.0152847612652581	0.0133269710467787	0.0143920445665744
0.0398662162928156	0.0393111242918264	0.0413130868072044	0.0359113499774839	0.0391808156175864	0.0347652745289151	0.0322168498688645	0.0344311707808768	0.0315884012676153	0.0305222979881048	0.0280044790643125	0.0302739846108816	0.024672986919228	0.0190746822164594	0.0216938653276372	0.0191409443727134	0.0184338220166512	0.0123460141488096	0.0121246231122337	0.0107521460469939	0.0135115952006992	0.0152317078086822	0.0189821300269173	0.0215560548201357	0.0291143458694393	0.0291526919008657	0.0311951596500695	0.0286308322014484	0.0302167882427661	0.031549894835426	0.0286881176466007	0.02884387799171	0.0271020162687819	0.0237271519260254	0.0210274346820306	0.0217861961540478	0.0176892961899612	0.0150169466536199	0.013052921018175	0.0140912039520155
0.0413187819342866	0.0407382099152191	0.0427594699157065	0.0372814932465391	0.0406109892406211	0.036180259125527	0.0336021187439585	0.0358003722067889	0.0330508372367769	0.0317972868955083	0.0294080669963262	0.0315992998545612	0.0259999528689948	0.0203463558665339	0.0229401650615543	0.0202672294360235	0.0194094395367161	0.0130942857879132	0.0128391092227142	0.0109765562394926	0.0133550369973821	0.0147000627625021	0.0183116483942228	0.0208146329626239	0.0283716683131162	0.0284261830142858	0.0305948531464977	0.0281297292110844	0.0297328613699971	0.0311368275426737	0.0282134278193155	0.0284141423313231	0.0266134758469342	0.0233335534246414	0.0207407806762781	0.0213490532593406	0.0173844581004002	0.0147352426100462	0.0127891572208233	0.0137895338880402
0.0427147867983381	0.0421027013223847	0.0441400726148126	0.0385930409832189	0.0419871314156214	0.037534640736624	0.034932037276925	0.037117347609362	0.0344583799880112	0.0330257412486096	0.0307542370900878	0.0328688819995161	0.0272827526417439	0.0215690096700696	0.0241487126011638	0.0213682048387816	0.0203808976675439	0.0138901730167615	0.0135893421250856	0.0113023771950198	0.0132837984413467	0.014222235586327	0.0176781186247572	0.0200999603588907	0.0276463252150636	0.0277162392495916	0.0300152803816768	0.0276318633142392	0.0292601042882387	0.0307268694724632	0.0277413235119132	0.0279816314255152	0.0261179333322082	0.0229220410672975	0.0204414620254117	0.0208965799527692	0.0170715548255159	0.0144416902385488	0.0125397339540962	0.0134874605111935
0.0440440427185802	0.043394683692213	0.0454453072775376	0.0398363613877027	0.0432981013800336	0.0388180988377415	0.0361963198491711	0.038371480702534	0.0358012866337834	0.0341967499086021	0.0320326944867846	0.0340720718278879	0.0285097594374383	0.0227325439815186	0.0253072106844583	0.02242824469113	0.0213315737195684	0.014708348795853	0.0143487114544911	0.0117021934298689	0.0132828509909655	0.0137964466866934	0.0170826833464042	0.0194153158650125	0.0269423482694352	0.0270284887455793	0.029460180792227	0.0271405045356922	0.0288023061065949	0.0303234953404305	0.027276707881389	0.0275515367438654	0.0256217883975918	0.0224979933912918	0.020133233016964	0.0204338558741519	0.0167554247153374	0.0141385568532106	0.0123082622204884	0.0131852340565253
0.0452982304473281	0.044606216744121	0.046667635257164	0.04100374575366	0.0445345687882669	0.0400223077848436	0.0373866052946433	0.03955402824836	0.0370716296699221	0.0353011933531857	0.033235203775806	0.0352002376621559	0.0296713458049671	0.023828856771067	0.0264054338470421	0.0234343115227964	0.0222470099128546	0.0155268616631393	0.0150950403601524	0.0121471193803648	0.0133338374242236	0.0134176121915872	0.0165238389374168	0.0187618728801692	0.026262093825432	0.0263669226241392	0.0289315118559812	0.026657805102824	0.0283618102052898	0.0299290060469671	0.0268233306756219	0.0271282031666829	0.0251306792220792	0.0220664604594438	0.0198195250706678	0.0199657367589688	0.016440654624986	0.0138283846971381	0.0120978690951064	0.0128831025694599
0.0464710700560691	0.0457314894613248	0.0478017220244318	0.0420895633003284	0.0456892000562018	0.041141090617959	0.0384966156264106	0.0406582909539873	0.0382634479636468	0.0363319116819563	0.0343557419701391	0.0362469369408535	0.0307600129949597	0.0248519517117653	0.0274353563548903	0.0243760052204874	0.0231151525860515	0.0163274669518347	0.0158105586614745	0.0126095249428153	0.0134169738094535	0.0130778748030666	0.0159976537897852	0.0181387824707775	0.0256063116674633	0.0257338671686685	0.0284295221240953	0.026184858992892	0.0279395478129953	0.0295445585594219	0.0263837515878548	0.0267150538804603	0.0246493626883793	0.0216320713174618	0.0195034052019994	0.0194967799377924	0.016131486107486	0.013514027515802	0.0119111600916284	0.0125814912249614
0.0475584423763272	0.0467669298894943	0.048844544232122	0.0430903705418353	0.0467567995964961	0.0421705295202535	0.0395222703086212	0.041679738613858	0.0393728563106716	0.0372838283853118	0.0353906088527301	0.0372080340698087	0.0317704850194161	0.0257980180539539	0.0283912446680177	0.0252455796341159	0.0239264926975929	0.0170956257851578	0.0164816347995341	0.0130649833935227	0.0135127473073363	0.0127673896888346	0.0154981648186475	0.0175433880170167	0.02497430729923	0.0251300468315719	0.0279529196070617	0.025721817366301	0.0275351469618393	0.0291702549809206	0.0259593633002706	0.0263145575897381	0.0241816319743006	0.0211989567820527	0.0191875481593268	0.019031176412691	0.0158317246941672	0.0131986677101799	0.0117501816875171	0.0122811708505584
0.0485584593572706	0.047711266878266	0.0497954449959951	0.0440049721527785	0.0477344043428539	0.0431090299097306	0.0404617533310886	0.0426160877576424	0.0403981094475161	0.0381540293577104	0.0363384902069356	0.0380817717617216	0.0326997640705364	0.026665474831389	0.0292697136650075	0.0260379352310535	0.024674132080671	0.0178203524315003	0.0170984566025747	0.0134933399958916	0.0136032449263278	0.0124752583961905	0.0150179140869607	0.0169715569063917	0.024364186128203	0.024554737078764	0.0274991233048707	0.025268051989983	0.0271471098169797	0.0288052848103609	0.0255504737808478	0.025928241272074	0.023730277724016	0.0207706909236938	0.0188742220244082	0.0185726911602078	0.0155446556001062	0.0128858065159161	0.0116163834350771	0.0119833999219341
0.0494714806455137	0.0485655400256019	0.0506561331468085	0.0448344295773268	0.0486213292218296	0.0439573342981571	0.041315529363747	0.0434673290254252	0.0413396160499582	0.0389417953268516	0.0372004683785428	0.0388687917279553	0.0335471427408604	0.0274549715991573	0.0300697430199936	0.0267505872681052	0.0253537906830965	0.018494003985677	0.0176547306468611	0.0138790865239032	0.0136730777877375	0.0121904879086559	0.0145485693786143	0.0164181008236307	0.0237731598938011	0.0240059974730847	0.0270645780523122	0.0248223551167593	0.0267730456637819	0.0284481103874662	0.0251564427099889	0.0255567486364065	0.0232970964017252	0.0203502540995438	0.0185652865260742	0.0181246133957609	0.0152729698869191	0.0125792198858456	0.0115105820798479	0.0116900261400289
0.0503000733902992	0.0493330537832131	0.0514306219910469	0.0455820132510272	0.0494191606732459	0.0447184815405481	0.0420863046949541	0.0442357007712528	0.0421998981750187	0.0396485849446091	0.0379799739500554	0.0395720996513355	0.0343141678025696	0.0281693377554746	0.0307926483645859	0.0273836041940031	0.025963762318312	0.0191120516709349	0.0181474124773774	0.0142113110788044	0.013709948239057	0.0119028684310583	0.0140815658814679	0.0158772467132218	0.0231978903142278	0.023480967471779	0.0266451078337009	0.024383161847046	0.0264099425385245	0.0280966825582049	0.0247758625881369	0.0251999410549894	0.0228829461407824	0.0199400195747218	0.0182622029132594	0.0176897185546528	0.0150187055100783	0.0122828738450375	0.0114329328192079	0.0114035360555894
0.0510489123551532	0.0500192717715178	0.0521251033473823	0.0462530943489653	0.050131695012979	0.0453977069828192	0.0427789285509865	0.0449256050694674	0.0429834919080367	0.040277965243688	0.0386826721373977	0.040196968895652	0.0350045500834919	0.0288134726496139	0.0314420008698286	0.0279395085474279	0.0265048207477148	0.019672843140914	0.018576456018718	0.0144834418501176	0.0137049421321939	0.0116037007450163	0.013608711264599	0.0153431173369192	0.0226348430366344	0.0229762016057613	0.0262362809648995	0.0239487800232937	0.0260544581924876	0.0277486720383692	0.0244067717457529	0.024857034477451	0.0224878468135603	0.0195417646710601	0.0179660539933856	0.0172702436689639	0.0147832076033624	0.0120007955015569	0.0113829141743402	0.011127043588976
0.0517246180001028	0.0506316479530184	0.0527477534634799	0.0468549725688743	0.0507648184664874	0.0460022794141165	0.0434002308636619	0.0455434624781486	0.0436967857910408	0.0408354860571299	0.0393162780372983	0.0407507775327051	0.0356240152878135	0.0293941693605749	0.0320234885555819	0.0284231314987967	0.0269800741340329	0.0201773506697869	0.0189445620700183	0.0146929165999713	0.0136526302470051	0.0112863455530033	0.0131227102887995	0.0148101835207051	0.0220806265017376	0.0224880179924054	0.0258337619729945	0.0235176131947651	0.0257032109648912	0.0274017018855195	0.0240468845891864	0.0245267631678517	0.0221111176620634	0.0191567060796454	0.0176775728617995	0.016867877620832	0.0145671117039431	0.0117369000842936	0.0113593322571905	0.0108642105708047
0.0523355314220291	0.0511793925665323	0.0533084690451996	0.04739663776224	0.0513263262019273	0.046541271810894	0.043958793749528	0.0460975027537183	0.0443477950902043	0.0413284954327035	0.0398902963293502	0.0412427742077069	0.0361800916117912	0.0299198665804633	0.0325447130681426	0.0288414120330162	0.02739476385756	0.0206288943170783	0.0192569039285209	0.0148408379313008	0.0135510473389717	0.0109466003390131	0.0126175828584344	0.0142736581036179	0.0215322944982164	0.0220128347511493	0.0254336289400365	0.0230883639042942	0.0253530529774678	0.027053567747914	0.0236938241341917	0.0242075594013407	0.0217515431263531	0.0187855575911002	0.0173971788976664	0.0164837674149744	0.0143703524035734	0.0114947805294376	0.0113603476310038	0.0106190949328425
0.0528914270315276	0.0516731727774763	0.0538185342166072	0.0478884654056472	0.051825678811895	0.0470252648135522	0.0444646560531182	0.0465974903884575	0.0449458722611752	0.041765894206246	0.0404156837703146	0.0416837703860612	0.0366818319150023	0.0304003258398672	0.0330149170911498	0.0292031326375994	0.027756003272717	0.0210328281838458	0.0195208093100568	0.0149316282192651	0.0134015959861868	0.0105829284205872	0.0120889665512642	0.0137298118606768	0.0209875968312443	0.0215474723529153	0.0250326404942422	0.0226602071011517	0.0250013113169533	0.0267024347962495	0.0233453430717216	0.0238977377041843	0.021407555835018	0.0184286071876374	0.0171250197362604	0.0161185411362446	0.0141921982596077	0.0112774738172332	0.0113835244242844	0.0103959257004925
0.053403166684608	0.0521247509619975	0.0542902228764494	0.0483418490851952	0.0522736965995198	0.0474659848747433	0.0449289534226536	0.0470543865230191	0.045501357194622	0.0421578299075395	0.0409044370579486	0.0420857598866745	0.0371394712391574	0.0308462357197253	0.0334446402764772	0.029518585567788	0.0280724532514184	0.0213961799047486	0.0197453809329329	0.0149726713423044	0.0132089008287869	0.0101965704705409	0.0115343081776916	0.013176201918158	0.0204451685144758	0.0210894052537418	0.0246284424815191	0.0222329264402702	0.0246459868688151	0.0263470030308274	0.0229995219176257	0.0235956727933051	0.0210774252243612	0.0180858093558354	0.016861018099717	0.0157723476593722	0.0140313119575037	0.0110872261183405	0.011425898162705	0.0101988096207879
0.0538823026622256	0.052546567436107	0.0547363455869555	0.048768777372562	0.0526821948608877	0.0478758831435737	0.0453635005664033	0.0474799525574799	0.0460251749626052	0.0425153332186097	0.0413691144608232	0.0424614714590573	0.0375640247448192	0.0312687508751168	0.0338453058888214	0.0297991677479806	0.0283539344539639	0.021727237865974	0.0199410437863387	0.0149739130913108	0.0129806179915786	0.00979156381789583	0.0109529577310912	0.0126118117127152	0.0199046533420779	0.0206369522020248	0.0242197097962457	0.0218070092002705	0.0242859045650863	0.0259866355805273	0.0226549357425241	0.0232999618557861	0.0207594408621902	0.017756887741083	0.0166049225394155	0.0154449124940014	0.013885832976527	0.0109252846120883	0.0114840569715299	0.0100313832545101
0.0543406412317374	0.0529512791331616	0.0551697555689445	0.0491813675471401	0.0530635671821314	0.0482676663080041	0.0457803274442568	0.0478863055766756	0.0465283936519371	0.0428499043530036	0.0418223067606667	0.0428238664174753	0.0379668365909069	0.031678981454561	0.0342287463780714	0.0300569084957554	0.0286109812827505	0.0220350871020563	0.0201190159771716	0.0149473837049073	0.012727183002779	0.00937468204428756	0.0103461825354253	0.0120371075310312	0.0193667621202309	0.020189400389095	0.0238062233843341	0.0213836982610707	0.0239208125222762	0.0256214473450721	0.0223107840862996	0.0230095638765378	0.020452081030022	0.0174414429408217	0.0163563612886912	0.0151356084300839	0.0137534786386519	0.0107917451031317	0.0115542307115308	0.00989643706599182
0.0547897831629088	0.0533512708817381	0.0556028340551504	0.0495913741612147	0.0534303284864455	0.0486537964511475	0.0461911867986485	0.0482854412034796	0.0470217600402291	0.0431730618522528	0.0422760808376288	0.0431856005514649	0.0383590965352461	0.0320874570910287	0.0346066836164787	0.0303039425318297	0.0288543492612099	0.0223291031652452	0.0202907125105268	0.0149066040423602	0.0124614565498102	0.00895528809826663	0.00971712050976572	0.0114540200149676	0.0188332691125423	0.0197470634990267	0.02338888587137	0.0209650018751703	0.0235514305874075	0.025252353672157	0.0219669815503877	0.0227239110171362	0.0201541591331689	0.0171390603232458	0.0161148985331523	0.0148435389564246	0.0136316585922394	0.0106854796958983	0.0116323838537165	0.00979555289413445
0.0552406619252868	0.0537581609599936	0.0560469803705914	0.0500096957701257	0.0537946348338101	0.0490459828105659	0.0466070559568093	0.0486887450807206	0.0475152356699715	0.0434958719921874	0.042741426464733	0.0435584767855969	0.0387513473331184	0.0325035976992461	0.0349901878406633	0.0305519505373887	0.0290944955439226	0.0226184227989394	0.0204671066428655	0.0148658451176722	0.0121982018884269	0.00854506862312252	0.00907069031057148	0.0108658601184713	0.0183069525229912	0.0193112774499835	0.0229696816829201	0.0205536638112543	0.0231794510930264	0.0248810806174673	0.0216242089829881	0.0224429892614206	0.0198649427188164	0.0168494131949426	0.0158800924737855	0.0145676318175717	0.0135175975494183	0.0106041581717342	0.0117143096820997	0.00972880858619918
0.0557031036163571	0.0541823267093118	0.056512135679629	0.0504459073312385	0.0541678021614136	0.0494546931926724	0.0470376603287691	0.0491065189544113	0.0480175594385831	0.0438284824992738	0.0432277420277364	0.0439529210494059	0.0391530112531294	0.0329352289780816	0.0353891471052584	0.0308115993744021	0.0293410602302384	0.0229114196275923	0.0206580891367905	0.0148392350057198	0.0119533094722732	0.00815758656054557	0.00841347326608705	0.0102771784647739	0.017791486393357	0.0188843402601314	0.0225515891298242	0.0201530978960852	0.0228074962076113	0.02451013971383	0.0212839270182941	0.0221673874570595	0.019584241997384	0.0165723573102077	0.0156515545820634	0.0143067395978426	0.0134084613953142	0.0105443629418027	0.0117957249805153	0.0096946063872059
0.0561854341686546	0.0546324782793891	0.0570063703822261	0.0509078477868094	0.0545598503476075	0.0498887155572776	0.0474910484486264	0.0495475502174752	0.0485358642347321	0.0441796885218821	0.0437423963845225	0.0443775170292113	0.0395719669371632	0.0333881818551606	0.0358117844914346	0.0310920217695274	0.0296023824287933	0.0232152203146194	0.0208718779061587	0.0148397512561114	0.011742695865737	0.00780755925172089	0.00775357719039244	0.00969357553828305	0.017291292462564	0.0184694042595993	0.022138452995437	0.0197672921264366	0.0224390373088293	0.0241427711420413	0.0209483550047363	0.0218983153861484	0.0193124665807141	0.016308013477716	0.0154290094178066	0.0140597438994639	0.0133014824725504	0.0105017843300252	0.0118723652717247	0.00968966858645143
0.0566941584040344	0.0551153082245882	0.0575355629362245	0.0514012912934629	0.0549791011308534	0.0503547999150836	0.0479732478296615	0.0500187537734451	0.0490753736783669	0.0445565605659766	0.0442904008049128	0.0448386345795344	0.0400142072628492	0.0338660107674623	0.0362642615357432	0.0314003782773539	0.0298850877142474	0.0235352995330667	0.021114534798664	0.0148781952177807	0.0115808788764058	0.00750975744752192	0.0071004837463287	0.0091214683327802	0.0168113616129602	0.0180703301142371	0.0217348269236597	0.0194006884645894	0.0220782824897025	0.0237828598447624	0.0206204191390311	0.0216375925758691	0.0190506505700692	0.0160568357413606	0.0152123542831488	0.0138256595072937	0.0131940807329975	0.010471473827445	0.0119400808752947	0.00970921465364655
0.0572337317287481	0.0556352411596943	0.0581031922247232	0.0519297259719055	0.0554318575591313	0.0508574065545614	0.0484880267773828	0.0505249115665457	0.0496392003534583	0.044964162346283	0.044874216681545	0.0453401808892399	0.040483604203748	0.0343698555143173	0.0367504019974949	0.0317415407609844	0.0301937812129514	0.0238751889494755	0.0213896396470439	0.014962296271641	0.0114793864338492	0.00727746307796942	0.00646486564364853	0.00856781772953775	0.0163570556876461	0.017691513094634	0.0213457955228504	0.0190580452294337	0.0217300388046713	0.0234348295514811	0.0203036740322826	0.0213876102663193	0.0188004471365667	0.0158196631828776	0.0150017177967519	0.0136037348661735	0.0130839783603833	0.0104481294274142	0.0119949337373544	0.00974729729607427
0.0578064388702379	0.0561943010153928	0.0587102569477439	0.0524942561112609	0.0559221882393374	0.0513985788150301	0.0490367797078949	0.0510685281174724	0.0502282593541001	0.0454053807440741	0.0454937124293369	0.0458834933497391	0.0409817981394604	0.034898456859032	0.0372715599831359	0.0321179260232068	0.0305308725379132	0.0242363258525836	0.0216981543578074	0.0150961079859686	0.0114453414277446	0.00712057188653845	0.00585833281410699	0.00803982098394107	0.0159339016977584	0.0173376928635005	0.020976786610562	0.0187442896438925	0.021399556296348	0.0231035199624978	0.0200022021017059	0.0211512693830879	0.0185640943976733	0.0155977537508249	0.014797516167011	0.0133935451745082	0.0129693062501466	0.0104263887502807	0.0120332944523372	0.00979724461112478
0.0584123857516585	0.0567921042470212	0.0593553250139796	0.0530936334029978	0.056451831845135	0.0519779480484915	0.049618543272991	0.051649810688772	0.0508413014258288	0.0458808806968366	0.0461462686771938	0.0464673798713957	0.0415082177806825	0.0354483197923156	0.0378266419314677	0.0325294921335323	0.0308965460594242	0.0246180524307367	0.0220384853943865	0.0152798135705225	0.0114806407597114	0.00704369989627653	0.00529302549474883	0.0075445765911677	0.015547391514273	0.0170137587442372	0.0206333843342943	0.0184643685073558	0.021092361258911	0.022794052515653	0.0197204952264218	0.0209318976301402	0.0183443548162339	0.0153927986566099	0.0146005055023198	0.0131950743453808	0.0128487012731148	0.0104011106322873	0.01205193839064	0.00985214291566851
0.059049601505339	0.0574259768585748	0.0600347050840768	0.0537244115289543	0.0570202270660333	0.052592866645872	0.0502301391596083	0.0522667717172433	0.0514750598705592	0.0463891862016487	0.0468270170017569	0.0470882983489033	0.0420602246772623	0.0360140035937169	0.0384122756861496	0.0329738916479611	0.0312888747659871	0.0250177599104579	0.0224067275651914	0.0155099650293559	0.01158199452287	0.00704492853203917	0.004780930370425	0.00708873608267266	0.0152028005850063	0.0167245627632546	0.0203211537977992	0.0182231049599877	0.0208140865384998	0.02251169023343	0.0194633231227366	0.0207331490329272	0.0181444306699063	0.0152069158495631	0.0144118279148846	0.0130087819428767	0.0127213934698737	0.0103676321161459	0.0120481395044731	0.00990530161432059
0.0597142390375526	0.0580911828572558	0.0607427228747972	0.054381208059533	0.0576246620222672	0.0532386539356112	0.0508664285930388	0.052915440642751	0.0521244962304562	0.0469268766748209	0.0475291863764274	0.0477406545046528	0.0426333652266122	0.0365885072040576	0.0390231050417153	0.0334467591691765	0.0317040611772873	0.0254311563472211	0.0227970515358921	0.0157800801931412	0.011741769080334	0.00711580925705053	0.00433280781785136	0.00667817023745833	0.0149050384033686	0.0164747523597821	0.0200454870041434	0.0180250686847818	0.0205703067934838	0.0222616970829964	0.0192355929420648	0.020558889509214	0.0179678584977247	0.0150426210098509	0.0142330484686896	0.0128356509431321	0.0125872821739094	0.0103219936903377	0.0120197602346927	0.00995066051956438
0.0604008556464952	0.0587812432735536	0.0614720778583385	0.0550570496973201	0.0582605269606114	0.0539089311065027	0.0515206549917465	0.0535901638455638	0.0527831228705065	0.0474888777640918	0.0482445247308857	0.0484171884037326	0.0432217049173434	0.0371637133365599	0.0396521774782288	0.0339420987403873	0.032136777166605	0.0258526258062472	0.0232021857778715	0.0160814583332715	0.011949307413972	0.0072427625779583	0.00395678427261181	0.00631769512928848	0.0146585407760078	0.0162686330966825	0.0198114781005227	0.0178744654763695	0.0203663863125088	0.0220492020110957	0.0190422046878998	0.0204130723756518	0.0178183859420498	0.0149027745592305	0.0140661792408384	0.0126772118390437	0.0124469995147554	0.0102611302086172	0.0119653359330398	0.00998312134700327
0.0611027507590104	0.059488319296303	0.0622142522825426	0.0557437724046775	0.0589216463745429	0.0545960161725454	0.0521848460239639	0.0542839661591216	0.0534433767071568	0.0480688189561824	0.0489637609668824	0.0491094155638732	0.0438182151972674	0.0377308550991525	0.040291387758904	0.0344527310027428	0.0325805678946005	0.0262756415462281	0.0236139415088952	0.0164040658257533	0.0121923428744111	0.00740934598181915	0.00365702369432249	0.00601092121871474	0.014467209091002	0.0161100686501899	0.0196238328984791	0.0177750498445546	0.0202073459772493	0.0218790722644333	0.0188879071534505	0.020299608111531	0.0176998351311802	0.0147905036044396	0.0139136860010473	0.0125355383355146	0.0123019587971928	0.0101830278008332	0.0118841522539397	0.00999880136641091
0.061812336176654	0.0602036308779488	0.0629599440315134	0.0564324470918906	0.0596006625059106	0.055291348686249	0.0528502448647361	0.054988945701847	0.054097017600702	0.0486594276730389	0.0496770748801609	0.0498080887404189	0.044415182920617	0.0382809734143538	0.0409319405912089	0.0349707606729363	0.0330282837469785	0.0266931964910283	0.0240237347623657	0.0167373750817792	0.0124582415548156	0.00759857855843959	0.00343319822629459	0.00576029442011793	0.0143343950605481	0.0160024207735795	0.0194868135136292	0.017730061382863	0.0200977541046767	0.0217557997221638	0.0187771591202675	0.0202222331407638	0.0176159576726483	0.0147090987172895	0.0137784724148503	0.0124132099012889	0.0121543839094779	0.0100868482504515	0.011776313949727	0.0099952156848698
0.0625215151026689	0.0609178831878051	0.0636994972213824	0.0571138038274072	0.0602894416285791	0.055985915965771	0.0535077423611963	0.0556966752251951	0.0547355268951049	0.0492529307648358	0.0503745474768712	0.0505036502541155	0.0450046151333307	0.0388053404205778	0.0415648003751216	0.0354880301873892	0.0334725073811234	0.0270982193155854	0.0244230699027718	0.0170710865984691	0.0127349666844283	0.00779474308234303	0.00328124839877119	0.00556737494755618	0.0142629218059388	0.0159485262611546	0.0194042141242947	0.0177421824358476	0.0200416432460146	0.021683402756159	0.0187140004223016	0.0201843827489869	0.0175702873317548	0.0146618871769951	0.0136638364560481	0.0123132370784072	0.0120073142654267	0.00997302190614471	0.0116428033125507	0.00997139607887384
0.0632220490939799	0.0616216768337701	0.0644233087293868	0.057778632026235	0.0609794770292679	0.0566706570788194	0.0541482861750934	0.0563985869845409	0.0553504854503688	0.0498414384412755	0.0510465707295536	0.0511866508008452	0.0455786169012658	0.0392958316128451	0.042181103344822	0.0359965332379006	0.0339059491743847	0.0274839518910006	0.0248039605210618	0.0173957051399338	0.0130117650829908	0.00798450571508251	0.00319512318172669	0.00543333631971705	0.0142551252559982	0.0159507021404185	0.0193793590352107	0.0178135117557773	0.0200424518556542	0.02166534468871	0.0187019370616774	0.0201890733803754	0.017565997337742	0.0146520867610161	0.0135733941526961	0.0122389470678894	0.0118645780327202	0.00984330837084725	0.0114855260362978	0.00992795078723046
0.0639058962117928	0.0623058828735097	0.0651221941495333	0.0584181396999143	0.0616622672063391	0.0573368265984094	0.0547632486719215	0.0570863232975739	0.0559339153672724	0.050417291481257	0.0516842026444561	0.0518481176604587	0.0461297258078712	0.0397452364800531	0.0427725153790605	0.0364887704661693	0.0343217918414341	0.0278442717694058	0.0251592743313001	0.0177029684323999	0.0132796196321032	0.00815747258228016	0.00316858360799377	0.0053595729501393	0.0143128953988431	0.0160107656938852	0.0194151104298399	0.0179455470052526	0.0201029866240851	0.0217044684193758	0.0187438437948675	0.020238799314884	0.0176057697109339	0.0146826471390897	0.0135109672103186	0.0121938300145194	0.0117307249360546	0.00970082109965743	0.0113073414174704	0.00986706344786877
0.0645655083042177	0.062961969328377	0.0657877021332877	0.0590242606556091	0.0623296534230395	0.0579763061952639	0.0553447413369681	0.057752040522959	0.0564785746535308	0.0509733588356052	0.0522794597289824	0.0524798620001931	0.0466511926731132	0.0401475031351923	0.0433315261048241	0.0369580374188754	0.0347139723628339	0.028173950529701	0.0254829971639866	0.0179861408727069	0.0135315175427117	0.00830638003987134	0.00319636921997824	0.00534821900474937	0.0144376963348588	0.0161300537339112	0.0195138713891441	0.0181391686308509	0.0202253988755061	0.0218029454901915	0.0188418865031104	0.0203354480149736	0.0176916837653	0.0147560888869947	0.0134804337551836	0.0121813506856675	0.0116109094030533	0.00955000780863922	0.0111120724869496	0.00979242250056656
0.0651940799499641	0.0635822714158076	0.0664123711126817	0.0595899038262802	0.0629741064495309	0.0585818577138857	0.0558858690576163	0.0583886594574094	0.0569781987456088	0.0515032785989584	0.0528255440833783	0.0530747208420691	0.0471372033245244	0.0404979167163798	0.0438516759335383	0.0373986412654121	0.03507739576158	0.0284688444921443	0.0257704170713244	0.0182401896185249	0.0137625751742394	0.0084270798212192	0.00327472631188235	0.00540235735080731	0.0146305478662808	0.0163094266163917	0.01967757065204	0.0183946189540837	0.0204111673695402	0.0219622370030807	0.0189974653299452	0.0204802372459631	0.0178251298404162	0.0148743523502576	0.0134855455710805	0.0122047355553908	0.0115107161636789	0.00939657366621879	0.0109044898318617	0.00970906727320588
0.0657857457174903	0.0641602025178297	0.0669899266701767	0.0601091433166762	0.0635889574632414	0.0591473160659124	0.0563809222789592	0.0589900596768732	0.0574276867503104	0.0520016402599946	0.0533170062607415	0.0536267339176767	0.0475830405626689	0.0407932142864661	0.0443277171433775	0.0378060475577208	0.0354080803037472	0.0287260184256154	0.0260182332100232	0.0184618601377676	0.0139700483549381	0.00851841637896617	0.00340167682460749	0.00552577245965081	0.0148919590490627	0.0165492467404144	0.0199076193551322	0.0187114730267178	0.0206610804359148	0.0221830635749888	0.0192111782077373	0.0206736755240765	0.0180067523687234	0.0150386692714824	0.0135297205863483	0.0122667508158749	0.0114359246531935	0.00924732960714717	0.0106902606289975	0.00962313676287707
0.0663357258299364	0.0646904067601869	0.0675154211839125	0.0605773511374884	0.0641685723054703	0.0596677239115276	0.0568255086625545	0.0595512189516614	0.0578232333856723	0.052464109957957	0.0537498478343982	0.0541312590464231	0.0479851887442398	0.0410316408630156	0.0447557131863933	0.03817696162202	0.0357032373879202	0.0289438056400524	0.0262245961294735	0.018649665801081	0.0141532468809923	0.00858203973559796	0.00357717109706719	0.00572226449975715	0.0152218143332311	0.0168493277984544	0.0202048360881069	0.019088601244891	0.0209752125116355	0.0224653819582409	0.019482803235377	0.0209155457411486	0.0182364238245138	0.0152494687125971	0.0136158253016816	0.0123694912185519	0.0113922164393388	0.00910994575606696	0.0104758521328487	0.00954151536374144
0.0668404230034714	0.0651688569505918	0.0679853198591287	0.0609912770248295	0.0647084715140348	0.0601394127242764	0.0572166285024839	0.0600683015411461	0.0581624099093503	0.0528875032186553	0.0541215694835146	0.0545850319976191	0.0483413857554978	0.0412129523906434	0.0451330823480544	0.0385093513331016	0.0359612919484078	0.0291218096524381	0.0263890870016728	0.0188038032149196	0.0143133642432973	0.00862216035379623	0.00380292465685501	0.00599472312954731	0.015619223604568	0.0172088582429273	0.0205693438598239	0.0195241271029834	0.0213528933364069	0.022808366946757	0.0198112976074626	0.0212049102191152	0.0185132483494235	0.0155063253383507	0.0137459670266964	0.0125142014062324	0.0113848411645882	0.00899259302422378	0.0102683773391732	0.00947138850102941
0.0672974751747646	0.0655929036060204	0.0683975389611377	0.0613490813478227	0.0652054008270943	0.0605600365859822	0.0575526999323157	0.0605387010202547	0.0584441989317501	0.0532698114739612	0.0544311715840684	0.0549861782556021	0.0486506287384166	0.0413383722080767	0.0454585930433424	0.0388024193772424	0.0361818509288899	0.0292608538247708	0.0265126437303866	0.0189260027158119	0.014453228950387	0.00864522968162855	0.00408177828816873	0.00634425618357037	0.0160823563384307	0.0176263086220224	0.0210004494177284	0.0200153860488103	0.0217926715322421	0.023210398478553	0.0201948105304945	0.0215401342098041	0.0188355913972277	0.0158079531879831	0.0139213185008632	0.0127011494183782	0.0114182692802016	0.00890346821332706	0.0100753711435363	0.00941974743707646
0.0677057701321584	0.0659612820345281	0.0687514431262256	0.0616503280622604	0.0656573583215535	0.0609285661079903	0.0578335410759711	0.0609610444466308	0.0586689890528466	0.0536101897778647	0.0546791149729186	0.0553341849203805	0.048913140940456	0.0414105080748059	0.045732318675736	0.0390565339500869	0.036365628565407	0.0293628863165778	0.0265974421697458	0.019019322295152	0.0145769823859574	0.00865951764607122	0.00441667655069901	0.00676961979416794	0.0166082851370981	0.0180993363140175	0.0214965202514551	0.0205588926942725	0.0222922772578448	0.0236690551137741	0.0206307077673916	0.0219189241433165	0.0192011300103901	0.0161522427261926	0.0141419961643271	0.0129295661613872	0.0114958704533064	0.00885022186681921	0.00990448989696179	0.0093929063401951
0.0680654288081574	0.0662740850780777	0.0690478091705616	0.0618959451243239	0.0660635851692185	0.0612452503801063	0.0580603169208403	0.0613351652797135	0.0588385358570305	0.053908913691804	0.0548672498842637	0.0556298413203793	0.0491303076329978	0.0414332372374605	0.0459555603116814	0.0392731273618478	0.0365143380555316	0.0294308485888106	0.0266467411088729	0.019087893431118	0.0146896903227451	0.00867455618318258	0.00480952334729486	0.00726704247288333	0.0171928638912194	0.0186247021972094	0.0220548764716499	0.0211503235187514	0.0228485904892782	0.0241811160245715	0.0211156059919686	0.022338376787585	0.019606917566241	0.0165363344102885	0.0144070074311606	0.0131976558909728	0.0116196603942305	0.00883934146339133	0.00976313765395041	0.00939610170102753
0.0683777642619503	0.0665327092951453	0.0692887639428575	0.0620881598487263	0.0664245273067995	0.0615115549298236	0.0582354589445565	0.0616620526200836	0.0589558960406376	0.0541673134494031	0.0549987211274661	0.0558751569066713	0.0493045892811023	0.041411567387763	0.0461307455475465	0.0394545723382943	0.0366305597949172	0.0294685166421021	0.026664700336257	0.0191366289071579	0.0147969011605292	0.00870042901464478	0.00526020145033631	0.007830382652511	0.0178306607250609	0.0191982121569058	0.0226717133247515	0.0217845208913752	0.0234576219660824	0.0247425740896437	0.0216454158155083	0.0227950358378429	0.0200494570099086	0.0169567191074913	0.0147142727619121	0.0135026731990442	0.0117901526632705	0.00887557564041274	0.00965803919359149	0.00943322533840666
0.0686452232437576	0.0667397821539146	0.0694777035403032	0.0622304164512598	0.066741775230479	0.0617300834092582	0.0583625654780543	0.0619437841239696	0.059025341387846	0.0543876933030396	0.0550778574165951	0.05607326470073	0.0494394200960412	0.0413514816782714	0.046261311908398	0.0396040459302722	0.0367175967514452	0.0294803251599644	0.0266561819554335	0.0191709055375329	0.0149041731300924	0.00874691680436294	0.0057659801825138	0.00845148480389017	0.0185149572150742	0.0198146928419786	0.0233420659817298	0.0224555221663095	0.0241145130369459	0.0253486625908505	0.0222153929776477	0.0232849531470446	0.0205247775186024	0.0174093547567323	0.0150607175216841	0.0138410539358503	0.0120063359331614	0.00896150190922925	0.00959480075424651	0.00950670359612437
0.0688713167310468	0.0668990772709823	0.0696192006656388	0.0623272824904175	0.0670179887156998	0.0619044901550849	0.0584462904611452	0.0621834494074688	0.0590522589761202	0.0545732434363538	0.0551100523667784	0.0562283179956983	0.049539099767427	0.0412597761495174	0.0463515829005759	0.0397253908274067	0.0367793276621295	0.0294711856437872	0.0266265460432775	0.0191962384005069	0.0150166033956348	0.00882255467411094	0.00632139942838273	0.00912060588369846	0.0192378155293419	0.0204680067567996	0.0240598226319041	0.0231566152695536	0.0248135588896617	0.0259938974381035	0.0228201976356468	0.0238037526425656	0.021028510897232	0.017889789450145	0.0154424194436474	0.0142085826271701	0.0122657755437714	0.00909732624037062	0.00957751807860465	0.00961749695677968
0.0690605449883039	0.0670154238916348	0.0697189060618169	0.0623843501242629	0.0672568125732778	0.0620393899002212	0.0584922276331103	0.0623850699097117	0.0590430433831602	0.0547279510037806	0.0551016440051823	0.0563453871498135	0.0496086855299594	0.0411438978707888	0.0464066443870223	0.0398229834199689	0.0368200684671475	0.029446310274	0.0265814524973366	0.0192179670092377	0.0151384011397049	0.00893371652398501	0.00691856109669799	0.00982682971913582	0.0199902065940892	0.0211511075368822	0.024817786199967	0.0238804200228594	0.0255482574316675	0.0266721359614394	0.0234539618765302	0.0243466957734569	0.021555965456392	0.0183932830162508	0.0158547921757732	0.0146005778129561	0.0125648177641702	0.00928095620140631	0.00960849877424139	0.00976517645952314
0.0692183215500031	0.0670946156765589	0.069783448826583	0.0624081370224699	0.0674627886114643	0.0621402697544366	0.0585067962721461	0.062553520046251	0.0590049857735091	0.0548565157240607	0.0550597986586811	0.0564303621323651	0.0496538907337409	0.0410117916698977	0.0464322281910897	0.0399016170565917	0.0368444516042312	0.0294110533568579	0.0265266812233628	0.0192409768573674	0.0152725505061974	0.00908388360545948	0.00754766195455982	0.0105584334361588	0.0207621868068451	0.0218561327541179	0.0256077803004339	0.0246189927183328	0.0263113838588565	0.0273766522927262	0.0241103655221569	0.0249087479693481	0.0221021964060878	0.018914921541631	0.0162927845246464	0.0150120787474559	0.0128988619237702	0.00950832618858828	0.00968815464450163	0.0099480417280252
0.0693508990893016	0.0671433224468949	0.0698203389938113	0.0624059904171683	0.0676412678021358	0.0622134071154432	0.0584971333262148	0.062694453068891	0.0589461635580987	0.0549642740071771	0.0549924037348963	0.056489864963988	0.0496809947230357	0.0408717623851326	0.0464346086878335	0.0399664075061553	0.0368573313508091	0.0293707815511397	0.0264679823640001	0.0192694808290479	0.0154206045727785	0.00927325200790984	0.00819759848429509	0.0113032005037283	0.0215431086207173	0.0225745291414954	0.026420791947714	0.0253639502800346	0.0270950890522299	0.0281002283793328	0.0247827200522404	0.0254846460028545	0.0226620727540899	0.0194497215174908	0.016751077782079	0.0154380207967387	0.013262661998724	0.00977389974476236	0.00981508912521929	0.0101632687476354
0.0694652984586883	0.0671690068698793	0.0698378741005765	0.0623859961546688	0.0677983252760107	0.0622657954392959	0.0584709951546231	0.062814233386923	0.0588753328558576	0.0550571338504038	0.0549079721892895	0.0565311743316862	0.0496967670730672	0.0407323580011548	0.0464205165594351	0.0400227255909242	0.0368637212402047	0.0293307823855678	0.0264109667936177	0.0193068830310696	0.015582637637825	0.00949876916570448	0.00885653205108081	0.0120486891004621	0.0223218509218988	0.0232972037431812	0.0272471421158762	0.0261066097073501	0.0278910185554693	0.0288352588434421	0.0254640601098453	0.0260689663251888	0.0232303412742596	0.0199927221081641	0.0172242682728443	0.015873391299055	0.0136506240008538	0.0100712497547056	0.00998636441140939	0.0104070955392544
0.0695692403464868	0.0671798461934508	0.069845049597349	0.0623568927689766	0.0679406792412055	0.0623050778352776	0.0584366701508457	0.0629198752540187	0.0588018242876885	0.0551415207484304	0.0548155593880989	0.0565621624886021	0.0497084071117222	0.0406022767745401	0.0463970718614707	0.0400761593202904	0.036868766684488	0.0292962177462039	0.0263610444242989	0.0193557421103156	0.0157573627323434	0.00975458360137941	0.00951236854695651	0.0127824680146531	0.0230870574030493	0.0240146940209363	0.0280766751749471	0.0268381382884982	0.0286904480454048	0.0295738672808452	0.026147241651621	0.0266561944234981	0.0238016883360303	0.0205390652898361	0.0177070273435169	0.0163133616089759	0.0140570749845382	0.0103936251931159	0.0101978970763033	0.0106750582440092
0.0696710770931515	0.0671846571508953	0.0698514710017568	0.062327988625838	0.0680756133004327	0.0623394863425414	0.0584029013198203	0.0630189857756346	0.0587354407899121	0.0552243327160199	0.054724690709081	0.0565912421531245	0.0497234972385083	0.0404902985521881	0.0463717361144759	0.0401325047073968	0.0368777523970161	0.0292721250528381	0.0263234139532378	0.0194178422498808	0.0159423996646584	0.0100327948358804	0.0101531508281635	0.0134923306933721	0.0238273740008741	0.0247173501318107	0.0288989590417595	0.0275497101700883	0.0294844308421337	0.0303080311900924	0.0268250454196371	0.0272407950837434	0.0243708003367815	0.0210840643315869	0.0181942352975362	0.0167533940117098	0.0144764898517554	0.0107344411761417	0.0104449122459013	0.0109622786661184
0.0697797204015762	0.0671928201921435	0.0698672637886327	0.0623090782229927	0.06821090003278	0.0623777826289988	0.0583788155754772	0.0631197082734229	0.0586863542915688	0.0553129003578866	0.0546452957107844	0.0566273186461623	0.0497499659861465	0.0404052370988394	0.046352280416287	0.040197780971298	0.0368961402124643	0.0292634639525558	0.0263031026872761	0.0194943688413252	0.0161346615932539	0.0103243455422221	0.0107673815273665	0.0141664948695666	0.0245316791396177	0.025395523176822	0.0297034891099772	0.0282326651451329	0.0302639529956803	0.0310297125119787	0.0274902840818004	0.0278172831953542	0.0249324232460134	0.0216232613996952	0.018681088791317	0.0171893240778629	0.014903670796965	0.0110876613722992	0.010722388114849	0.0112637862863108
0.0699045591425428	0.0672141974401298	0.0699029753422926	0.0623103519726159	0.0683547222343569	0.0624291939145212	0.0583738543097706	0.0632306603253839	0.0586649964592472	0.0554149459254169	0.0545876422636878	0.0566797401606087	0.0497960542603859	0.0403559066821337	0.0463467637582603	0.0402782622788314	0.0369296287423407	0.0292752009137171	0.0263050493589772	0.0195861739949219	0.0163308184768766	0.0106199132955698	0.0113442970526374	0.0147937921208913	0.0251893026139497	0.0260397539885996	0.0304798903181783	0.0288786658785711	0.0310200917031536	0.0317309906997858	0.0281359111332965	0.0283802944579351	0.0254814214410369	0.0221524750953894	0.0191631829578125	0.0176174200019243	0.0153338801284378	0.0114480672563916	0.0110254392961476	0.0115748441177092
0.0700553604166651	0.0672590374431317	0.0699694621027389	0.0623422924776722	0.0685155870317825	0.0625033363956176	0.0583976979247225	0.0633608594874224	0.0586819375237434	0.0555385337002566	0.054562261965688	0.0567582371189447	0.0498702760192469	0.0403510928576289	0.0463635130929203	0.0403805149008755	0.0369842223595985	0.0293124186298768	0.0263342169345949	0.0196941063977914	0.0165277939503318	0.0109107096654521	0.0118741098709463	0.0153638493515833	0.0257902303706032	0.026640957821851	0.0312181128693589	0.0294798501592668	0.0317441731451101	0.0324041952891344	0.0287551294776381	0.0289246550885	0.0260128356589914	0.0226678386092955	0.0196365702969467	0.018034420804852	0.0157629304222806	0.0118114235190447	0.011349609806328	0.0118912444454802
0.0702421467169159	0.0673378591460393	0.0700777545687807	0.0624155497159065	0.0687022273622673	0.0626101176059917	0.0584601758155656	0.0635196290193605	0.0587477467387913	0.0556920030927733	0.0545798568140297	0.0568728403699302	0.0499813631471307	0.0403995149017132	0.0464110945779579	0.0405114260390045	0.0370662937283081	0.0293804322672079	0.0263957169827652	0.019819371967575	0.0167232558494227	0.0111891477951254	0.0123482309735781	0.0158672626094356	0.0263252932993739	0.0271906010395182	0.031908618041602	0.0300289751124784	0.0324279262034321	0.0330420350549662	0.0293414975087439	0.0294454494091555	0.0265219395598947	0.0231658289888599	0.0200977985159822	0.0184375552544222	0.0161872371759696	0.0121745546598802	0.0116910665210932	0.0122095466227499
0.0704750426533852	0.067461307778223	0.0702388933200589	0.0625407879283242	0.0689234852200647	0.0627596092608858	0.0585711530530494	0.0637164761102718	0.0588728285410472	0.0558838757904555	0.0546511768568407	0.0570337678494123	0.0501381837998866	0.040509766246703	0.046498264189038	0.040678209039394	0.0371826219832073	0.0294848909865858	0.0264949229866774	0.0199638869289557	0.0169160664156893	0.0114493765932684	0.012759480020984	0.0162957627274776	0.0267863385771476	0.0276808665052106	0.0325425512197347	0.0305195506104343	0.0330636288871675	0.033637721003455	0.0298890304862013	0.0299380840367322	0.0270042941216404	0.0236432878344005	0.0205439293247757	0.0188245431835249	0.0166038391147121	0.0125353478409938	0.0120466978571233	0.0125272398861019
0.0707640864083945	0.0676399767468885	0.0704637308713884	0.0627284985810774	0.0691881717403077	0.0629618834386699	0.0587403859984228	0.0639609363113976	0.05906723016639	0.0561227293502575	0.0547868597490107	0.0572512705973384	0.0503496243757532	0.0406902201036619	0.0466338859286055	0.0408883696609357	0.0373403882344185	0.0296318415195883	0.0266375478324653	0.0201305833042907	0.017106663296113	0.0116876962178115	0.0131022875793952	0.0166423718491707	0.0271663822765981	0.0281048048891316	0.033111899766168	0.0309459593783655	0.0336442446238185	0.0341850806294763	0.030392295024199	0.0303983473049468	0.0274557988866185	0.0240974336058635	0.0209725399155097	0.0191935807149585	0.0170103907254897	0.0128926946946725	0.0124141300255601	0.0128428247681527
0.0711190039311743	0.0678841922220288	0.0707626970461124	0.0629887766179611	0.0695049007091737	0.0632268075894399	0.0589773414482865	0.0642623802440967	0.0593404193728546	0.056417031924904	0.0549972260218652	0.0575354318910822	0.0506244277376167	0.0409488905379838	0.0468268074753887	0.0411496198538066	0.0375471117981089	0.0298277315003548	0.0268296613372923	0.0203236279734957	0.0172973452503716	0.0119028701492796	0.0133728918516554	0.016901549811239	0.0274597419726789	0.0284564694804334	0.0336096336856959	0.0313035615142623	0.0341635458649259	0.0346786610647686	0.0308464945909139	0.0308224625270041	0.0278727389561268	0.0245258656570107	0.0213817086251214	0.0195433108187175	0.0174051309063723	0.0132463821700341	0.0127916761425686	0.0131558144962306
0.0715489477433102	0.0682037608303432	0.0711455295454314	0.0633310612472439	0.0698818944455693	0.0635637978022489	0.0592909776230474	0.0646297821245818	0.0597010348631073	0.0567749363289791	0.0552920284592706	0.0578959177376676	0.050970984422329	0.0412932445697036	0.0470856864939107	0.0414697293506426	0.0378105147699545	0.0300793342381629	0.0270776276816475	0.0205485202207528	0.017492436912006	0.0120963399792997	0.0135695308721001	0.0170693295051963	0.0276621480323388	0.0287310323926018	0.0340298272727976	0.031588781331263	0.034616222710085	0.0351138189434704	0.0312475440315752	0.0312071337489436	0.0282518265810989	0.0249265601241218	0.0217699861661529	0.0198727806737087	0.0177868310896198	0.0135969408377564	0.0131782338034613	0.0134666624687785
0.0720622067990993	0.0686076854632335	0.0716209761746818	0.0637638473806178	0.0703267640679355	0.0639815347607864	0.0596894901216544	0.0650714540244825	0.0601566165868778	0.0572040361774111	0.0556801599583217	0.0583416827984095	0.0513970791000581	0.041729967928606	0.0474187658980993	0.0418563112639161	0.0381383093222081	0.0303935838608817	0.0273879502451757	0.0208120393935774	0.0176983063333766	0.0122723348344798	0.0136926296752882	0.0171434406251402	0.0277708321970082	0.0289248802701567	0.0343677601012834	0.0317991746014627	0.034997974481377	0.0354867950201162	0.0315921312795528	0.031549582746337	0.0285902362200555	0.0252978578807098	0.0221363538458546	0.0201813874851303	0.0181547259490365	0.0139454587544565	0.0135731459803467	0.0137766245101595
0.072665898618068	0.069103859154214	0.0721964802168785	0.0642943789938419	0.070846269681418	0.0644876523680834	0.0601800313498117	0.0655947546489195	0.0607133277095431	0.0577110919403868	0.056169330982281	0.0588806424034737	0.0519096009430323	0.0422646949484171	0.0478336027709471	0.0423165454755257	0.0385379110338623	0.0307773199818551	0.0277670223189222	0.0211220248456099	0.0179232098868532	0.0124378515007158	0.0137449797260792	0.0171234215488465	0.0277845919770489	0.029035687772018	0.0346199958548505	0.0319334744388779	0.0353055823911908	0.0357947717932779	0.0318777646027138	0.0318475761734891	0.0288856320200381	0.0256384449204704	0.0224801703701037	0.020468814701669	0.0185084298577874	0.0142933699141752	0.0139760391489411	0.0140875664103237
0.0733656592139276	0.069698751624009	0.0728778649943619	0.0649283403539793	0.0714460696113112	0.0650884143900833	0.0607684171528495	0.0662057861561105	0.0613756838911192	0.0583017398276969	0.0567657342009645	0.0595193277479068	0.0525142329694278	0.0429017204140463	0.048336762670366	0.0428568521413052	0.0390160917114127	0.031236953266153	0.0282207953954855	0.0214869856715595	0.0181769447390867	0.0126024672546871	0.013731903952804	0.0170107193873197	0.02770382926786	0.029062467232729	0.0347844376238437	0.0319916142178816	0.0355369616515061	0.0360359126209037	0.032102803946579	0.0320994419795993	0.0291361868157141	0.025947325735696	0.0228011091225982	0.0207349609458273	0.0188478425773453	0.014642228045926	0.0143866516741221	0.0144017291843395
0.0741653494652991	0.0703971066816414	0.0736690369454134	0.0656695644412031	0.0721304709959417	0.0657883987879774	0.0614588386005969	0.066909096443855	0.0621463078751506	0.0589802006884067	0.0574737189937406	0.0602625465562812	0.0532151407842846	0.0436437165581288	0.0489334976867262	0.0434825359486051	0.0395785950270859	0.031778075752019	0.0287543902611156	0.0219155579767832	0.0184703029171864	0.0127779402395892	0.0136613937847067	0.0168087783212761	0.0275305614534674	0.0290055929975752	0.0348603584222461	0.0319747260943286	0.0356911915830223	0.0362093810679377	0.032266475183602	0.0323040744554443	0.0293405919283702	0.026223790502388	0.0230990881802579	0.0209798643662421	0.0191730481396051	0.0149934784081003	0.0148046646190356	0.0147214668603127
0.0750667978810778	0.0712016705321752	0.0745717278808529	0.0665197792796354	0.0729021963429733	0.066590211844409	0.062253599289744	0.0677074066802594	0.0630257276788176	0.0597490088391121	0.0582955010702879	0.0611130744060163	0.0540146843925472	0.0444914806745911	0.049627431696545	0.0441974284231974	0.0402297460615482	0.0324050501996174	0.02937168731283	0.0224158507822549	0.0188143447790117	0.0129775592750518	0.0135441931455194	0.0165231159739799	0.0272684030665289	0.0288667990007218	0.0348484058201358	0.0318851138964862	0.0357685225097654	0.0363153395116016	0.0323688663636109	0.0324609275624429	0.0294980572732925	0.0264673771481909	0.0233741957213215	0.0212036254851884	0.0194842114092364	0.0153482415606093	0.0152295460773417	0.0150489741528255
0.0760695988281867	0.0721129707319829	0.0755852960694287	0.0674784118692652	0.0737621816235448	0.0674942541368498	0.063152898605859	0.0686013841219119	0.0640122346996901	0.0606087813352075	0.0592309318227887	0.0620714017614723	0.054913177130009	0.045443737418769	0.0504202787115857	0.0450035591673565	0.0409720897604737	0.0331206187236508	0.0300749387376612	0.0229947439234675	0.0192195417516086	0.0132152340337546	0.0133937871481013	0.0161613863432144	0.0269225158093904	0.0286491482185066	0.0347505797507857	0.0317261994046086	0.0357703584822342	0.0363549263552314	0.0324109053905832	0.0325699965188715	0.0296083015447495	0.0266778296446428	0.0236266138449409	0.0214063318877639	0.0197814772429096	0.0157071232270604	0.0156604186612171	0.0153860233981711
0.077170982197845	0.0731291629597823	0.0767066024296139	0.0685424659890705	0.0747094208668307	0.0684985576817789	0.0641546789787672	0.0695894782243584	0.0651018140425207	0.06155804641697	0.0602773480521368	0.0631355583872813	0.0559087129796785	0.0464970150326878	0.0513116193676491	0.0459008864217938	0.0418060923054886	0.0339255708517044	0.0308644445892427	0.0236572163536576	0.0196948717104003	0.0135043704405144	0.0132262307306111	0.0157334250862707	0.0264995244092037	0.0283569727015432	0.0345701827512663	0.0315024413724028	0.0356992151754757	0.0363302115798529	0.0323943189334817	0.0326317879702902	0.0296715325362993	0.0268550541089068	0.0238565440899478	0.0215879882259478	0.0200648773602125	0.0160700629129014	0.0160959578126571	0.0157337307372932
0.0783657655728731	0.0742459582432415	0.0779299728173099	0.0697064847796848	0.0757408699951509	0.0695987084744029	0.0652545505873134	0.0706678338929861	0.0662881539493086	0.0625931458539179	0.0614295159998621	0.0643010306268051	0.0569970779808324	0.0476456074507096	0.052298756362533	0.0468871125537242	0.0427299334215858	0.0348185046397002	0.0317383271565349	0.0244057851587541	0.0202469742119844	0.0138566455666852	0.013059729734748	0.0152512677566384	0.0260073954099897	0.0279957830002431	0.0343117421495334	0.031219227100721	0.0355586526766445	0.0362441308071281	0.0323215728224396	0.0326472794463416	0.0296884179639063	0.0269990744992456	0.0240641380602648	0.0217484549469274	0.0203342498981529	0.0164362309252123	0.0165343261881035	0.0160923700016476
0.0796463939340403	0.0754566374445027	0.0792472509851021	0.0709626025295827	0.0768514190372692	0.070787861943839	0.0664458009362654	0.0718302900216625	0.0675627352596318	0.0637082202415872	0.0626796753292473	0.0655607790687026	0.0581717540340384	0.0488816259422741	0.0533766626651132	0.0479576017027719	0.0437394078100747	0.035795702886366	0.0326924249838246	0.025240121440736	0.0208794756072437	0.0142808560307614	0.0129138775462911	0.0147291226415771	0.0254552756734733	0.0275721459980457	0.0339809040462486	0.0308827370018215	0.0353531833318146	0.0361003985713873	0.0321957946937974	0.0326178691952984	0.0296600474829441	0.0271099898209267	0.0242494364915858	0.0218873988754265	0.0205891760764126	0.0168039792489164	0.016973146671847	0.0164612488161564
0.0810030656861845	0.0767521535089975	0.0806479402108386	0.072300683467198	0.0780339373313783	0.0720568515772454	0.0677194901823405	0.0730684650646118	0.0689149962371546	0.0648952798288324	0.0640176802654654	0.0669053557183447	0.0594240154310955	0.0501951361214086	0.0545380277779649	0.0491054064035094	0.0448279421758548	0.0368511323874027	0.0337203125030306	0.0261568813631366	0.0215925704393366	0.0147820313393459	0.0128084780892286	0.0141832657918199	0.0248532872200636	0.0270935305282657	0.0335842993921718	0.0304997834439584	0.0350881553886017	0.0359034021137969	0.0320206802327606	0.0325453178794701	0.0295878869185817	0.0271879348055755	0.0244123198041473	0.0220042582827474	0.0208289374587689	0.0171708470604725	0.017409513858934	0.016838655452987
0.0824239381421505	0.0781213160774995	0.0821194257619601	0.07370853952938	0.0792793914735713	0.0733943842145693	0.0690646269797071	0.0743719252039073	0.0703325635976949	0.0661443571210134	0.0654312278540285	0.0683231122558031	0.0607431111728838	0.0515743699575699	0.0557733987153002	0.0503213994866256	0.0459867229425141	0.0379765605396566	0.0348134368712925	0.0271497564228259	0.0223829004153453	0.0153609590793251	0.0127619757722017	0.013631806148089	0.0242122753432244	0.0265681207742993	0.033129383077236	0.0300776262888194	0.034769613873748	0.0356580777247938	0.0318003850189281	0.0324316839938535	0.0294737260513607	0.027233045972722	0.0245524726800184	0.0220982243851015	0.0210524960312609	0.0175336172697792	0.0178400413860653	0.0172218779125546
0.0838954012174058	0.0795510482475837	0.0836472659470372	0.0751722147098854	0.0805770311943891	0.0747873101452956	0.070468414705594	0.0757284255053216	0.0718015375821038	0.067443732151027	0.0669061581460468	0.0698004852830902	0.0621165205598902	0.053005998475173	0.0570714050183429	0.0515944987327682	0.0472049205877799	0.0391617729167093	0.0359613529239372	0.0282097158473334	0.0232437197356277	0.0160141739329841	0.0127896655548112	0.0130942457723658	0.0235435080423086	0.0260045984632769	0.032624247776629	0.0296237689571061	0.0344041410025703	0.0353697724686986	0.0315394046959225	0.0322792552185865	0.0293196216027171	0.0272454348198508	0.0246693645073359	0.0221682403785469	0.0212584978607311	0.0178884170034398	0.0182609405046064	0.017607289844516
0.0854024052977232	0.0810267019694134	0.0852155368322222	0.0766763210103236	0.0819146345667296	0.0762209526479096	0.0719165546502208	0.077124210817466	0.0733068175128613	0.0687802174960574	0.0684268084242994	0.0713223411192835	0.0635302661487472	0.054475449179648	0.0584190520051503	0.0529119658016948	0.0484699906655384	0.0403948690265787	0.0371520313991966	0.0293253934091419	0.0241652921577804	0.0167343568394924	0.0129020168956257	0.0125907430788444	0.0228583272071798	0.025411896394345	0.0320774153917353	0.0291457405690156	0.0339986794374759	0.0350440950088392	0.0312424469363858	0.0320904782109042	0.0291278373333772	0.0272251696178097	0.0247622466993079	0.0222130182030719	0.0214452996102683	0.0182308527281162	0.0186681239181673	0.0179904924279205
0.086928828067358	0.0825324168868553	0.0868072147461966	0.0782044101846463	0.0832788012887456	0.0776794800905719	0.0733935911991496	0.0785443612432373	0.0748324542567059	0.070139488054917	0.0699764031756364	0.0728723616575382	0.0649692669641875	0.0559672525143512	0.0598020638897794	0.0542597582594935	0.0497680291940616	0.0416626114103077	0.0383722145576374	0.0304835637332323	0.025135441835722	0.0175110170775628	0.013103510280705	0.0121409950524347	0.0221677561353646	0.0247989280076528	0.0314976103134695	0.0286508716307181	0.0335603428819296	0.0346867601736962	0.0309142994154292	0.0318678895600876	0.0289007833837729	0.02717226692255	0.0248301669908861	0.0222310723081275	0.0216110158308973	0.0185561698023258	0.019057328177582	0.0183664979446484
0.0884578652946112	0.0840515072369421	0.0884045811751751	0.0797393660799813	0.08465528135273	0.0791463039053688	0.0748832839967339	0.0799731666705587	0.0763620170174867	0.0715064401764425	0.0715374628600733	0.0744334536287447	0.0664177154578099	0.0574654032283345	0.0612052582037742	0.0556229137185407	0.0510841606499855	0.0429508046788174	0.0396077958001798	0.031669657456867	0.0261401783219351	0.0183313088048913	0.0133922764704734	0.0117627162842306	0.0214820741863658	0.0241743005386852	0.0308935204203209	0.0281460727124596	0.0330962197690362	0.0343034328001488	0.0305596986787336	0.0316140507444066	0.0286409571319675	0.0270866934716637	0.0248719999163223	0.0222207688384953	0.0217535838495193	0.0188594264358193	0.0194242477744213	0.0187299396575368
0.0899724317874919	0.0855668623689586	0.0899896361276216	0.0812638039789905	0.0860293261147483	0.0806044871975062	0.0763689931721281	0.0813945157497277	0.0778789634827291	0.0728655656012661	0.0730922169418217	0.0759881657002968	0.0678594635310374	0.0589537247837829	0.0626129345320776	0.0569859473669003	0.0524029393867266	0.0442446847005996	0.0408442043138435	0.032868275769751	0.027164330144647	0.0191808565252194	0.0137605819933401	0.0114698296941258	0.0208103775417743	0.0235460227112324	0.0302735536399891	0.0276376273284619	0.0326131770937811	0.0338995771671682	0.0301832053188913	0.0313314899192139	0.0283508879038284	0.0269683786425109	0.024886491848419	0.0221803879337642	0.0218708423075847	0.0191356729943225	0.0197646743731179	0.0190752933890274
0.0914555605367882	0.0870613481330539	0.0915445080689582	0.0827604654675718	0.0873860493895455	0.0820371509295256	0.077834065487897	0.082792286410453	0.0793670041634921	0.0742013273978959	0.074623009482353	0.0775191005356738	0.0692784053833127	0.0604162273236832	0.0640092632069682	0.0583332475363574	0.0537087488983496	0.0455293026481109	0.0420667807316588	0.0340636780678498	0.028192142233664	0.0200445079160162	0.0141959575503405	0.0112706751945666	0.0201601542213746	0.0229212215804002	0.0296455999012725	0.027131011438867	0.0321176726116641	0.0334803188769377	0.0297890911678278	0.0310226532119626	0.0280330878277124	0.0268172371403719	0.0248723182941201	0.0221081962798067	0.0219606189921528	0.019380128960246	0.0200746352172823	0.0193970982424987
0.0928907900829816	0.0885181984238945	0.0930518506941917	0.0842125995809515	0.0887107874140391	0.0834278670536762	0.0792622113235386	0.0841507270952942	0.0808104535124145	0.075498527194246	0.0761126883479762	0.0790093117213716	0.0706588475012377	0.0618374518919774	0.0653786626054091	0.0596494575988462	0.0549861871404651	0.046789892994692	0.0432611343029145	0.0352402282315261	0.0292078127595309	0.0209069759703763	0.0146826434110179	0.011166695177391	0.0195369097878513	0.0223058864620075	0.0290168101271007	0.0266307522677032	0.0316155845066329	0.0330503262222631	0.0293812441871296	0.0306898678930043	0.0276900109718431	0.0266332010942126	0.0248281506307004	0.0220025266881166	0.0220208235106458	0.0195883513483116	0.0203505254889695	0.0196901665235891
0.0942625320931201	0.0899213882258159	0.0944952188332268	0.0856043230305657	0.0899894480537706	0.0847610302938373	0.080637864412618	0.0854548199993621	0.0821945618999398	0.0767426551626643	0.0775449714395806	0.0804426779695597	0.071985858420688	0.0632027953555176	0.0667061565513961	0.0609198357987794	0.0562204295309003	0.0480122182345502	0.0444134756280978	0.0363827937413199	0.0301959605644434	0.0217533640150833	0.0152030487103868	0.0111520359478361	0.0189438848129951	0.0217046600600318	0.0283934052159447	0.0261403381308817	0.0311120680118421	0.0326137177775525	0.0289630963200087	0.0303353193317154	0.0273240226337352	0.0264162602966027	0.0247527291499909	0.0218618613095503	0.0220495405298486	0.0197563897689294	0.0205892301685549	0.0199497755367338
0.0955564128338791	0.0912559813692762	0.0958594174982239	0.0869209540160724	0.0912088412207194	0.0860222022785126	0.0819465180058614	0.0866906195103389	0.0835058236910239	0.0779202161598622	0.0789047851678356	0.0818042490338912	0.0732455927827737	0.0644988117595992	0.0679777057242103	0.0621305873057	0.0573975639883212	0.0491828858396706	0.0455109214928755	0.0374770972601874	0.0311420242453046	0.0225695848084179	0.0157390268990376	0.0112142523424999	0.0183819033458287	0.0211206970206102	0.0277805283132071	0.0256621885047975	0.0306114481433171	0.032174002075798	0.0285375787186702	0.0299610430500966	0.0269373802727078	0.0261665089603041	0.0246449391523615	0.0216849150964691	0.0220451196517824	0.0198809245109376	0.0207882316525722	0.0201718361898969
0.096759583590915	0.0925084477498925	0.0971308194133433	0.0881493154180543	0.0923569839493686	0.0871984232968838	0.0831750325312755	0.0878455606083198	0.084732257483991	0.0790190270170055	0.0801785716592946	0.0830805592741714	0.0744255856061636	0.06571348668523	0.0691805087878762	0.0632691647126509	0.0585048943454629	0.0502896347816508	0.0465417698430651	0.0385100230174866	0.0320325988971931	0.0233426916295876	0.0162728835592733	0.0113359296692867	0.0178493816191272	0.0205556074573839	0.0271821526939409	0.0251976896908977	0.0301171565197674	0.031734053755529	0.0281071074863072	0.0295689324784203	0.0265322271032033	0.0258841970967924	0.0245038868792554	0.021470716283144	0.0220062584594878	0.0199593849301463	0.0209456999903071	0.020353035072665
0.0978609960969016	0.0936669459386454	0.098297647315997	0.0892780040585433	0.0934233748361741	0.0882784880803367	0.0843119108450515	0.0889087331702824	0.0858636550850404	0.0800284811767521	0.0813545619515149	0.0842599058059968	0.0755150136399264	0.0668364816413309	0.0703032701911659	0.0643245344616286	0.0595312097527812	0.0513215899806244	0.0474957436869963	0.0394698811547415	0.0328557180176586	0.0240611393166462	0.0167881146374679	0.0114967615799322	0.0173425086741168	0.0200094972493236	0.0266010550063908	0.0247472964836191	0.0296317181271472	0.031296128530531	0.0276736014370453	0.0291607622398428	0.0261105988215806	0.0255697844625047	0.0243289722645156	0.021218680924146	0.021932075773125	0.0199900460808677	0.0210605630832847	0.0204909478619224
0.0988516397223364	0.0947215679408549	0.0993502179310872	0.0902976232632567	0.094399233544476	0.0892531827491316	0.0853475378458644	0.0898711189488363	0.0868917960546443	0.0809397777042112	0.0824230128179658	0.0853325887556004	0.0765049212166769	0.0678593457084875	0.0713364323230672	0.0652874073730081	0.0604670183951156	0.0522694834918228	0.048364202917481	0.0403466328937691	0.0336010875313059	0.0247149900979689	0.0172699156754999	0.011675585013298	0.016855588801396	0.0194811085775746	0.026038859458778	0.0243106948212102	0.0291567909169337	0.0308619168914834	0.0272385314979158	0.0287382259917622	0.0256744433528219	0.0252239949690646	0.0241199557879335	0.0209286788792689	0.0218221726680723	0.0199721019422936	0.0211325545677639	0.0205841226263604
0.099724737610613	0.0956645433932285	0.100281144862977	0.0912009762357974	0.0952777018185817	0.0901154804835155	0.0862743816211749	0.0907257885144817	0.0878106247416819	0.0817461122149759	0.0833764049618765	0.0862911114068984	0.0773884082865801	0.06877569163895	0.0722723700600227	0.0661504317362701	0.0613047441240912	0.0531258412895891	0.0491403229059124	0.0411320785261751	0.034260277380573	0.0252960750156369	0.0177055154976234	0.0118520345540993	0.0163815148408865	0.0189680544698634	0.0254961530951996	0.0238870152202334	0.0286932575313338	0.0304326338104347	0.0268029994144153	0.0283029870829905	0.0252256529109884	0.0248478695082998	0.0238770170974958	0.020601089029972	0.021676679297916	0.0199057138121409	0.0211622374024288	0.0206321319576794
0.100475899168315	0.0964904007903415	0.101085497797378	0.0919832178378803	0.0960540029743738	0.0908606936648901	0.0870871534792322	0.0914680557359922	0.0886163866827481	0.0824428275380985	0.0842096002284127	0.0871303380740449	0.0781607783686616	0.0695813334852384	0.0731055458255692	0.0669083474199392	0.0620388845973935	0.0538851343123494	0.0498192383816236	0.041820009157692	0.0348268743047432	0.0257981178917584	0.0180843838794686	0.0120076961431118	0.0159123265439622	0.0184671317836492	0.0249726662447014	0.0234750825584623	0.0282413645928804	0.0300091391494279	0.0263678415542358	0.0278567395963655	0.024766107103462	0.0244428152891954	0.0236008035020247	0.0202368419316617	0.0214962860293336	0.0197920325149	0.0211510014616325	0.0206355929749029
0.101103226421288	0.0971960834769292	0.10176091542839	0.0926419623344382	0.0967255571943183	0.0914865802680211	0.0877829242675327	0.0920955874997579	0.089307721149731	0.0830275220401255	0.0849199552881715	0.087847607445166	0.0788196440879789	0.0702743826406916	0.0738326232054173	0.067558099291836	0.0626661293244531	0.0545438921054848	0.0503981506719311	0.042406322068411	0.035296597641578	0.0262168255688623	0.0183983519209111	0.0121268006594564	0.0154398024872529	0.0179746898107574	0.0244675063862024	0.023073684965929	0.0278009013241366	0.029592081236025	0.0259337520010906	0.0274012767759039	0.024297725305025	0.0240106500049635	0.0232924669017967	0.0198374485319229	0.0212822578397462	0.0196331930553264	0.0211010337529785	0.0205961542495171
0.101607371783444	0.0977810182019051	0.102307669491993	0.0931773445756597	0.0972920502162182	0.0919934022465019	0.0883611943573409	0.092608466409464	0.089885706539285	0.0835001135497218	0.0855073890108176	0.0884427989966318	0.0793649878470825	0.0708552989869076	0.0744525370108732	0.0680989079957312	0.063185435734593	0.0551007770255393	0.0508763959112895	0.0428890985610695	0.0356673783728887	0.0265499456122073	0.0186416719917401	0.0121965698257209	0.0149560376384588	0.017487027728466	0.02397942889924	0.0226818433850984	0.0273714062080129	0.0291820543742672	0.0255014179228464	0.0269385634114478	0.0238225261060769	0.0235536394239417	0.0229536882064066	0.0194050140096603	0.0210364313696054	0.0194322803029215	0.021015260313056	0.0205164487023365
0.101991544824669	0.0982471340736374	0.102728677261971	0.0935920320138293	0.0977554532361795	0.0923839336136442	0.0888239146525127	0.0930092042339957	0.0903538552772895	0.0838628568091106	0.0859744005385081	0.0889183499405239	0.0797991750741211	0.0713268937137376	0.0749665175376237	0.0685322958799091	0.0635980610795634	0.0555566166120132	0.0512554713840978	0.0432686422962832	0.0359394002196662	0.0267972906823348	0.01881103383218	0.0122073332137626	0.0144539693032289	0.0170007937848862	0.023507125102189	0.0222990636187272	0.0269523882876592	0.028779760037876	0.0250716594579409	0.0264708084805665	0.0233426913097716	0.0230745273058032	0.0225866887777725	0.0189422362157242	0.0207611944842696	0.0191932643002948	0.0208972594717145	0.0204000116523722
0.102261465735619	0.0985988298531625	0.103029459915514	0.0938911849570954	0.0981199921188917	0.0926634159529873	0.0891754560289195	0.0933027039563893	0.0907180550321259	0.0841203124062755	0.0863260349494252	0.0892792201087237	0.0801269174652337	0.0716942803751161	0.0753780666962018	0.0688620656828099	0.0639075477222165	0.0559143914488797	0.0515390167968123	0.0435474753676295	0.0361151003494966	0.0269607272204687	0.0189055453437451	0.0121525107118499	0.0139278283223678	0.0165133618180686	0.0230495068871662	0.0219255540074161	0.0265435486898493	0.0283861611727666	0.0246455660986591	0.0260005342191848	0.0228606317107478	0.022576556860839	0.0221942289274283	0.0184523886325652	0.0204594487154039	0.0189209039530734	0.0207511470991687	0.0202511635907953
0.102425263445845	0.0988428877452057	0.103218044378965	0.094082362617958	0.0983920643975214	0.0928394592755404	0.0894225248043077	0.0934961684969455	0.0909864533774308	0.0842792652825064	0.0865697934474894	0.0895328022696638	0.0803551837704893	0.0719647709528703	0.0756928837674746	0.0690942295202347	0.0641196592160147	0.056179175690122	0.0517327470476453	0.0437302887708355	0.0361991261654996	0.0270441248175386	0.0189266805397199	0.0120285240200834	0.0133735067334923	0.0160231652516139	0.0226059680187813	0.0215623937862863	0.0261449879955882	0.0280026193619895	0.0242246217090438	0.025530637787679	0.0223790517131867	0.0220634832694296	0.0217795939890474	0.0179392882376957	0.0201345555500839	0.0186206183187712	0.0205814357336966	0.0200748580622363
0.102493316841329	0.098988332274237	0.103304806705083	0.0941753729054867	0.0985801031291648	0.0929218865627809	0.0895740222632224	0.0935989546234464	0.0911692837162479	0.084348591243402	0.0867154853170943	0.0896887757044827	0.0804930560479592	0.0721477142258295	0.0759187388414604	0.0692368858693481	0.0642422646299827	0.0563580274925498	0.0518443330701148	0.0438238435208073	0.0361982437163572	0.0270532616086817	0.018878192467722	0.0118346746329817	0.0127888454301463	0.0155299736183077	0.0221766043421102	0.0212116392598579	0.0257573859760651	0.027631005470811	0.0238108108117913	0.0250644417898311	0.0219010097044845	0.021539577033525	0.0213465689768202	0.0174072491793772	0.0197902682457036	0.0182983256345461	0.0203928711669583	0.019876496420561
0.102478038339823	0.0990462335481826	0.103302255808415	0.0941820646331069	0.098694387528218	0.0929225210928443	0.0896408470136528	0.0936223713119739	0.091278631382	0.0843390705173416	0.0867750195523985	0.0897589015379154	0.0805515300302891	0.0722542747074796	0.0760652926212109	0.0693000427065133	0.0642851689261216	0.0564598269895422	0.051883227699502	0.043836818566786	0.0361211925841884	0.0269956802946089	0.0187659851245279	0.0115730068023095	0.012173854659314	0.0150351005897975	0.0217623781842414	0.0208763570421348	0.0253821416837687	0.0272737756803956	0.0234066995170029	0.0246057300619403	0.0214299709508923	0.0210096181112338	0.0208994033210078	0.0168610237840085	0.0194306516891825	0.0179602517906039	0.0201902521102635	0.0196617133240564
0.102393600310157	0.0990294553010671	0.103224757596417	0.0941160619713308	0.0987468015016212	0.0928549168435091	0.0896356401322015	0.0935794229759295	0.0913281404729296	0.0842631483991707	0.0867621352345894	0.0897567594348226	0.0805432594209837	0.0722971519555342	0.0761438623131405	0.0692953858455351	0.064259887979253	0.0564950602800238	0.0518604344140427	0.0437796020075285	0.0359784818492293	0.0268804891048788	0.0185979351215859	0.0112481607506638	0.0115308863479937	0.0145415344540795	0.0213652156378005	0.0205605759259554	0.0250214636883831	0.0269340064614749	0.02301548537388	0.0241587653651107	0.0209698495820112	0.0204788808554834	0.0204427676284146	0.0163057331441905	0.0190599937893666	0.0176127123215387	0.0199782408546516	0.0194361397062999
0.102255606546502	0.0989523496442353	0.103088201274424	0.0939924426646108	0.0987505428120203	0.0927340339909633	0.0895724747561257	0.0934844996207622	0.0913326642375652	0.0841346444796108	0.0866920715130445	0.0896974269415377	0.0804822456659626	0.0722902422915897	0.0761671348753443	0.0692359929646053	0.0641793681848191	0.0564755493408477	0.051788218423135	0.0436640231319999	0.0357821221879319	0.0267181024870104	0.0183836511395467	0.0108672114824081	0.0108647801169989	0.0140539815130829	0.02098802890431	0.0202691520641344	0.0246784022562681	0.0266153840271431	0.0226410114827638	0.0237282858957149	0.0205250359563514	0.0199531097026374	0.0199817048192116	0.0157467904063223	0.0186827129601501	0.0172618752088187	0.0197611751316854	0.0192051535097414
0.102080713278803	0.0988304024939028	0.102909611935812	0.0938273638234398	0.0987197876188789	0.0925758638366053	0.0894664940672902	0.0933530181587371	0.0913078647368743	0.0839684139605713	0.0865811805463741	0.089597105051554	0.0803834771011989	0.0722482479696427	0.0761488310265764	0.0691359959145679	0.0640576526622499	0.0564141299304566	0.0516797620907556	0.0435030247625775	0.0355452907316334	0.0265199179583188	0.0181341575239663	0.010439479750928	0.0101830030746303	0.0135788101413439	0.0206346594612948	0.0200075469805263	0.0243568175766271	0.0263221461970608	0.0222877414554779	0.0233194779211104	0.0201004053602075	0.0194384853049082	0.0195215782962557	0.0151898208841189	0.018303267342133	0.0169135157275437	0.0195428933308051	0.0189736323644567
0.101886207003864	0.0986798361800957	0.1027067164771	0.0936376420078029	0.0986693175601186	0.0923970103896222	0.0893335044886165	0.0932010218240829	0.091269770999171	0.0837799671099833	0.086446490010138	0.0894726965271935	0.0802625243650861	0.0721862425721703	0.0761033261473316	0.069010196729352	0.0639094989177424	0.0563242825183879	0.051548770205434	0.0433102785027085	0.035281928452143	0.0262979288948797	0.017861488818339	0.00997629297050971	0.00949579250883006	0.0131238792979905	0.0203097417842347	0.0197815254344769	0.024061281045861	0.0260589774986274	0.0219606933701115	0.0229379224319307	0.0197013036579836	0.0189415803535689	0.0190680199415366	0.0146405842184036	0.0179260723900728	0.0165727788051146	0.01932658641381	0.0187457260046302
0.101689549652625	0.0985171786991631	0.102497473307222	0.0934402977506453	0.098614119228317	0.0922142392047685	0.089189534285825	0.0930447477655996	0.0912343087618457	0.0835850559489619	0.0863052256985922	0.0893413470325073	0.0801351024835905	0.0721192057140009	0.0760452374568715	0.0688736462760803	0.0637499564685683	0.0562197250221532	0.0514090351067521	0.0430997499374313	0.0350062749468542	0.0260642784927838	0.0175781863095599	0.00949066588980749	0.00881627963546167	0.0126982323981438	0.0200184921458413	0.0195967907640027	0.0237969105964761	0.0258308617816787	0.0216653328866597	0.0225895145935739	0.019333505342297	0.0184693037131244	0.0186268806187266	0.0141049048516419	0.0175554341295603	0.0162439681309755	0.0191146898804606	0.0185246686479458
0.101507905043002	0.0983588122646791	0.102299580027707	0.0932520784130609	0.0985689686637028	0.092044007684243	0.089050371414889	0.0929001762442798	0.0912168188103263	0.0833992406031029	0.0861743090953571	0.0892199630085385	0.0800166138421765	0.072061544625371	0.0759889904249199	0.0687411985030939	0.063593917178656	0.0561139804629752	0.051273976890882	0.0428852265328145	0.0347323527149153	0.0258307678700016	0.0172966977644572	0.00899686739390271	0.00816050248765383	0.0123116394610515	0.0197664330201511	0.0194585881682967	0.02356914652168	0.0256429005526941	0.0214074283095027	0.0222803561041758	0.0190031396885511	0.0180288307538323	0.0182041853896051	0.0135886178371184	0.0171955055163046	0.015930383542686	0.018908827695265	0.0183126518354739
0.101357663848014	0.09822051693592	0.102129976876991	0.0930889769469665	0.0985480160338175	0.0919019945145066	0.088931098010397	0.0927825780791367	0.091231584379363	0.0832374510636675	0.0860698491276288	0.0891247240681911	0.0799216899426267	0.0720266242894402	0.0759483809223061	0.0686270573941977	0.0634556555279526	0.0560199371470496	0.0511561792865843	0.0426798275089954	0.0344734219865439	0.0256083408453816	0.0170286988382654	0.00850984765823437	0.00754708808998789	0.011973982498392	0.0195590708805532	0.0193713187086574	0.0233834812639088	0.0255001093263571	0.0211928736312307	0.0220166224188356	0.0187165817521386	0.017627517096167	0.0178060947280197	0.0130975370558932	0.0168502726489855	0.0156342279531634	0.0187098171240197	0.018110775578898
0.101253986964867	0.0981170277444707	0.102004366755589	0.0929657672541872	0.0985643876234383	0.091802648708729	0.0888456418689767	0.0927060796003444	0.0912913904709177	0.083113562935372	0.0860066510324084	0.0890706109679332	0.0798637528503678	0.0720263307894819	0.0759361526341388	0.068544337443438	0.0633483801249016	0.0559494229919186	0.0510669464595296	0.0424955214605984	0.0342414367899095	0.0254065780419463	0.0167843783661923	0.00804452531023413	0.00699622641968194	0.0116945059449062	0.0194015530844695	0.0193382141918196	0.0232451645303493	0.0254072079433493	0.0210274892861492	0.0218044091785246	0.0184803071264157	0.0172727926461161	0.0174388715759791	0.0126374517121165	0.0165235758481939	0.0153566015375718	0.0185177391749479	0.0179190899040317
0.101210388671337	0.0980616254134584	0.101936774499472	0.0928955787725391	0.0986298232151004	0.0917587802812677	0.0888063670626067	0.0926832658573488	0.0914071386548242	0.0830400075500168	0.0859977676162865	0.0890709722927389	0.0798546189339433	0.0720706935961386	0.0759636111597165	0.0685046610032827	0.0632838206832111	0.0559128183310996	0.0510159089036011	0.042342682689181	0.0340465413074015	0.025233241402704	0.0165717553786437	0.00761497301152967	0.00652754956253715	0.0114809961652778	0.0192983366173467	0.0193611210178054	0.0231589122316498	0.0253684231801857	0.0209168140021168	0.0216495649163176	0.0183007129466346	0.0169720331938438	0.0171088521505097	0.0122141538608565	0.0162191676564727	0.015097594020065	0.018332074285155	0.0177367306440423
0.101238380803892	0.0980657809935029	0.101939168188154	0.0928895331024682	0.0987543665393993	0.091781214349098	0.0888237258581029	0.0927248426935329	0.0915875394680875	0.0830274370569399	0.0860541184613875	0.0891371532445939	0.0799041672865857	0.072167591048087	0.0760402964174394	0.0685178164765366	0.0632718755841781	0.0559187321028484	0.051010706662318	0.042229719597144	0.0338966502284146	0.025093914185583	0.0163961145848596	0.00723356519881918	0.00615701440536083	0.0113390031237315	0.0192529055282213	0.0194404274039133	0.0231286517148329	0.0253873222152015	0.0208659039933439	0.0215575198119146	0.0181839124782038	0.0167324083980681	0.0168224161279781	0.0118334940979794	0.0159408056144109	0.0148564765279269	0.0181518976909904	0.0175621440025367
0.101347197041257	0.0981388731597053	0.102021163254563	0.0929564634758875	0.0989461244824511	0.091878528067345	0.0889059920153952	0.0928393761908233	0.0918389007024304	0.0830844633486042	0.0861842002890351	0.089278207887064	0.0800200926947939	0.0723225589374661	0.0761737330165724	0.0685914994161902	0.0633203433521429	0.0559737641105011	0.0510567746587349	0.0421628067396435	0.0337971553956962	0.0249917784687342	0.0162596490185993	0.00691012062976363	0.00589389727053749	0.0112712529801211	0.0192675725888176	0.0195751454103477	0.0231573342397026	0.0254666930274945	0.0208791568562521	0.0215331223277668	0.0181355161188817	0.0165607079865925	0.0165859495339592	0.011501454202349	0.0156923723896336	0.0146319841828086	0.0179761242168907	0.0173933856974194
0.101543612147982	0.0982879933810728	0.102189825880504	0.093102733517856	0.0992111071304575	0.092056885196197	0.0890590911715133	0.0930331238264489	0.0921650238340013	0.083217485789657	0.0863939065810029	0.0895007117125744	0.0802077581119592	0.0725387150866305	0.076369273997907	0.0687311539182118	0.0634347565836475	0.0560823708043423	0.0511572477862579	0.0421457455592319	0.0337507922352801	0.0249275609561512	0.0161613770430171	0.00665097613361786	0.00573951790924722	0.0112773967866941	0.0193433925624697	0.0197631332448036	0.023246837558534	0.0256084825867003	0.0209601761157203	0.0215804962919213	0.0181604165194106	0.016463152396264	0.0164057918730504	0.0112242151566391	0.0154780098662328	0.0144226711774554	0.0178037884760637	0.0172284738683201
0.101831864985988	0.0985178488466279	0.10244958585969	0.0933321653084074	0.0995531557385792	0.0923199765815068	0.0892865376522468	0.0933099657315945	0.0925672131806292	0.0834306168951841	0.0866864670101604	0.0898086847258291	0.0804701546641791	0.0728168038221069	0.076630047026322	0.0689399244975449	0.0636183293485429	0.0562468441362272	0.0513129933100977	0.0421799678050445	0.0337576837544411	0.0248996595035608	0.0160973585247114	0.00645787029736928	0.00568818406515236	0.0113541822798472	0.0194801998536358	0.0200014219616018	0.0233979679285629	0.0258137964558538	0.0211116881004461	0.0217029298228986	0.0182625981622313	0.0164451991565504	0.0162881584112282	0.0110081887821047	0.0153022477803393	0.0142273129227877	0.0176343438562834	0.0170657710505171
0.102213686840994	0.0988307663940529	0.102802261415023	0.0936460788674781	0.0999739598130985	0.0926690671034882	0.0895894793385858	0.0936714373030829	0.09304439398255	0.0837257079307534	0.0870625080808426	0.0902036270683537	0.0808079690327002	0.073155354484964	0.076957004399029	0.0692187197267033	0.0638720196805233	0.0564674034356552	0.0515227664723569	0.0422646816852177	0.0338155598481856	0.0249044407420899	0.0160611841018787	0.00632670248891775	0.00572919472179154	0.0114960354001879	0.0196767648522652	0.0202865990244639	0.0236105551553971	0.0260829554812429	0.0213355161292516	0.0219028042338347	0.0184449907116365	0.0165113607056196	0.0162390297545139	0.0108599752961199	0.0151701023412164	0.0140453253991601	0.0174679619843291	0.0169043690631466
0.102688428994725	0.0992267934867576	0.103247190284348	0.0940434368238607	0.100473158354879	0.0931031416663995	0.0899668440912412	0.0941168569549863	0.0935933275695907	0.0841024687637782	0.0875202268220297	0.0906846605681382	0.0812197496821803	0.0735509389366935	0.0773490700922753	0.0695663795073467	0.064194698814706	0.0567423903356164	0.051783473833573	0.0423971462860911	0.0339201292853785	0.0249366783271655	0.0160446687365692	0.0062467110902298	0.00584869718248333	0.0116959359296638	0.01993104520947	0.020615200086637	0.0238836204247586	0.0264155980980523	0.0216326090513944	0.0221815660897732	0.018709380253055	0.0166650512585857	0.0162640044302981	0.0107862128908984	0.0150871172627817	0.0138771695168939	0.0173058131767157	0.0167444505112095
0.103253276460487	0.0997038854096404	0.103781453777082	0.0945210802807998	0.101048514658123	0.0936191356071243	0.0904155737563323	0.0946435359613523	0.094208905124552	0.0845586691948212	0.0880556607294103	0.091248761638859	0.0817021559672122	0.0739985056925466	0.0778033696102089	0.0699799293132392	0.0645834098025834	0.0570685480352286	0.0520905196279769	0.0425730472873416	0.0340655652384868	0.0249900862458062	0.0160386585454073	0.00620092506903937	0.0060313716017123	0.0119464117823849	0.0202404948509521	0.0209840669998086	0.0242155879372586	0.0268108117085317	0.0220031136544538	0.0225397398649912	0.0190563840406729	0.0169084784194559	0.016368116079146	0.0107933034588734	0.0150593203088895	0.0137247067814262	0.0171503071485758	0.0165876003395115
0.103903529257233	0.100258162153646	0.104400174404448	0.0950740357508389	0.101696149552081	0.0942122294004757	0.0909309258870834	0.095247051990615	0.0948844970431344	0.0850904033724886	0.0886630305636011	0.0918910647184904	0.0822502686137728	0.0744917637241792	0.0783155226140303	0.0704548983011079	0.0650336913512126	0.0574413598723363	0.0524382045663691	0.0427869385541764	0.0342450555653887	0.0250578949262471	0.0160338609738077	0.00616824617822713	0.00626238138785783	0.012240477706986	0.0206023874533938	0.0213906404273842	0.0246045088849898	0.0272672742801195	0.0224464749394722	0.0229769734072969	0.0194854846673881	0.0172425892337513	0.0165556244004057	0.0108870304077778	0.0150930744712714	0.0135914705348273	0.0170052715687783	0.0164370394126479
0.10463292913765	0.100884214586324	0.105096863779704	0.0956958691993975	0.10241081508684	0.0948761843342007	0.0915068196771135	0.0959215646596625	0.0956123328994181	0.0856923954119576	0.0893351288247378	0.0926052116478131	0.0828579370396837	0.0750235874653486	0.0788799748699272	0.0709856746154369	0.0655399390297409	0.0578554190160898	0.0528201446175548	0.0430327107926251	0.0344513672061836	0.0251334196332719	0.0160216265743491	0.00612647245511496	0.00652947331186194	0.0125723912467815	0.0210141127052185	0.02183316617603	0.0250482692345109	0.0277833877869485	0.0229615458240848	0.023492104820447	0.0199951112134907	0.0176670717232298	0.0168297966567132	0.0110721212164929	0.0151948153996721	0.0134828140232316	0.016876043960625	0.0162977493372684
0.105434008567545	0.101575437800982	0.105863796072135	0.0963790619970439	0.103186189609104	0.095603695118191	0.0921362014707313	0.0966601504760761	0.0963838875106431	0.0863583232773411	0.0900637259605279	0.0933837213231946	0.0835181386020999	0.0755864159337428	0.0794903452004696	0.071565870730305	0.0660957755804571	0.0583048011690552	0.0532296790673051	0.0433040499342552	0.0346773789738061	0.0252105786331479	0.0159946359614675	0.00605508635565541	0.00682465150321395	0.0129381600700885	0.0214734112440643	0.0223108037495579	0.0255447591070572	0.0283573878781202	0.0235466887042407	0.0240832381105511	0.0205827499273036	0.0181804042160893	0.0171927022296746	0.0113518330529097	0.0153706853762914	0.0134058937895647	0.0167694507508217	0.0161764552288123
0.106298439872208	0.102324369998065	0.106692383285774	0.0971153848020005	0.104015175890893	0.0963867369925762	0.0928114064558717	0.0974551357643661	0.0971902511686588	0.0870811392382782	0.0908399683505836	0.0942183554476696	0.0842233268735892	0.076172622547462	0.0801397646684748	0.0721886739578634	0.0666944046029232	0.0587834150293806	0.0536602417348117	0.0435948531827623	0.0349165463661528	0.025284329694591	0.0159474691026163	0.00593710291302932	0.00714500962648837	0.0133357850279997	0.0219785250652771	0.0228236333796911	0.0260919892003025	0.0289874184311949	0.0241998549278896	0.0247478160402655	0.0212450661066434	0.0187799386163053	0.0176450443439328	0.0117276400148317	0.0156260961789375	0.0133694481030888	0.0166936477542346	0.0160814343942655
0.107217365421691	0.103123017578475	0.107573531606889	0.09789624861317	0.104890186179736	0.0972168883256077	0.0935244963057854	0.098298409173787	0.098022466167977	0.0878533683398984	0.0916547462086189	0.095100459736756	0.0849657498842198	0.0767748373594046	0.0808211886547894	0.072847161616071	0.067328926587642	0.0592853100969344	0.0541056754960914	0.0438995781835924	0.0351632731812417	0.0253510047055645	0.0158770507740024	0.00576001210261132	0.00749268547045323	0.0137652538974226	0.0225282519611772	0.0233725643859548	0.026688147193122	0.0296715646437219	0.0249186335468332	0.0254826815465016	0.0219780215373807	0.0194620016450182	0.0181860494604174	0.0121990731774287	0.0159652730537465	0.0133833412445861	0.0166578017860425	0.016022129035347
0.108181693946172	0.103963150820316	0.108497962416252	0.0987130167976576	0.10580340130768	0.0980856143047147	0.0942675569919534	0.0991816995643448	0.0988718166458116	0.0886673707162899	0.0924990149485485	0.0960212648076874	0.0857377242183714	0.077386209242313	0.0815276671366909	0.0735345659349858	0.0679926022353011	0.0598049272994054	0.0545604771372605	0.0442135090887896	0.0354131755388816	0.0254085315937489	0.0157829741022634	0.00551624847204447	0.00787410781222648	0.0142283159221582	0.0231219035132983	0.0239591537811291	0.0273315936552389	0.0304078433561949	0.0257002665172308	0.0262841229291896	0.0227769767159751	0.0202219999085079	0.0188134264806333	0.0127637225377564	0.0163908427322158	0.0134578716690438	0.0166716064493292	0.0160085645655006
0.109182352929637	0.10483655898831	0.10945648663033	0.0995572671138276	0.106746994851865	0.0989845024627614	0.095032946085084	0.100096809848434	0.0997300638470456	0.0895155585704977	0.0933640594709534	0.096972136459388	0.0865318562254775	0.0780006013516158	0.0822525636456708	0.0742444797734399	0.0686790543313471	0.0603372840468991	0.055019966197042	0.044532931265199	0.0356632331381138	0.025456539623377	0.015667704170526	0.00520371237812118	0.00829873244693798	0.0147280754408204	0.0237591754999867	0.0245853498903696	0.0280208024083858	0.0311941538865972	0.0265416327894846	0.0271479019151959	0.0236367725652255	0.0210545190149625	0.0195233970626781	0.0134173724119615	0.0169035246034206	0.0136028874214407	0.0167446482419662	0.0160506118878353
0.110210491954395	0.105735258433493	0.110440226214264	0.10042099800815	0.107713317333386	0.0999054458702009	0.0958134840114111	0.101035802175566	0.100589623756217	0.0903905636474816	0.0942416965778917	0.097944770494365	0.0873412068138225	0.0786127184947441	0.0829897184988719	0.0749709999619167	0.0693824054599469	0.0608780910885202	0.0554803773353559	0.044855213394711	0.0359118298088727	0.0254963487856334	0.0155366570737216	0.00482697217513401	0.00877745336924113	0.0152684504376627	0.0244399470211498	0.0252531812305371	0.0287542545536688	0.032028196448677	0.027439207781157	0.0280692669552754	0.0245517912056339	0.0219534120756421	0.0203107881969227	0.0141542220503301	0.0175019653417201	0.0138268080278691	0.016885670268567	0.01615717341219
0.111257636409012	0.106651651720071	0.111440781520506	0.10129677829391	0.10869503920491	0.100840774427438	0.0966025884928816	0.10199113425703	0.101443688275318	0.0912853555839432	0.0951244158463635	0.0989313321616898	0.0881594009319022	0.0792181695699301	0.0837335565329261	0.0757088101417458	0.0700973540770987	0.061423803570356	0.0559388806519294	0.0451788015240116	0.0361586908672361	0.0255308472950358	0.0153981381095749	0.00440026996425463	0.0093208965396316	0.0158535504977716	0.025164030079877	0.025964415394814	0.0295302985221175	0.0329073680051904	0.028389007252415	0.0290429563433414	0.0255159988785681	0.0229118773326604	0.0211691714256828	0.0149671426829716	0.0181827291389382	0.0141356988055243	0.0171018130815943	0.0163354021774047
0.112315794820105	0.107578639735637	0.11245034722474	0.102177843419203	0.109685254646113	0.101783338530037	0.0973943554799899	0.102955750348507	0.102286294591861	0.0921933153295448	0.0960054635105989	0.099924544407703	0.0889806866563385	0.0798134718925682	0.0844791434626778	0.0764532090946868	0.0708191956780543	0.061971612809891	0.0563935382485363	0.0455031343017894	0.0364047289774578	0.0255642642591452	0.0152631079028599	0.0039548221587518	0.00993783608500556	0.016487035972333	0.0259308946553302	0.0267202153657664	0.0303469905010428	0.0338286470514197	0.0293865256056038	0.0300631968703717	0.0265229761582479	0.0239225276031167	0.0220910308727901	0.0158479340468008	0.0189404275743242	0.0145325561442137	0.0173979339631439	0.0165900649608268
0.113377526052926	0.108509691898884	0.113461782874003	0.10305814474487	0.110677550797159	0.102726552309638	0.0981835931281475	0.103923133285601	0.103112350010653	0.0931082707388476	0.0968788771092667	0.100917732258917	0.0897999516907963	0.0803960069956008	0.0852221980177425	0.0772000936625929	0.0715437989109469	0.0625193884699267	0.0568432082585278	0.0458284923737489	0.0366518137065003	0.0256018484071091	0.0151447306749835	0.0035539582156714	0.0106339622426863	0.0171715218665214	0.0267393952543813	0.0275208207830742	0.0312019303790282	0.0347884792992225	0.030426678326595	0.0311237038667995	0.0275659413139868	0.0249774556194985	0.0230679440147731	0.0167875590834225	0.0197679535669855	0.0150169257963051	0.0177761056129271	0.0169231296851317
0.114435974686156	0.109438881883879	0.114468646365646	0.10393236053666	0.111666048939902	0.103664405638223	0.0989658177179657	0.104887325948036	0.103917621324616	0.0940245033847586	0.0977394808467499	0.101904832798188	0.0906127070263181	0.0809639394154858	0.0859590691509269	0.0779459074524907	0.0722675485299766	0.0630655830657357	0.0572874096579651	0.0461557978534742	0.0369024831043011	0.0256494689781691	0.0150576517983615	0.00330257105469509	0.0114111500825778	0.0179080827834775	0.0275875234222152	0.0283652788714102	0.0320921079046893	0.0357826755974545	0.0315037570081327	0.0322176878889275	0.0286377724339205	0.0260682994860905	0.0240907632512551	0.017776348974545	0.0206567766512548	0.0155848992253591	0.0182353677790297	0.0173336078206657
0.115484884022761	0.110360897722139	0.115465200056896	0.104795878760217	0.112645425276569	0.104591455156328	0.0997372218889139	0.105842931634664	0.104698698825555	0.0949367366719678	0.0985828528642612	0.102880381375661	0.0914150485684892	0.0815161111125776	0.0866866888954684	0.0786875676657843	0.0729872681218129	0.0636091121206629	0.057726162495119	0.0464863820145997	0.0371596185573716	0.0257131615283177	0.0150169651387667	0.00328803218139454	0.0122672530142931	0.0186958991326888	0.028472206861905	0.0292512442415787	0.0330137721306384	0.0368063318393584	0.0326114035105409	0.0333378722397379	0.029731033063459	0.0271863118105231	0.0251497910475271	0.0188041795854203	0.0215972605744878	0.0162294463213819	0.018771757349905	0.0178176353110416
0.116518596521976	0.111271035768055	0.116446399731137	0.105644762323655	0.113610919394616	0.105502804823247	0.100494626195074	0.106785103130872	0.105452945373846	0.0958401155104131	0.099405276013206	0.103839485008953	0.0922036077797175	0.0820519245714525	0.087402511932667	0.0794223826585576	0.0737001356710909	0.0641492238382463	0.0581598187529736	0.0468217407966105	0.0374261066487643	0.0257986488120084	0.0150368814179518	0.00351009143656807	0.0131963306151105	0.0195320632031114	0.0293891701567144	0.0301748594524462	0.0339623346092841	0.0378537783193859	0.0337426076638544	0.0344765242307136	0.0308380049581937	0.0283224350247129	0.0262349454564948	0.0198606248191736	0.0225789743655942	0.0169409806700444	0.0193785898702715	0.0183687460045659
0.117532051028251	0.112165187897896	0.117407876414733	0.106475707231225	0.114558338311217	0.106394085988741	0.101235424871876	0.107709529836506	0.106178440629818	0.096730187249448	0.100203683374986	0.104777793482071	0.0929755019078747	0.0825712273181727	0.0881044526899836	0.0801479723170318	0.0744036043534304	0.064685371912546	0.0585888988773271	0.0471632982224993	0.0377045133724492	0.025910873586866	0.0151292064523491	0.00393673075769591	0.0141891594499217	0.0204115419626499	0.0303328654261122	0.031130720265303	0.0349323135422597	0.038918563318789	0.0348897307774261	0.0356255017836376	0.031950730330026	0.0294673842838508	0.0273359156027076	0.0209350935685133	0.0235909796948755	0.0177080338257436	0.0200469258112934	0.0189782813865527
0.118520785147181	0.113039830554487	0.118345920156737	0.107286003290109	0.115484063245853	0.107261445862493	0.101957535905873	0.108612431303873	0.10687392967249	0.0976028923934275	0.100975608782994	0.105691477567828	0.093728293273841	0.0830742096090386	0.0887908299009158	0.0808622021084349	0.0750953395604786	0.0652171040826322	0.0590139480330011	0.0475121971931837	0.037996796228159	0.0260535842168046	0.0153018625090594	0.00454177378737827	0.015233874914011	0.0213272763829368	0.0312964745489612	0.0321119221692561	0.0359173225582193	0.0399934729434182	0.0360445552993452	0.0367763157727114	0.0330610648219349	0.0306117383071847	0.0284423082047174	0.0220169562563053	0.0246220872283795	0.0185179327189269	0.0207661383304562	0.0196358824843994
0.119480949598344	0.113892022956198	0.119257473468307	0.108073505651297	0.116385065068567	0.108101551627082	0.10265936411735	0.109490564026467	0.107538783867843	0.0984545719473458	0.101719151076743	0.106577222194972	0.0944599654732851	0.083561325429632	0.0894603271082691	0.0815631398450123	0.0757731811842593	0.0657439773009617	0.059435424384929	0.0478691351971311	0.0383040779460628	0.0262290133842118	0.0155577725819916	0.00529357060340118	0.0163166297943685	0.0222703872248878	0.0322719787476354	0.0331101789593548	0.0369101044054125	0.0410705866955014	0.0371983593789352	0.0379202074937184	0.0341607414589289	0.0317460376839251	0.0295437867001673	0.0230956654487848	0.0256610814118315	0.0193574110295787	0.0215245050660136	0.020330016824921
0.120409339484674	0.114719420073328	0.120140140286785	0.108836623667397	0.11725893281395	0.108911615423951	0.103339784099558	0.110341246438104	0.108172980077558	0.0992819962092873	0.102432958858673	0.107432240380959	0.0951689223213833	0.0840332447571598	0.0901119756787962	0.0822490418971173	0.0764351377458012	0.0662655080132706	0.059853629182206	0.0482342592236704	0.0386265015812144	0.0264376838834576	0.0158943952957588	0.00615279678457814	0.0174222031424967	0.0232304544953135	0.0332502869612487	0.0341160004028975	0.037902606927486	0.0421413661456984	0.038342013880119	0.0390482398488113	0.0352414450204043	0.032860889531015	0.0306302043795155	0.0241608733707737	0.0266969167700306	0.0202131227700112	0.0223097664162238	0.021048501847792
0.121303445279778	0.115520303953775	0.120992214199206	0.109574331422157	0.118103917838385	0.109689443162279	0.103998147621712	0.111162404947521	0.108777102206597	0.100082417567113	0.103116240238254	0.108254311476251	0.0958540130487403	0.0844908423777434	0.0907451646291632	0.0829183729482336	0.0770794161894701	0.0667811631686313	0.0602686852624876	0.0486071297406351	0.0389631805886728	0.0266783635532759	0.0163040247346682	0.00708025021992112	0.0185345325876978	0.0241958403882723	0.0342214117917882	0.035118914356525	0.0388860964564666	0.0431967724991657	0.0394660985652444	0.0401514002511201	0.0362948956620969	0.0339470769406056	0.0316917324432459	0.0252025476886184	0.0277188901330787	0.0210720539524465	0.0231096166758768	0.0217789955963456
0.122161524066481	0.116293634770441	0.12181272734916	0.110286201939452	0.118918994232396	0.110433507679583	0.104634317618291	0.111952641561938	0.109352366769089	0.100853647497905	0.103768799547456	0.109041844836401	0.0965145847630067	0.0849352255405977	0.0913596790620334	0.08356986055228	0.0777044882338998	0.0672903943631038	0.0606805669714876	0.0489867583200167	0.0393122497965058	0.0269481756944011	0.0167747371485761	0.00804199955104142	0.0196371681326785	0.0251540310718306	0.0351746807866277	0.0361077187638294	0.0398513022850916	0.0442274078430156	0.0405610336751105	0.0412207128613187	0.0373129401670009	0.0349956713625809	0.0327189832967589	0.0262110857760846	0.0287167930811399	0.0219218437158615	0.0239121149868567	0.0225094354876226
0.122982689272802	0.117039120680459	0.12260151907436	0.110972464628057	0.119703934080889	0.111143044336803	0.105248728283776	0.112711321355587	0.109900671710217	0.101594155628819	0.104391100411038	0.109793967569345	0.0971505606452475	0.0853677995272084	0.0919557664053069	0.0842025828877942	0.0783091912277615	0.0677927141675009	0.0610891806403092	0.0493717178368102	0.0396710148465001	0.0272428547511919	0.0172917061377875	0.00901005304242246	0.0207136574132522	0.0260919790942924	0.0360989710922154	0.0370707502525688	0.0407885851331818	0.0452236743715014	0.0416172229094554	0.0422473575374937	0.0382876488995087	0.0359981458973092	0.0337031288203464	0.0271774268462032	0.029681048054766	0.0227510320385921	0.0247060170720829	0.0232284154592666
0.123767014947057	0.117757303341744	0.123359320990299	0.111634083077703	0.12045939418763	0.11181816476784	0.105842468199301	0.113438675818967	0.110424665266217	0.102303186502132	0.104984351968938	0.110510632604546	0.0977625398707615	0.085790366985222	0.0925342270665764	0.0848160853528597	0.0788928586472083	0.0682878104043941	0.061494490937213	0.0497603186476315	0.0400361897293808	0.0275571227779839	0.017838588580196	0.00996125325349871	0.0217478757746465	0.0269964340859172	0.0369829566447368	0.037996158020433	0.0416881223800658	0.0461759458124435	0.0426252037961955	0.0432227927767459	0.0392114163495373	0.0369464873952793	0.0346360128641181	0.0280931607715177	0.0306028304905867	0.0235492509011221	0.02548103615778	0.0239254995033863
0.124515648583173	0.118449653829049	0.124087853051569	0.112272848003888	0.121187009037097	0.112459982320742	0.106417380960114	0.11413591607445	0.110927829287111	0.102980887683769	0.105550612586782	0.111192741094217	0.0983519129400026	0.0862052537951564	0.0930965236819584	0.0854105191381287	0.0794554728132967	0.0687756911106992	0.0618966848534744	0.0501508392515148	0.0404042054439097	0.0278851526181262	0.0183987720268362	0.0108760882116957	0.0227243134141074	0.0278542541491035	0.0378153586381708	0.0388721738922544	0.0425401031385993	0.0470747455087824	0.0435758015652378	0.0441388799207732	0.0400770630592461	0.0378333052484656	0.0355102568409148	0.0289506320655087	0.0314741782853291	0.0243073726598732	0.0262280439525044	0.0245914747213573
0.125230924731427	0.119118671824715	0.124789923182959	0.112891478050429	0.121889483142169	0.113070740810057	0.106976175564898	0.114805348146809	0.111414569299454	0.103628441135777	0.106092903157798	0.111842271169381	0.098920984074525	0.0866154514644556	0.0936449009657838	0.0859867927560906	0.0799978301962034	0.0692568503047838	0.06229636199654	0.0505417959874977	0.0407715681569952	0.028221079672887	0.0189563910006147	0.0117378742275451	0.0236283290304781	0.0286526937082923	0.0385851916986903	0.0396873715283957	0.04333492683514	0.0479109260321443	0.0444602828619996	0.0449880059618185	0.0408779367032265	0.038651934794247	0.036319357021098	0.0297430373020742	0.0322880889902921	0.0250176254925972	0.0269392219645062	0.0252185495250079
0.125916470182511	0.119767979416266	0.125469521466671	0.113493719399474	0.122570674600502	0.113653936622841	0.107522536973273	0.115450481008218	0.11189030176071	0.10424818839782	0.106615320192244	0.112462403409579	0.0994730906626498	0.0870247637222729	0.0941825063543849	0.0865467257689194	0.0805217078765676	0.0697324425825726	0.0626947373899507	0.0509322334960656	0.0411352426849826	0.0285595249809194	0.0194971072600051	0.012532295351818	0.0244463764163737	0.0293796657773081	0.039281999778295	0.0404309095801143	0.0440633996951503	0.0486758457286185	0.0452705059073948	0.0457632023988975	0.0416080101266691	0.0393965333227392	0.0370577719574648	0.0304645141609098	0.0330386044301621	0.0256736821313583	0.0276081713705408	0.0258005029881988
0.126577290464351	0.12040239969624	0.12613189868518	0.114084433802687	0.123235660734344	0.114214423055803	0.108061225830299	0.116076117048084	0.112361527564533	0.104843739143047	0.107123137401549	0.113057632114023	0.100012708510139	0.087437943247741	0.0947135002719726	0.0870931926998191	0.0810300184030714	0.0702044530667979	0.0630938412020071	0.051322015956304	0.0414930363909182	0.028896096387416	0.0200086926585297	0.0132471931463873	0.0251662078859383	0.0300239778682619	0.039896077144646	0.0410927550514318	0.0447169243112513	0.0493615381523904	0.0459990640072817	0.0464582577415783	0.0422619742216563	0.0400621667729759	0.0377209983690922	0.03111022026879	0.0337208819152061	0.0262707251090178	0.0282299871339007	0.0263327903489709
0.127219826814228	0.121028009709974	0.126783618335718	0.114669663825032	0.123890776196384	0.114758485082393	0.108598155485652	0.116688414022471	0.112835880011711	0.10542005214277	0.107622883507833	0.113633850654737	0.100545530942219	0.0878608034228965	0.0952431440127602	0.0876302443788377	0.0815269394662397	0.0706758483713544	0.0634966987860186	0.0517120983803137	0.0418439591713834	0.0292278398652799	0.0204814633682055	0.0138725159059661	0.0257770565369846	0.0305755413978434	0.0404186709515362	0.0416638842434784	0.0452876782206025	0.0499608708860728	0.0466394196175073	0.04706782142883	0.0428353236292829	0.0406448853161345	0.0383056337736266	0.0316764000342966	0.0343312508465285	0.026805489458882	0.0288012996802177	0.0268126079494813
0.127851972762628	0.121652157216996	0.127432571138833	0.115256663874543	0.124543613968562	0.115293872640522	0.109140434190271	0.117294907496977	0.113322135283273	0.105983477654384	0.10812238364648	0.114198398928745	0.101078509700716	0.088300289777923	0.0957778530162369	0.0881631938125717	0.0820180045617248	0.0711506940555302	0.0639074741442212	0.0521047573357453	0.0421885365004779	0.029553617886844	0.0209086067293373	0.0144003664654574	0.0262697980680369	0.0310255546868119	0.0408421627386358	0.0421364594745894	0.0457687781033968	0.0504676907531149	0.0471860264706495	0.0475874971163173	0.0433244333874128	0.0411417861510517	0.0388094241659136	0.0321604377287004	0.0348672532692791	0.0272762821280968	0.0293202854378283	0.0272389189782447
0.128483040077525	0.122283431305737	0.128087941649113	0.115853886068952	0.125202980342397	0.115829781092232	0.109696360828493	0.117904483400958	0.11383017406161	0.106541750814121	0.108630752092331	0.114760061300208	0.101619846179849	0.0887644965181915	0.0963252038034927	0.0886986541428615	0.0825101412306581	0.0716342245805702	0.0643315604749131	0.0525037612602635	0.0425290540486795	0.0298743951505371	0.0212864280725427	0.0148251112048008	0.0266370920984817	0.0313666596787614	0.0411602268692177	0.0425039803530633	0.0461544268192665	0.0508769528879184	0.0476344375626517	0.0480139234825368	0.0437266247954015	0.0415510619767082	0.0392312950890686	0.0325608951373159	0.035327666782571	0.0276829761660054	0.0297866460241137	0.0276124395712845
0.129123665159986	0.122931578211585	0.128760117927658	0.116470911252001	0.125878796324242	0.116376768845446	0.110275363834508	0.118527291654963	0.114370884457858	0.107103926859442	0.109158325249489	0.115329004541756	0.102178922949945	0.0892626153233324	0.0968938841388395	0.0892445174590957	0.0830116446637282	0.0721328531200515	0.0647756029217006	0.0529144620332679	0.042869714011601	0.0301934137615412	0.0216145300633568	0.0151435283287315	0.0268735025528743	0.0315930724477548	0.0413679644177691	0.0427614087952466	0.0464400410240239	0.0511848315432472	0.0479813970804691	0.048344840909959	0.0440402189347239	0.0418720337580396	0.0395713645296291	0.0328775321882016	0.0357125081505565	0.0280269769279844	0.0302015548264977	0.0279355833401676
0.129785649137355	0.123607355802404	0.129460537425099	0.117118317593526	0.126581940014253	0.116946604353151	0.110887875134409	0.119174594004592	0.114955998910962	0.107680251017272	0.109716526017622	0.115916647257648	0.102766167827888	0.0898048066101223	0.0974935781741644	0.0898098652550997	0.0835320765907634	0.0726541108178711	0.0652474411565581	0.0533437918425314	0.043216685120762	0.0305162407230663	0.0218959232592877	0.0153549830407988	0.0269755965621423	0.0317006874958163	0.0414620114105617	0.0429052672865202	0.0466223575645585	0.0513888108876768	0.0482249146263004	0.048579142610971	0.0442645764664062	0.0421051665671261	0.0398309361946797	0.0331113090586519	0.0360230159708782	0.0283111570438563	0.0305675691908587	0.0282123613756635
0.130481727921725	0.124322323145733	0.130201465286261	0.117807482228588	0.127324027383807	0.117552037898363	0.111545134102671	0.119858542248663	0.115597861264194	0.108281958747038	0.110317653870811	0.116535455192134	0.103392846032754	0.0904019877246702	0.0981347814857145	0.0904048042738237	0.0840820825998967	0.0732065083396201	0.0657559631586439	0.0538001529324548	0.0435780308582939	0.0308506715213787	0.0221370538391688	0.0154616226275362	0.0269420214179873	0.0316871557993643	0.0414406206383769	0.0429337101213364	0.0466995172476937	0.0514877543861149	0.048364320361695	0.048716908990251	0.0444001225221505	0.0422520674653857	0.0400124719055426	0.0332643683706029	0.036261610850931	0.0285397567488831	0.0308885064126533	0.0284482343738773
0.131225272380416	0.125088565326734	0.130995705192926	0.118550315288435	0.128117132478423	0.118206497751118	0.112258920612078	0.120591886979679	0.116309124745214	0.108921005743983	0.110974599275878	0.117198660733674	0.104070780210846	0.0910655380383193	0.0988285450213704	0.0910402254193075	0.0846731254404303	0.0737993168911629	0.0663108666241889	0.0542931929202837	0.0439635044109293	0.0312064763385587	0.0223477228958856	0.0154685865228559	0.0267735593203012	0.0315519365624023	0.0413037165291602	0.0428465675625693	0.0466711249326628	0.0514819516724245	0.0484002999581024	0.0487594242667152	0.0444483557172307	0.0423154646002982	0.0401195420861598	0.0333399962269664	0.0364318317381167	0.028718246435414	0.0311692822730415	0.0286499139208125
0.132029923395502	0.125918358119061	0.131856247480963	0.119358930327599	0.128973452267448	0.118923715352637	0.113041221170132	0.121387621649669	0.117102386889267	0.109609731618445	0.111700486334681	0.117919909760811	0.104812003205577	0.0918069274538865	0.0995861519287132	0.091727488301928	0.0853171374410649	0.0744422712452605	0.0669223308544608	0.0548334653170885	0.0443842052061075	0.0315949818046468	0.0225408620772916	0.0153842249420838	0.0264731599157676	0.0312963226710634	0.04105292280781	0.0426453630509426	0.0465382852187464	0.0513731421231767	0.0483349085020363	0.0487091746220089	0.0444118405423317	0.0422991669318175	0.0401567536574968	0.0333425610333201	0.0365382473789544	0.028853149074913	0.031415712032487	0.0288251113484988
0.132909171734063	0.126823781973575	0.132795864346942	0.120245260304834	0.129904925900231	0.11971728989249	0.113903837610284	0.122258571986607	0.117989773200571	0.110360466268153	0.112508253492077	0.118712844535624	0.105628354104967	0.0926372819421825	0.100418736767689	0.0924780396383235	0.0860261017022384	0.0751452035117882	0.0676006094770205	0.0554319837239936	0.0448521010977821	0.0320284926451134	0.0227321248917969	0.015220313485735	0.0260459508696416	0.0309234399053036	0.0406915628914521	0.0423333037843972	0.0463036132998638	0.0511645146334149	0.0481715627664141	0.0485698274026744	0.0442941826429413	0.0422080042916856	0.0401296551001796	0.0332774293237538	0.0365863423853939	0.028951821629833	0.0316342756318642	0.0289822351247862
0.133875897923585	0.127816299700302	0.133826667102307	0.121220633533347	0.130922822645053	0.120600208564587	0.114857953416894	0.123216946112183	0.118982487021283	0.111185093290299	0.113410188345564	0.119590637254362	0.106531033861477	0.0935669067346713	0.101336862289889	0.0933029797775622	0.0868115787216837	0.0759176229683555	0.0683555623944834	0.0560996884515673	0.0453794324548858	0.0325195744310573	0.0229392554247758	0.0149922380908589	0.0254992268544323	0.0304382200279273	0.040224633176697	0.0419152451811073	0.0459712208453733	0.0508606833867231	0.0479150115294104	0.0483461911851836	0.0440999867749513	0.0420477478293077	0.0400446190465545	0.0331508582056301	0.0365823781127134	0.0290221968533249	0.031831851345328	0.0291300415570194
0.134941892202553	0.128906316677791	0.134959645121015	0.12229532884782	0.13203731681513	0.12158434430802	0.115913677931459	0.124273865603272	0.120090348011025	0.112094589816305	0.114417438374368	0.120565494548513	0.107530142018301	0.0946047938116414	0.102350074191166	0.0942125974908068	0.087684201838998	0.0767682635534146	0.0691961530133673	0.0568468549831759	0.0459780286468453	0.0330802393497081	0.0231812113342181	0.014719102093573	0.0248424172541637	0.0298473479116657	0.039658749572477	0.041397629940853	0.045546677048936	0.0504676397109618	0.0475712839046466	0.04804415682417	0.0438347975417996	0.0418250113291689	0.0399087035380573	0.0329698646024218	0.0365332295469975	0.0290724900144711	0.0320154251676862	0.0292772485854034
0.136117378479281	0.130102745865434	0.13620420976737	0.123478133031799	0.133257071008341	0.122679957230933	0.117079592743838	0.125438901559945	0.121321345119957	0.113098566257607	0.115539524001325	0.121648157989392	0.1086342200671	0.0957581443938717	0.103466458316741	0.0952158980988892	0.0886531703855265	0.0777046257484005	0.0701299429132443	0.0576824831412135	0.0466585816747818	0.0337210976248874	0.023477049810146	0.0144236727500642	0.0240870323839247	0.0291591828499851	0.0390020678190553	0.0407884026285135	0.045036945273024	0.0499926804269219	0.0471476159503695	0.0476706199531228	0.0435050233811935	0.0415471344162399	0.0397294940513159	0.0327420722557932	0.0364462006903177	0.0291108789851922	0.0321917865466258	0.0294321282244318
0.137410568466261	0.131412601772136	0.137567768608376	0.124775925709751	0.134588850515158	0.123895228441931	0.118362326855372	0.126719641862357	0.122681231325041	0.114204831964658	0.116783883033081	0.122847428738929	0.109849829000184	0.0970319384438378	0.104692227030269	0.0963201532167645	0.089725772697566	0.0787325426327085	0.0711626194574647	0.0586137120707334	0.0474299329746328	0.034450552264555	0.0238446336121365	0.0141320396815598	0.0232465868293296	0.0283836540915452	0.0382641783132736	0.0400969009218774	0.0444502960145311	0.0494443134404983	0.0466523561618282	0.0472333858030822	0.0431178446880446	0.0412220493142634	0.0395149295531527	0.0324755384899012	0.0363288225130166	0.0291451704539046	0.0323672242725217	0.0296020990173628
0.138827272264705	0.132840647429139	0.139055355160252	0.126193316962573	0.136037191418017	0.125235855077268	0.119766187194679	0.128121315720704	0.124173186271052	0.115419013167079	0.118155475574543	0.124169745260491	0.111181188175289	0.0984285812252907	0.106031361318636	0.0975305011614743	0.0909069713667821	0.0798558001411248	0.0722975914659815	0.0596453074570518	0.0482984344792425	0.0352741184208074	0.0242992714029118	0.0138728130827464	0.022336496206722	0.0275321304062354	0.0374559763392136	0.0393337248973289	0.0437961972377846	0.0488321417120168	0.0460948508343916	0.0467410576575794	0.0426811074432099	0.0408581335964658	0.0392731171545116	0.0321785640635263	0.0361886393544811	0.02918246920397	0.0325472388698202	0.0297933445865346
0.140370589396388	0.134389116136646	0.14066933708084	0.127732360648828	0.137604142565715	0.126704732611165	0.121292868532845	0.129646499109956	0.125797569235856	0.116744247467295	0.119656475686515	0.125618841064291	0.112629899476028	0.0999476517801573	0.107485332459869	0.0988496249777251	0.0921990798495338	0.0810758386205921	0.0735356835862375	0.0607792627415723	0.0492674414646498	0.0361939374119843	0.0248524550238056	0.0136756737001897	0.0213739396696993	0.0266172631033839	0.0365895087974331	0.0385105859786756	0.0430851834780242	0.0481667271721538	0.0454853107309096	0.0462029107775488	0.0422032042694321	0.0404640522638311	0.0390121413172814	0.0318594910205189	0.0360329915626023	0.0292288706127855	0.032736289101973	0.0300104867012089
0.142040699689455	0.136057525414758	0.142409221202163	0.129392361909477	0.139289097383543	0.128301745177634	0.122941261913465	0.131294919846652	0.12755177884735	0.118180974639784	0.12128607049415	0.127195504804156	0.114194775134542	0.101585770342397	0.109052921894793	0.100277530088545	0.0936015530100403	0.0823915568350043	0.0748749518000628	0.062014545725413	0.050336982022833	0.037208530384168	0.0255108735910942	0.0135691516614449	0.0203776741720202	0.0256528013714454	0.0356777987617775	0.0376401374589203	0.0423287055256169	0.0474594366545549	0.0448346610108049	0.0456287542082952	0.0416929454529065	0.0400485934742274	0.0387398748981576	0.0315264952177581	0.0358688039520942	0.0292891979246405	0.0329375897042645	0.0302563401094468
0.143834766949728	0.13784259461238	0.144271567534194	0.131169791048945	0.141088725779206	0.130023677157477	0.124707373899247	0.133063374388501	0.129430228413923	0.119726836969212	0.123040379759917	0.128897458095278	0.115871780112033	0.10333659227152	0.110730150881919	0.101811436272669	0.0951109051198983	0.0837992313220943	0.0763106317439462	0.063347007419442	0.0515036281260148	0.0383128033504686	0.026275853711841	0.013577719081937	0.0193677772813843	0.0246533781310455	0.0347346495126269	0.0367357888400847	0.0415389629730727	0.0467222724885735	0.044154376991247	0.0450287835111301	0.0411594231346217	0.0396205032663304	0.0384638004167224	0.0311873820078827	0.0357023910466823	0.0293668047292498	0.0331529749389485	0.0305317711295257
0.145746960718332	0.139738270687924	0.146250017066852	0.133058308648953	0.142997009855132	0.131864250594741	0.126584361062161	0.134945760697962	0.131424437536976	0.121376694603643	0.124912500074909	0.130719358002479	0.117654091548201	0.105190926355204	0.112510323462043	0.103445789925365	0.0967207585409154	0.0852925546120178	0.0778352198618838	0.0647694538540156	0.0527605701236322	0.0394982822750707	0.0271432986038958	0.0137186425943059	0.0183652833504932	0.0236342639169947	0.033774430158182	0.0358115066444451	0.0407287224532435	0.0459676910397534	0.0434563090124932	0.044413428118044	0.0406118725550319	0.0391883255770247	0.0381908506079982	0.0308493951462674	0.0355392907301158	0.0294634591614236	0.0333828381356209	0.0308356730250433
0.14776859353192	0.141735859580466	0.148335430704403	0.135048899262626	0.14500538048365	0.133814284192064	0.128562676182134	0.136933223644432	0.133523232863055	0.123122753360595	0.12689266893812	0.13265292230993	0.119532269560427	0.107136966571512	0.114384178239953	0.105172393540577	0.0984220162372546	0.0868627865962403	0.0794386766269367	0.0662718666152699	0.0540978748710765	0.0407535316849239	0.0281041006642294	0.0139994138503783	0.017391665102393	0.0226110859095172	0.0328118456338066	0.0348816048540096	0.039911125017587	0.0452084131827041	0.0427525004507483	0.0437931976403129	0.0400595348703768	0.03876025460205	0.0379272773603794	0.030519050077894	0.0353841375762483	0.0295793199422734	0.033626151548031	0.0311650598487091
0.149888363868922	0.143824254131146	0.150516129827841	0.137130104218497	0.147102945768398	0.135861961755715	0.130630315507078	0.139014402339986	0.135713044284132	0.124954795069723	0.128968536169893	0.13468716751006	0.121494526579019	0.109160619602196	0.116340137468348	0.106980641223875	0.100203142722844	0.0884990054933455	0.0811087326161303	0.0678417464395351	0.0555028915154239	0.042064697341103	0.0291449174968104	0.0144166481845259	0.0164681049838189	0.0215995096281804	0.0318616948391671	0.0339605287478894	0.039099486779127	0.0444572313986885	0.0420550037144048	0.0431785319977632	0.0395115265648937	0.0383440069281063	0.0376785573862589	0.0302020030163854	0.0352405855777016	0.0297130064166174	0.0338805644529342	0.0315152687920463
0.152092689129649	0.145990244330713	0.152778223481254	0.139288338630251	0.149276797586836	0.137993191851881	0.132773150892655	0.141175763236116	0.137978278206113	0.126860494657935	0.131125524165441	0.136808742845097	0.123527077158128	0.111245906091739	0.118364636614419	0.108857842733991	0.102050531976134	0.0901884392394702	0.0828312729467997	0.0694645475444939	0.056960760381884	0.0434161128568111	0.0302491577217414	0.0149568870275649	0.0156145095146925	0.0206148827764714	0.0309386219884568	0.0330626366216396	0.0383070976289011	0.0437268188354362	0.0413756997874815	0.0425796605763861	0.0389767207523192	0.0379467206905055	0.037449341346157	0.0299029663738464	0.0351112872438516	0.0298617565008568	0.0341425713906361	0.0318802512956624
0.154366109029204	0.148218892151941	0.15510600344283	0.141508274076913	0.151512379142396	0.140192036570419	0.134975327094513	0.143401999179868	0.140301746924871	0.128825804269391	0.133347254871912	0.139002339271469	0.12561454714669	0.113375411921138	0.120442514374821	0.11078961458495	0.103948937634159	0.0919168550935723	0.0845907736225696	0.0711241685948188	0.0584549793872612	0.0447909186305067	0.0313980257345	0.0155989648742596	0.014848261930721	0.0196718453221266	0.030056867903359	0.0322019846402823	0.0375470234443402	0.0430295461422577	0.0407261274205352	0.0420064756521446	0.038463645569827	0.0375748881256018	0.0372434506852462	0.02962567897673	0.0349979323057458	0.030021659283476	0.0344077376513078	0.0322529268914299
0.156691737829726	0.150493951489619	0.157482386598585	0.143773266700448	0.153793894854331	0.142441185752216	0.137219702996657	0.145676473032404	0.142665132586866	0.130835382903546	0.135616020094996	0.141251150076226	0.127740420210469	0.115530766288137	0.122557441990157	0.112760315208888	0.105881940278279	0.0936689846782687	0.0863707642447639	0.0728034684332007	0.0599679872685107	0.0461716546002309	0.032571510129026	0.0163170536112558	0.0141827974038736	0.0187839181531606	0.0292300298474459	0.0313921207880225	0.0368319176214078	0.0423773120628426	0.0401173282524408	0.0414684249196433	0.0379804042982567	0.037234326196375	0.0370639233097843	0.0293729361398294	0.0349013449583913	0.0301879439558702	0.0346709661011614	0.0326255716231376
0.159051743760785	0.152798313642373	0.15988938394903	0.146065810501594	0.156104743854818	0.144722453565743	0.139488315903083	0.147981684697406	0.145049465325624	0.132873050174677	0.137913272500198	0.143537359880937	0.129887500640867	0.117693125590383	0.124692371410606	0.114753501792733	0.107832428326545	0.0954289631120652	0.0881542945136001	0.0744847795893654	0.0614817312097042	0.0475408021110628	0.0337492475930019	0.0170835039860334	0.0136262134415508	0.0179630949744349	0.0284708402841005	0.0306458943477102	0.0361738478263016	0.0417813934813516	0.0395597138002812	0.0409744270388968	0.0375346207034632	0.0369301874810836	0.0369131057090961	0.0291466803197245	0.0348216342194595	0.0303553042989573	0.034926788383655	0.0329902145587778
0.161427835421695	0.155114460019116	0.162308576915834	0.148367997048374	0.158427959559228	0.147017276439115	0.141762849779895	0.150299742099272	0.14743559747479	0.134922244451517	0.140220116952769	0.145842640493762	0.132038373670956	0.119843645345555	0.126829983913857	0.116752388628776	0.109783072238785	0.0971807636861286	0.0899243860651003	0.0761503986842268	0.0629781958216115	0.0488812620004303	0.034911235901012	0.0178709955965514	0.0131802468052429	0.0172194772976984	0.0277909761264095	0.0299752873175433	0.0355841434152893	0.0412523197414568	0.03906295922688	0.0405328126169473	0.0371334113543655	0.0366670103687972	0.0367927855668267	0.0289481481814291	0.0347583881221082	0.0305182380356023	0.0351696642213846	0.0333390202670828
0.163801737467185	0.157424905939082	0.16472158395007	0.150661965202307	0.160746639856185	0.149307194496425	0.144025091016718	0.152612819311092	0.149804658755467	0.136966468326092	0.142517785051735	0.148148634962259	0.134175847598941	0.121963926051503	0.128953123650066	0.118740290039127	0.111716775691221	0.0989086130403522	0.0916644556567734	0.0777830390048672	0.0644398791313942	0.0501767647097756	0.0360383983225946	0.0186539174878098	0.0128399730675432	0.0165610065705406	0.0272009099470677	0.0293912733698679	0.0350732678823326	0.0407997745190091	0.0386359270089646	0.040151291012381	0.0367833843938125	0.0364488040769573	0.036704355667157	0.028778065056435	0.0347108995103318	0.0306713824493053	0.035394274527612	0.0336646408099547
0.166155640977421	0.15971262211078	0.167110503339329	0.152930327371918	0.163044355049982	0.151574302265023	0.146257358403587	0.154903588186879	0.15213848057051	0.138989707587808	0.144788079312783	0.150437414681987	0.136283365400398	0.124036422517221	0.131045203801812	0.120701034565808	0.113617091472477	0.100597375442512	0.0933586999334216	0.0793662359681423	0.0658502083042206	0.0514122137924454	0.0371130169672765	0.0194091307901841	0.0125944508004692	0.0159933539895714	0.0267098125073776	0.0289037081576806	0.0346507189176148	0.0404325263596258	0.0382866211354592	0.0398369409358165	0.0364906615900031	0.0362791604778031	0.0366489973060052	0.0286368735155496	0.0346784093966362	0.0308098309961443	0.0355957967498146	0.0339605265631641
0.168472617194213	0.161961423266561	0.169458321187091	0.155156561843007	0.165305523446395	0.153801658066234	0.14844289720105	0.157155613103457	0.154419980668865	0.140976813219306	0.147013777010878	0.152691898055304	0.138345376810701	0.126044809468166	0.133090576218491	0.122619340701974	0.115468593653826	0.102232898173533	0.0949924356203908	0.0808847005405432	0.0671938929386671	0.0525739671721569	0.0381190577073079	0.0201163201559287	0.0124282674790943	0.0155200195959555	0.0263255113702683	0.0285212519484753	0.0343249562893209	0.0401583863701341	0.0380221694853625	0.0395962202772681	0.0362609177637437	0.0361613816288427	0.036627869692545	0.0285249795761325	0.0346603531863883	0.0309294194109739	0.0357701537766985	0.0342211901560546
0.170736986456655	0.164156316225417	0.171749276504904	0.157325363629387	0.167515747149028	0.155973644862117	0.150566230139892	0.159353701475227	0.156633502246818	0.142913839075563	0.14917898691624	0.154896222623946	0.140347664826395	0.127974298982756	0.135074858258423	0.124481147668651	0.117257200840192	0.103802312940844	0.0965523918615723	0.0823246188699956	0.0684572170931051	0.0536500616701521	0.0390424084479595	0.0207581064099979	0.0123236782298244	0.0151426630815066	0.026054503406526	0.0282513219972889	0.0341033550647957	0.0399841888110594	0.0378488289609155	0.0394349882745596	0.0360994292460621	0.0360986096683392	0.0366422910922342	0.0284429981644526	0.0346565954033337	0.0310269733817789	0.0359142304261796	0.034442421578416
0.172934636990638	0.16628380218004	0.173969178027863	0.159422948859862	0.169662103058402	0.158076278224513	0.152613460760206	0.161484205392903	0.158765103918184	0.144788330668319	0.151269454890601	0.157036065605445	0.142277623078895	0.129811907505342	0.136985213011897	0.126273897454892	0.11897044791769	0.105294290591235	0.0980269535510987	0.0836738985342373	0.069628273072806	0.0546303863635196	0.0398710489117692	0.021320036104788	0.0122629006537672	0.0148616420727255	0.0259020106950034	0.0281000684148815	0.0339921791031834	0.0399157879337623	0.0377720053032931	0.0393585314440674	0.036011121289237	0.0360939447000748	0.0366938977373867	0.0283919789063357	0.0346676395950214	0.0311005128054622	0.0360260537268331	0.0346214549497395
0.175053290595868	0.168332130162938	0.17610566963938	0.161437309882287	0.171733386150311	0.160097459450711	0.154572526621629	0.1635352719756	0.160802798885186	0.146589562769452	0.153272816506352	0.159098910251611	0.144124482541213	0.13154667183911	0.138810581043281	0.127986766493004	0.120597705692235	0.106699248185751	0.0994063559978938	0.0849223631334239	0.0706971408556106	0.055506809803777	0.0405951658216204	0.0217905153787551	0.0122301801721389	0.0146766812924649	0.0258720615573529	0.0280723644739079	0.0339965678190088	0.0399580628396879	0.0377962778423877	0.0393715839986239	0.0360006037211412	0.0361505366650831	0.0367847677608056	0.0283735940198435	0.0346948015692212	0.0311494097328855	0.0361049347848279	0.0347570887157646
0.177082714206559	0.17029150041428	0.178148443146383	0.163358420008567	0.173720303825994	0.162027173682977	0.156433401591236	0.165497041807317	0.162736743106265	0.148308725362368	0.155178796535068	0.161074257409215	0.145879487568186	0.133169814728958	0.140541863304697	0.129610846968787	0.122130349242141	0.108009508803004	0.100682832246236	0.0860618976825706	0.0716560172351498	0.0562732653802712	0.0412072234653272	0.0221607228799399	0.0122134001753258	0.0145875549285034	0.0259675736201658	0.0281718012705193	0.0341205284464961	0.0401149218301137	0.0379254191744546	0.0394783340413231	0.0360721848772138	0.0362716390448803	0.0369174995006342	0.0283902718819181	0.0347403357905056	0.0311744983332081	0.0361515709821343	0.034849761366958
0.179014877804803	0.172154217770472	0.180089398603357	0.165178388176074	0.175615621489742	0.163857634255532	0.15818824768963	0.167361796192859	0.164559373347958	0.149939058852315	0.156979356391949	0.162953783145992	0.147536022408311	0.134674861494426	0.142172055998672	0.131139278946933	0.123561876793852	0.109219415350505	0.101850714991573	0.0870865475985741	0.0724992986095396	0.0569257983766428	0.0417019965084161	0.0224245172042495	0.0122051733226212	0.0145946494400629	0.026190415866462	0.0284006780098991	0.0343669267485791	0.0403892988729679	0.0381624011342904	0.039682408727287	0.0362298560595917	0.0364606154724914	0.0370952363794966	0.0284452626438479	0.0348075065430417	0.0311781356638638	0.0361681076495342	0.0349015844245455
0.180844060294526	0.173914796261889	0.181922753492477	0.166891564816251	0.177414260559703	0.165583375472952	0.159831517916333	0.169124054977213	0.166265496798024	0.151475940461852	0.158668791503891	0.164731444384731	0.149089690139292	0.136057709758856	0.143696338978682	0.132567335317002	0.124887981584953	0.110325400285525	0.102906495400224	0.0879925741899207	0.0732236210463083	0.0574625776530169	0.0420765696437994	0.0225783439983503	0.0122034467341389	0.0146992909412542	0.0265414323546549	0.0287599828270011	0.0347374713011067	0.040783137345601	0.0385093813256277	0.0399868346732861	0.0364772423118028	0.0367208947105371	0.0373216340753894	0.0285426261032629	0.0349005973689849	0.0311642119210963	0.0361581583221098	0.0349163336587556
0.182566905765561	0.175570016906098	0.183645102887969	0.168494600963347	0.179113350905449	0.167201296702187	0.161360012153818	0.170780627395308	0.167852334477279	0.152916924460386	0.160243781175418	0.166403535247405	0.150538346546547	0.137316654722472	0.145112119849554	0.133892462126178	0.126106579600284	0.111326013565408	0.103848841359893	0.0887784695616539	0.0738278609406599	0.057883874434827	0.0423303071193276	0.0226211429756496	0.0122116733736839	0.0149037662736741	0.0270204205634687	0.0292493641446896	0.0352326897446385	0.0412973597055512	0.0389676684573043	0.0403939737745931	0.0368175197576885	0.0370558746173944	0.0376007697532435	0.0286871370240183	0.0350248544703029	0.0311381084319846	0.0361267823755106	0.0348993985191502
0.1841824331571	0.177118941264412	0.185255433325518	0.169986463166078	0.180712240282161	0.168710661111988	0.162772888730453	0.172330618920871	0.169319521079436	0.154261739375353	0.161703393932463	0.167968697327358	0.151882091850365	0.138452372706318	0.146419036329907	0.135114277238709	0.127217796333267	0.112221911432203	0.104678577823977	0.0894449338197754	0.0743130993255303	0.0581920104037542	0.0424647942098849	0.0225542531613573	0.012238569086831	0.0152110289355936	0.0276260694647576	0.0298670977456886	0.0358518990287236	0.0419318255412963	0.039537669113073	0.0409054386795117	0.0372533045158317	0.0374687811598762	0.0379369975347812	0.0288841093245273	0.0351863624391589	0.0311066012546611	0.0360804184521827	0.0348576887944787
0.185692002724831	0.178562883743409	0.186755093514728	0.171368407134709	0.182212463741442	0.170113052680311	0.164071634560036	0.173775397418137	0.170669064140548	0.155512245664479	0.16304905158775	0.169427887445085	0.153123223445741	0.139467865895288	0.14761891971831	0.136234530508741	0.128223915892253	0.113015808839297	0.105398632011499	0.0899948174416182	0.0746825527194648	0.0583912771487611	0.0424837521469739	0.0223813142400677	0.0122974262937725	0.0156241459155315	0.0283558730475802	0.0306100585874965	0.0365931748623089	0.0426852838258146	0.04021882256672	0.0415219958101601	0.0377865225258172	0.037962493632705	0.0383347588711412	0.0291391478983879	0.0353918540806745	0.0310777082535871	0.0360267718475061	0.0347994968271997
0.187099242972327	0.179905345908879	0.188147725317051	0.172643913307103	0.183617676279942	0.1714122952587	0.165259997010521	0.175118522111047	0.171905265628349	0.156672357537448	0.164284455436665	0.17078430665191	0.154266152987193	0.140368371361033	0.148715722501725	0.137257028816274	0.1291292958782	0.113712398482283	0.106013946312078	0.0904330316919359	0.0749414733177618	0.0584878290186433	0.0423929277580747	0.0221081620619169	0.0124049303207456	0.0161455942529926	0.0292060413121625	0.0314737079807378	0.0374533276502092	0.0435553275083098	0.0410095331299096	0.0422434663903152	0.0384182727917848	0.0385393513469756	0.0387983606470147	0.0294578447235208	0.03564846033063	0.0310604783214284	0.035974654201359	0.0347343134713208
0.18840994185949	0.181151916267474	0.18943915859554	0.173818587680445	0.184933552167413	0.172614337565611	0.166343880815898	0.176365639002055	0.173034609171932	0.157747932732119	0.165415478088702	0.172043294361126	0.155317291255159	0.141161237565812	0.149715413285103	0.138187529422742	0.129940251527097	0.1143182395225	0.106531361833505	0.090766430012435	0.0750970213341599	0.0584895514933074	0.0421999590030642	0.0217427166531683	0.0125794596122961	0.0167765436131906	0.0301714314894586	0.0324521058963779	0.0384278927886315	0.0445383594653629	0.0419071108213871	0.0430686370219129	0.0391486980233539	0.0392009595329719	0.0393317371849824	0.0298454432612618	0.0359634112496092	0.0310647234253791	0.0359337747165352	0.0346725967171894
0.189631906173607	0.182310139082899	0.190637273649683	0.174900031352345	0.186167654496295	0.173727107999391	0.167331213452381	0.17752434641788	0.174065616239874	0.158746634095388	0.166450024485613	0.173212191531456	0.156284904297161	0.141855771644073	0.15062584232053	0.139033605169285	0.130664912648377	0.114841619198763	0.106959475620064	0.0910036633890858	0.0751581123673582	0.0584059073324239	0.0419142176568138	0.0212948611221147	0.0128389668844734	0.0175162556127618	0.0312455180243612	0.0335379553977834	0.0395111423539238	0.0456295782539899	0.0429077307472154	0.0439951908003049	0.0399768762050777	0.0399480126253069	0.039938214307889	0.0303065004496522	0.0363437043800367	0.0311006976517108	0.0359144839676323	0.0346254938119917
0.190774792959182	0.183389355843944	0.191751834994679	0.175897682260594	0.187329278530313	0.174760343129842	0.1682317824647	0.178604034346798	0.175008674630434	0.159677766804295	0.167397865664627	0.174300176817371	0.157178944355505	0.142463060831726	0.151456580982098	0.139804485074136	0.13131305690149	0.115292390612465	0.107308474658844	0.0911550127947345	0.0751352427781599	0.0582477629437509	0.0415466305319543	0.0207763093503816	0.0131987109168504	0.018361694069467	0.0324204126202382	0.0347226824560209	0.0406961233074912	0.0468229903268911	0.0440064196993462	0.0450196679452734	0.0409007443908909	0.040780151324076	0.0406202938265572	0.0308445773665907	0.0367957616249645	0.0311787324421451	0.0359274743447729	0.0346045209648067
0.191849916863298	0.184400523001887	0.192794300241717	0.176822632615482	0.188429272410917	0.175725393653491	0.169057048257876	0.17961570117125	0.17587584266732	0.160552094996491	0.168270448800344	0.175318079543801	0.158010859079699	0.142995771462543	0.152218738573063	0.140510873887691	0.131895922935052	0.115681790040946	0.107589949871429	0.0912322018995819	0.0750402961974928	0.058027197619224	0.0411094808415981	0.0202004589951046	0.0136692539756211	0.0193073854884983	0.0336869377142357	0.0359965506747527	0.0419747248739835	0.0481114528372214	0.0451970755869173	0.046137461879134	0.0419170624657268	0.0416958660982875	0.0413794750533011	0.0314619869646034	0.0373250992318003	0.0313088433764606	0.0359834452709676	0.0346212092738188
0.192870037173603	0.185356009553641	0.193777607793375	0.177687425490412	0.189479838717211	0.176635011488765	0.169819935869134	0.18057175129901	0.176680632504048	0.161381641466457	0.169080687007147	0.176278173265117	0.158793382480575	0.143467928975479	0.152924759867231	0.14116475413416	0.132426006863468	0.116022237178988	0.107816693351444	0.0912481933237568	0.0748863344219764	0.0577572984976423	0.0406161915653655	0.0195822237437726	0.0142551486393721	0.0203455145880043	0.0350347500227797	0.0373488074319777	0.0433377752371801	0.0494867483823264	0.0464725219997112	0.047342853176286	0.0430214204131164	0.0426924547189179	0.0422161263307075	0.0321596202953511	0.037936036397063	0.0315003302441385	0.0360927462087305	0.0346867308950335
0.193849128215285	0.18626937797273	0.194715946995103	0.178505833983287	0.190494320276724	0.177503121550335	0.170534609208282	0.1814857770648	0.17743777593437	0.162179473930778	0.169842732310737	0.17719395353592	0.159540311019161	0.143894682375484	0.153588206778804	0.141779174106419	0.132916845472859	0.11632712172385	0.108002482146995	0.0912169717604708	0.0746873760723854	0.0574519443132053	0.0400810930162815	0.0189378346238745	0.0149545632400546	0.0214662015160978	0.0364525062608196	0.0387678559653905	0.0447751655189965	0.0509396904514962	0.0478245970238994	0.0486290804134318	0.0442082884817544	0.0437660358112908	0.0431294145844374	0.0329368626382083	0.0386314657137507	0.0317613973549433	0.0362650154263617	0.0348115247769533
0.194802136641957	0.187155151892214	0.195624514289516	0.179292626291617	0.191486973501792	0.178344581586038	0.171216231208609	0.182372328122579	0.17816297609192	0.162959481180867	0.17057173510971	0.178079903361761	0.160266268143342	0.144292056565689	0.154223527527178	0.142368025186891	0.133382789432629	0.116610579702132	0.1081618518957	0.0911533173137003	0.0744581664735043	0.0571255811651052	0.0395191772357695	0.0182845943556347	0.0157598129322106	0.0226578923246416	0.0379280609172517	0.0402414469753983	0.0462759973701946	0.0524602562499569	0.0492442728031508	0.0499884441205537	0.0454711061411874	0.0449116151682989	0.0441172952884804	0.0337915999949154	0.0394127030619337	0.0320988234260541	0.0365088364886131	0.0350049452457945
0.195744729015091	0.188028573832985	0.196519258816047	0.180063319968425	0.192472732391969	0.179174933297038	0.171880713271555	0.183246671390336	0.178872648406885	0.163736142236334	0.171283593355678	0.1789512496218	0.160986460498119	0.144676695925879	0.154845816620059	0.142945811745907	0.133838769646592	0.116887262886442	0.10830986359657	0.0910725723634982	0.0742139422463265	0.056792993681041	0.0389458423981922	0.017640561802442	0.0166585239516412	0.0239077990034455	0.0394486856065672	0.0417568831763995	0.0478287494578117	0.0540377421087621	0.0507218004878879	0.0514124380350924	0.0468024032199077	0.0461231973730847	0.0451765597933632	0.0347203066765901	0.0402794263030259	0.0325177085790846	0.0368314362898974	0.0352749580140901
0.196693032931333	0.18890535616007	0.197416620796921	0.180833928555494	0.193466966211203	0.180010147806776	0.172544457326527	0.184124544459716	0.179583654179711	0.164524291402234	0.171994694595171	0.179823713576269	0.161716428951557	0.145065602459033	0.15547056892628	0.143527416727522	0.13430005971842	0.117172104569105	0.10846186674859	0.0909904051924044	0.0739701940737458	0.0564690750330845	0.0383766311058961	0.0170241375474071	0.0176350688980812	0.0252023412507115	0.0410013003377488	0.0433012306028212	0.0494214576247983	0.0556609358601607	0.0522468741812732	0.0528919007630677	0.0481939452423648	0.0473939325513585	0.0463029324397122	0.0357181977783091	0.0412297026853376	0.0330213194561023	0.0372384471756226	0.0356279058660136
0.197663374841193	0.189801428352284	0.198333265964589	0.181620703737216	0.194485233734711	0.180866368413114	0.17322409377265	0.185021905259679	0.180313030139977	0.165338881936704	0.172721653951577	0.180713258405302	0.162471797510028	0.145475871774831	0.156113431056567	0.144127865882217	0.13478203734457	0.117480084855255	0.108633262005442	0.0909225734813767	0.0737424310021959	0.0561685992843186	0.037826967293793	0.0164535210272747	0.0186719680376051	0.026527560477707	0.0425727084166677	0.0448615311069303	0.0510419034053529	0.0573183002706737	0.0538088071736699	0.0544171806595536	0.0496368946290157	0.0487162868867662	0.0474912067469675	0.0367794268611649	0.0422600959291458	0.0336110429366879	0.037733750895187	0.0360683602268026
0.198672017620224	0.190732683599755	0.19928581922792	0.182439876133231	0.195543036879009	0.181759653466904	0.173936218532609	0.18595468068341	0.181077717389377	0.166194750871609	0.17348105109349	0.181635836589558	0.163268023153942	0.145924430137308	0.156789953224238	0.144762093459547	0.135299947301259	0.117825998517601	0.108839266397229	0.0908846906227901	0.0735459494738932	0.0559059994871481	0.0373118973815131	0.0159460219678452	0.0197510785616631	0.0278694918015656	0.0441498281738394	0.0464250111780341	0.0526778057746498	0.0589981617454563	0.0553967139834701	0.0559783070699743	0.05112197986653	0.0500822256895777	0.0487354084076218	0.0378973088949162	0.0433658370721945	0.0342864463376899	0.0383194142486555	0.0365990659327478
0.199734900915794	0.191714727710035	0.200290600753925	0.183307397859258	0.196655576491217	0.182705722182377	0.174697132438161	0.186938516864795	0.18189429318414	0.167106387415584	0.174289169246796	0.182607139852641	0.164120149616629	0.14642777578265	0.1575153447249	0.145444712045935	0.135868668578083	0.118224228330801	0.109094684063052	0.0908919976166239	0.0733956100549239	0.0556951548107533	0.0368458421805204	0.0155172425814587	0.0208545134879215	0.0292144899778149	0.0457199160263165	0.0479792828543565	0.0543170113778078	0.0606888989079118	0.0569996922985842	0.0575651618050687	0.052639665714422	0.0514833989469742	0.0500289727224925	0.0390645506267929	0.0445410392511619	0.0350454299085036	0.0389957166304921	0.037220976469655
0.20086738730467	0.192762633312497	0.201363367662945	0.184238690035587	0.197837513086966	0.183719706207708	0.175522586186706	0.187988533833046	0.182778709091572	0.168087707320119	0.175161739365958	0.183642354352546	0.165042568156947	0.147001727717726	0.158304236157956	0.146189789135926	0.136502488144893	0.118688526685144	0.109413685332677	0.0909591431333675	0.0733056245492273	0.0555491897437697	0.0364423666716181	0.0151802049653757	0.0219653079351275	0.030549510714065	0.0472707764373387	0.0495125330418666	0.0559476789311093	0.0623791261974368	0.058606999668763	0.0591676456559321	0.054180318726839	0.0529113209941411	0.0513649251728892	0.0402734740116202	0.0457789358210412	0.0358844483372709	0.0397612600672285	0.0379333677192814
0.2020840173571	0.193890702401265	0.202519064594908	0.185248398507134	0.199102735389243	0.184815909867037	0.176427534156143	0.189119087380726	0.183746039147903	0.169151835610753	0.176113692681463	0.184755923838725	0.166048788435427	0.147661185238947	0.159170451511551	0.147010632967781	0.137214883829422	0.119231808175138	0.109809596898879	0.091099974163953	0.0732893558909489	0.0554802881058908	0.0361139748430439	0.0149445670013151	0.0230678826396334	0.0318623509093223	0.0487909551264964	0.0510136979946704	0.057558453959665	0.0640578682257649	0.0602082206060033	0.0607758357366716	0.0557343636273085	0.0543575378666316	0.0527360556407936	0.0415162222522288	0.0470721230500132	0.0367987733688072	0.0406131446073479	0.0387340115055611
0.203398276800554	0.195112240339454	0.203771586491146	0.186350161144585	0.200464139623368	0.186007582116446	0.177425900431089	0.190343541140128	0.184810241732764	0.170310900172783	0.177158924971771	0.185961323578166	0.167151222680761	0.148419901454497	0.160126793238646	0.147919590137903	0.138018318830687	0.119865955771905	0.110294705737505	0.0913273395509446	0.0733591329161109	0.0554995242265302	0.0358719360510126	0.0148161145594932	0.0241483581005933	0.0331418514627032	0.0502699124540742	0.0524726200695163	0.0591386304972435	0.0657147212308898	0.0617934205271513	0.0623801303700527	0.0572924272432981	0.0558137777589095	0.0541350789653347	0.0427849417066289	0.0484127921661927	0.0377827697339386	0.0415471873219055	0.0396193868723856
0.20482237909011	0.196439344543149	0.205133557029612	0.187556390200938	0.201933422646741	0.18730670341314	0.178530360458819	0.19167405205247	0.185983938934576	0.171575838817592	0.178310076045364	0.18727084798194	0.168360986405746	0.149290274132152	0.161184843450804	0.148927857526074	0.138924050485129	0.120601643115423	0.110880079356516	0.0916529086166531	0.0735260818579143	0.05561671323816	0.0357261476661633	0.0147966950495764	0.0251947630273279	0.0343780654452464	0.0516981743211342	0.0538801841727431	0.0606782968132093	0.0673399985369117	0.0633532836788864	0.0639713790538919	0.0588454677150673	0.0572720816610884	0.055554776742637	0.0440719360553979	0.0497929398062837	0.0388301605064529	0.0425581621350446	0.0405849070877905
0.206367066792776	0.197882711145447	0.206616126223011	0.188878073272287	0.203520892107952	0.188723790845966	0.179752141792096	0.193121372600004	0.187278217181247	0.172956222613551	0.179578328028985	0.188695415006175	0.169687718970081	0.150283157202824	0.162354784327861	0.150045311098494	0.139941956014627	0.121448175392858	0.111575404877803	0.0920870070717191	0.0737999762114367	0.0558402820217921	0.0356850361488263	0.0148846523108144	0.026197167716202	0.0355623932949534	0.0530674582559668	0.0552284316032321	0.0621684626492256	0.0689248574590162	0.064879232810117	0.0655409957476011	0.0603848875183818	0.0587249126070267	0.0569881173170266	0.0453697915585242	0.051204550130759	0.0399342642151766	0.043640039812303	0.0416251431956375
0.20804143524412	0.199451462976076	0.208228790705669	0.190324596421946	0.205235296904276	0.190267724975995	0.181100847357489	0.19469467331118	0.188702452820445	0.174460098406545	0.18097322610325	0.190244390522128	0.171139427258521	0.151407696195217	0.163645240762021	0.151280354182983	0.14108037808281	0.122413351184749	0.112388849359171	0.0926384723869862	0.0741891064841514	0.0561771619681988	0.0357554954873845	0.0150756750656675	0.0271477613007046	0.0366876856376313	0.0543707726527743	0.0565106492883252	0.0636011658531284	0.0704614055892424	0.066363528908998	0.0670810543076387	0.0619026294948898	0.0601652430389405	0.0584283526538214	0.0466714739893204	0.0526397455134397	0.041088192960008	0.0447862117182262	0.0427340294985425
0.209852781899747	0.201153002145969	0.209979240161296	0.191903592938644	0.207083681203074	0.191945601845085	0.182584304579936	0.196401389098894	0.190264166124981	0.176093853536322	0.182502525267096	0.191925435907702	0.172722355614551	0.152671190727424	0.165063148099823	0.152639787799798	0.142345993027294	0.123503347539418	0.113326943627032	0.0933145308134951	0.0747001712826923	0.0566327044091256	0.0359428587336963	0.0153638552348651	0.0280408829670291	0.0377483135173904	0.055602487433753	0.0577214327355677	0.0649695567012307	0.0719427848722505	0.0677993498193655	0.0685843653982991	0.0633912555960777	0.0615866206114268	0.0598690921856244	0.0479703990186647	0.0540909055510287	0.0422850071715455	0.0459896862526994	0.0439050415888874
0.21180648464693	0.202992890366647	0.211873233149205	0.193620820982938	0.209071265177458	0.193762613488703	0.184208443469262	0.198247092910055	0.191968906851008	0.177862105733133	0.184172066513754	0.193744382066229	0.174440884915639	0.154078986910635	0.166613647593797	0.154128705549743	0.143743704578618	0.124722630354575	0.114394491690651	0.0941206982016079	0.0753381911592406	0.0572106193407059	0.0362508958938791	0.0157427219064454	0.0288730111679763	0.0387402052963145	0.0567583747549593	0.0588567214013646	0.066267958615841	0.073363232345097	0.0691808470150605	0.0700445346344968	0.0648440084508572	0.0629832133718666	0.0613043547960468	0.0492604785670477	0.0555507561464443	0.0435178277823494	0.0472432521587568	0.0451313425714355
0.213905912037464	0.204974759837451	0.213914505248756	0.195480073011603	0.211201355353719	0.195721960007168	0.185977206412812	0.200235399918982	0.193820173981089	0.179767621018622	0.18598568543965	0.195705132892794	0.176297463280743	0.155634402112182	0.168300011814018	0.155750415379706	0.14527656568663	0.126073891883881	0.115594507527734	0.0950607066590108	0.076106446613043	0.0579129378992861	0.0366818302919617	0.0162060684136903	0.0296427110689531	0.0396608492603319	0.0578356187952526	0.0599138056238265	0.0674919044231923	0.0747181168846894	0.0705031802591703	0.0714560020982928	0.0662548561949399	0.064349835715694	0.0627286008862547	0.0505361460692794	0.0570124317003162	0.0447799101850958	0.0485396074470484	0.0464058973576052
0.216152367938936	0.20710025708773	0.216104711951379	0.197483119351429	0.21347528706333	0.19782479579235	0.187892491914001	0.202367905070323	0.195819371646878	0.181811262112392	0.187945155776308	0.197809600860974	0.178292570362878	0.157338683978769	0.170123601794683	0.157506390244014	0.14694573072964	0.127558016833151	0.116928180658154	0.0961364588626439	0.0770064415663803	0.0587399989314889	0.0372363660018496	0.0167484797068045	0.0303505383740627	0.0405092610403305	0.0588327941754809	0.0608913047927788	0.0686381477668826	0.0760039517920228	0.0717625303229862	0.0728140637282606	0.0676185212780351	0.065681956866987	0.0641367470094667	0.051792363808948	0.0584695141517301	0.0460646865136465	0.0498714561372287	0.0477215580695311
0.218545072481857	0.209369021569264	0.218443408092407	0.19962968763171	0.215892400936786	0.200070211878535	0.189954133877937	0.204644156170602	0.19796580246835	0.183991969355012	0.19005016964452	0.20005767688723	0.180424716513368	0.15919100495059	0.172083857111091	0.159396249250078	0.148750439876574	0.129174078064339	0.118394871458008	0.0973480114795073	0.0780378934653978	0.0596904598866606	0.0379137208836015	0.0173655502589515	0.030998896911258	0.0412859153172487	0.0597498131653499	0.0617891170420102	0.0697046497985116	0.07721838355032	0.0729560903950531	0.0741148754215821	0.0689304942107387	0.0669756939085156	0.0655241659031094	0.0530246155507969	0.0599160528990995	0.04736578374923	0.0512315772982253	0.0490711256211183
0.221081180424646	0.211778700075265	0.220928064852504	0.201917479004276	0.218450054686455	0.202455255609333	0.192159917295983	0.207061663961795	0.200256698702627	0.186306775511972	0.192298355508285	0.202447235958033	0.182690477338821	0.161188492732879	0.174178319418147	0.161417770325534	0.150688036722645	0.130919362395695	0.119992136622408	0.0986935886536938	0.0791987508639893	0.060761332109881	0.0387116626154069	0.018053837441107	0.0315918476775167	0.0419926419244927	0.0605878425551627	0.0626083414485247	0.070690541811511	0.0783601576266892	0.0740820372764208	0.0753554410179096	0.0701870334373529	0.0682277916000142	0.0668866749361486	0.0542288876774509	0.0613465696383443	0.0486770252316316	0.0526128720922116	0.0504473935513442
0.223755837202313	0.214324997248791	0.223554124505422	0.204342221219574	0.221143670631652	0.204974987926184	0.194505630357027	0.209615949723735	0.202687290709247	0.188750855051345	0.194685333896551	0.204974179205401	0.185084563346163	0.163326296373967	0.176402689262633	0.163566934792526	0.152754019557705	0.132789426394474	0.121715784585434	0.100169625901247	0.0804852389245074	0.0619480403956252	0.0396265481318886	0.0188106212538392	0.0321348683619411	0.0426324873879681	0.0613491918978474	0.0633511745043513	0.0715960650624984	0.0794290627401212	0.0751394839302308	0.076533585650614	0.0713851527277916	0.0694355913878384	0.0682205160487583	0.0554016419501235	0.0627560519793114	0.0499924226304496	0.0540083948998945	0.0518431803637997
0.226562272013237	0.217001761577795	0.226315092189439	0.206897757733848	0.223966818562294	0.207622577638774	0.196985152158333	0.212300629995121	0.205250911357627	0.191317607634335	0.197204810015959	0.207632512232772	0.187599923530993	0.165597686774218	0.178750915243316	0.165838003515701	0.154942125799309	0.134778181432855	0.123559960079656	0.101770844058278	0.08189193272769	0.0632445063611775	0.0406533693510737	0.0196335472741401	0.0326345646438478	0.0432095441420812	0.0620371757517263	0.0640207834721043	0.0724224896276551	0.0804258555828741	0.0761284154222381	0.077647916249282	0.0725225976698384	0.070596992124104	0.0695223302128866	0.056539782874301	0.0641399394122901	0.0513061645369059	0.0554113743587937	0.0532513561940473
0.229491926381927	0.219801105403498	0.229202663082145	0.20957617114478	0.226911332664362	0.210389431088914	0.199590574349361	0.215107537032487	0.207939134172098	0.193998774673763	0.199848701452421	0.210414458576276	0.190227880955289	0.167994189663451	0.181215313872694	0.168223623544003	0.157244448281855	0.136878006650757	0.12551725639873	0.103490352200226	0.0834118576616945	0.0646432548200953	0.0417858095223648	0.0205202243280092	0.0330983377562821	0.0437287510979169	0.0626559535508233	0.0646211601176752	0.0731720147544134	0.0813521685415613	0.0770496107384487	0.0786977712475141	0.073597813007077	0.0717104050744115	0.0707891292990792	0.0576406224652032	0.065494104839117	0.0526126067462254	0.0568152294930194	0.0546648687902827
0.23253461576351	0.222713556639595	0.232206882508825	0.212367938436886	0.229967460387719	0.21326535472088	0.202312354260952	0.218026872698492	0.210741942268861	0.196784586953447	0.202607298303945	0.213310606289474	0.19295829762259	0.170505748374372	0.183786717825546	0.170714963434494	0.159651581290238	0.139079887872277	0.127578853345739	0.105319777742793	0.0850366155049904	0.0661355419014366	0.0430163148064576	0.0214678371635311	0.033534016767538	0.0441956708540443	0.0632103517549917	0.0651569591903801	0.0738476537694469	0.0822104034966272	0.0779045533767556	0.0796831617798295	0.0746099026999837	0.0727747057931832	0.0720182680073686	0.0587018449741704	0.0668148344845814	0.0539062681369156	0.0582135852255238	0.0560767727304084
0.235678720970628	0.225728239152393	0.235316335753685	0.215262114800997	0.233124040366449	0.216238747268765	0.205139496385246	0.221047392634489	0.213647924515538	0.199663940508782	0.205469452342517	0.216310084811151	0.195779765323325	0.173120913134616	0.186454649670288	0.173301874767922	0.162152793505125	0.141373579982522	0.129734678332813	0.107249421293529	0.0867565341810697	0.0677115032024082	0.0443361849502572	0.0224728200315478	0.0339494684489808	0.0446162505261695	0.0637056739262328	0.0656333268370936	0.0744531071645307	0.0830036152569538	0.0786953339577731	0.080604706826896	0.0755585846788564	0.0737891853770246	0.0732074182174487	0.0597214738554248	0.0680988085794139	0.0551818348999436	0.0596002905727433	0.0574802646501343
0.238911405538174	0.2288330781172	0.238518363700636	0.218246542200695	0.236368705836994	0.21929681759907	0.208059758502964	0.224156616864671	0.21664449485367	0.202624597283443	0.208422791196692	0.219400768554895	0.198679818609839	0.175827053116411	0.18920751768831	0.175973076772355	0.164736224419623	0.143747789808299	0.131973587661448	0.109268433280788	0.0885608385888705	0.0693603198151911	0.0457356854766307	0.0235306212063598	0.0343522019422371	0.0449965747796338	0.0641475052620323	0.0660557248252417	0.0749926279684947	0.0837353885786671	0.0794245483605287	0.0814635648753388	0.0764441422982483	0.0747535034635819	0.0743545477460434	0.0606978429240467	0.0693430847660184	0.0564341747835221	0.0609694418203118	0.0588687261257474
0.24221885461637	0.232015026163607	0.241799299924788	0.22130807840651	0.239688109462214	0.222425823724914	0.211059878317366	0.227341062423569	0.219718130371604	0.205653406524413	0.211453953092474	0.222569503073181	0.201645165678401	0.178610587125484	0.192032830003973	0.178716360484466	0.167389100312283	0.146190376171169	0.134283564666926	0.111365008962475	0.0904378394331302	0.0710703996632191	0.0472041820579369	0.0246355726451627	0.0347489889995311	0.0453426209910577	0.0645415187995217	0.0664297569359188	0.0754708838884515	0.084409712990402	0.0800951950360154	0.0822613646842249	0.0772673744851845	0.0756676451235383	0.0754579050798186	0.0616295732847526	0.0705450857300025	0.0576583620344431	0.0623154120303594	0.060235774813169
0.245586530606095	0.235260305759597	0.245144724494092	0.224432841908322	0.2430681650712	0.225611328143473	0.214125816149741	0.23058649320443	0.222854623493816	0.208736542469839	0.214548837388408	0.225802349211015	0.204661932682238	0.181457228574349	0.194917422975117	0.181518808509452	0.170097965524698	0.148688563498747	0.136651931155465	0.113526598115029	0.0923751366101943	0.0728295712399124	0.0487302960227866	0.0257808648817401	0.0351455225476798	0.0456600273356111	0.0648932908884382	0.0667610040992744	0.0758928209275433	0.0850308597688851	0.0807105751631091	0.083000137684795	0.0780295464914405	0.0765318834983811	0.0765160111952619	0.0625155572049736	0.0717025921119903	0.0588497128575569	0.0636328873762922	0.0615753235367956
0.24899944051958	0.238554663059524	0.248539729519379	0.227606467940336	0.246494301565703	0.228838464435637	0.217243009072842	0.233878181989571	0.226039343549813	0.211859753622126	0.217692865981649	0.22908484037684	0.207715916866109	0.18435224025793	0.197847699625429	0.184367026191735	0.172848924587981	0.151229165187509	0.139065568394671	0.115740125516276	0.0943598334499836	0.074625286576019	0.050302078490232	0.0269586163557517	0.0355461360117706	0.0459538847991642	0.0652081335255784	0.067054874716507	0.0762635332227562	0.085603265350787	0.0812741991696959	0.0836822543768721	0.0787323430101781	0.0773467496728897	0.0775276590997579	0.0633549496760243	0.0728137413135009	0.0600038304940734	0.0649169100636991	0.062881646271642
0.252442409953578	0.241883628343808	0.251969191399642	0.230814370797176	0.249951724116892	0.232092209992881	0.220396631792656	0.237201179532486	0.22925750298413	0.215008618773577	0.220871250627937	0.232402247912852	0.210792843884751	0.187280694416009	0.200809873825892	0.187247379873428	0.175627890657996	0.153798812801328	0.141511143828153	0.117992218249843	0.0963787579663432	0.0764448300739278	0.0519071995496505	0.0281600195068128	0.0359536028312766	0.0462285635039519	0.0654909506797183	0.0673164761042834	0.0765881436648496	0.0861314252098565	0.0817897028376539	0.0843103668234777	0.0793778251993797	0.078113010850274	0.0784919212489604	0.0641471679666167	0.0738770323871006	0.0611166584420768	0.0661629269879599	0.0641494493791058
0.255900358584688	0.245232778193833	0.255418044731921	0.234042007666231	0.253425677767294	0.235357659782153	0.223571859619046	0.24054058559623	0.232494423550286	0.218168804948659	0.22406926128938	0.235739849528461	0.213878624728257	0.190227733611167	0.203790215940485	0.190146237884954	0.178420835737217	0.156384187155574	0.143975339664207	0.120269435856282	0.098418687212409	0.0782755297360916	0.0535331482256908	0.0293755430617498	0.0363690300019892	0.0464875822527756	0.0657461247817579	0.0675505120972873	0.0768716994447253	0.0866198017649824	0.08226077574453	0.0848873589892239	0.0799683928728556	0.0788316574351308	0.0794081645330623	0.0648918990389828	0.0748913368043634	0.0621845399079164	0.067366842803345	0.0653739460376444
0.259358572218874	0.248587994656534	0.258871552973811	0.237275139331591	0.256901708645769	0.238620296204262	0.22675412897466	0.24388181699173	0.235735797978596	0.221326322527472	0.227272490778706	0.239083195850399	0.216959607810829	0.193178828057786	0.206775295728571	0.193050209968094	0.181214038262808	0.158972247367522	0.146445079526468	0.122558499419854	0.100466570859387	0.0801049672738553	0.0551674386399728	0.0305951702476059	0.0367918519269882	0.0467335278932431	0.065977438127534	0.067761210580072	0.0771190860143069	0.0870727492227129	0.0826911041800421	0.0854163062289727	0.0805067527822219	0.0795038991438423	0.080276072096182	0.0655891142850661	0.0758559145350297	0.0632042812787574	0.0685250757317385	0.0665509315444995
0.262802966630678	0.251935716842224	0.26231557114365	0.240500083301235	0.260365918180764	0.241866250324539	0.229929391063526	0.247210867881713	0.238967942805793	0.224467773000286	0.230467111187908	0.242418370321623	0.220022821970813	0.19612002519502	0.209752218431392	0.195946380961675	0.183994323808917	0.161550454041266	0.148907749443225	0.12484651579539	0.102509750201671	0.0819211836049956	0.0567978177290658	0.0318086550509924	0.037219922452241	0.0469680281520471	0.0661880321131716	0.0679522831576032	0.0773349620723375	0.0874944574212429	0.0830843299368166	0.0859004447280607	0.0809958935321981	0.0801311697747037	0.081095670874161	0.0662390906634275	0.0767704345558876	0.0641732172343666	0.0696346142139446	0.0676768570382145
0.26622033869498	0.255263180650531	0.265736796102779	0.243703955156409	0.263805205942451	0.24508255003822	0.233084354542406	0.250514557901153	0.242178038292099	0.227580585055513	0.23364011785722	0.245732237930044	0.223056206367596	0.199038187495364	0.21270885015282	0.198822534770509	0.186749294871288	0.164106982892019	0.151351409585062	0.12712119333593	0.104536168926594	0.083712876325743	0.0584124700212464	0.0330057820096679	0.0376496949843594	0.0471917782622288	0.0663804051204933	0.0681269174177546	0.0775237171242882	0.0878889157726362	0.0834440255481635	0.0863431511463688	0.081439067262256	0.0807151398025112	0.0818673634188996	0.066842436989518	0.0776349986455013	0.0650892750570853	0.0706930723920839	0.0687488991863471
0.269598600631141	0.258558642619542	0.269123000272464	0.246874894208551	0.267207497043181	0.248257351062283	0.236206713299136	0.253780763977405	0.245354351620871	0.230653235008125	0.23677955694481	0.249012678551436	0.226048823535834	0.201921214734481	0.215634028867548	0.201667364877652	0.189467545962941	0.166630925294917	0.153764993333066	0.129371045671503	0.106534572164641	0.085469585869562	0.0600002152428362	0.034176618512568	0.0380764742005856	0.0474046183359971	0.0665564476583473	0.0682878004171678	0.0776894519783102	0.0882598973508386	0.0837736856763454	0.0867479321520551	0.0818397778080838	0.0812577355352547	0.0825919623306562	0.0674001238629315	0.0784501671160871	0.0659510357380208	0.0716987423950537	0.069765023479819
0.27292699353464	0.261811584232074	0.272463244984808	0.250002269866198	0.270561950366326	0.251380147009003	0.239285355735721	0.256998632099877	0.248486439872462	0.233675447920128	0.23987473299031	0.252248801035812	0.228991052163495	0.204758247213949	0.218517757647911	0.204470667939291	0.192138860542531	0.169112472463203	0.156138490469038	0.131585580308447	0.10849469055013	0.087181867235492	0.0615506948655841	0.0353117516809276	0.0384947188287033	0.0476056553598646	0.0667175112296774	0.0684371702739787	0.0778359812991106	0.0886109621093633	0.0840767334934438	0.0871184229756154	0.0822017746461495	0.0817611632024151	0.0832707254484553	0.0679135155121489	0.0792169849893831	0.0667577895990747	0.0726506414665413	0.0707240389563578
0.276196276756759	0.265012893382869	0.275748070044595	0.253076865456419	0.273859144266743	0.254441955186422	0.242310552275332	0.260158765681188	0.251565329585262	0.236638376140396	0.242916393221125	0.25543113454363	0.231874756493592	0.2075398467252	0.221351376989979	0.207223517314065	0.194754386617007	0.17154308021739	0.158463111523323	0.133755469065343	0.110407406270267	0.0888414443796927	0.0630545440839328	0.0364025043815505	0.038898373533549	0.0477934211966058	0.0668645055132355	0.0685768912112233	0.0779668561315931	0.0889454772030061	0.0843565400957857	0.0874583936003263	0.0825290515439171	0.0822279360503678	0.0839053898542259	0.0683844017037906	0.0799370070396349	0.0675095843387943	0.0735485521123047	0.071625642423032
0.27939889010308	0.268155020106308	0.278969656482676	0.256091036609527	0.277091236785491	0.257435475182189	0.245274118159347	0.26325338756356	0.254583670062727	0.239534752391522	0.245896885727047	0.258551794040776	0.234693429608362	0.210258152370254	0.224127713438815	0.209918413719599	0.197306788204401	0.173915611599118	0.160731430594321	0.135872697635833	0.112264898360942	0.0904413446124997	0.0645035461039999	0.0374411267637504	0.0392812088383646	0.0479660562676729	0.0669980169733038	0.0687085461768566	0.0780854032106453	0.0892666514989314	0.0846164543012758	0.0877717607588499	0.0828258485063639	0.0826609023118448	0.0844982027266731	0.068815027800075	0.0806123201019659	0.0682072636501107	0.074393053636243	0.0724704505458883
0.282529086253181	0.271232104082933	0.282121959908156	0.259038841700792	0.280252097842425	0.260355217717094	0.248169548972336	0.266276473152335	0.257535857956436	0.242359014952404	0.248810289025413	0.261604617285461	0.237442308238405	0.212907008713571	0.226841202060864	0.212549410575691	0.199790370209891	0.176224454910059	0.162937504266118	0.13793069187107	0.114060764820729	0.0919760106282528	0.0658907660243794	0.038420961005271	0.0396371506371446	0.0481215077457207	0.067118441043546	0.0688335403516108	0.0781947769706525	0.0895775806520284	0.0848598396393791	0.0880626035523665	0.0830966553439628	0.0830632718004121	0.0850519471317651	0.0692081210529858	0.0812455610746498	0.0688524948358227	0.0751855436695788	0.0732600185086413
0.285583031255433	0.274240071882806	0.28520081231473	0.26191614224877	0.283337411310235	0.26319760170191	0.250992126729581	0.269223852601585	0.260418131053317	0.245107402924612	0.251652510956412	0.264585271083603	0.240118457148227	0.215482064130734	0.229487980688316	0.215112211984142	0.202201174658558	0.178465615117038	0.165076964597022	0.139924418706408	0.115790119460974	0.0934413881157009	0.0672106619892136	0.0393365778316096	0.0399605844899189	0.0482577310850749	0.0672261196186612	0.0689532084874146	0.0782980195223149	0.0898812986322747	0.0850901149882733	0.0883351802678796	0.0833462150031094	0.0834386388604971	0.0855699609518154	0.0695669112924048	0.0818399291239278	0.069447784150507	0.0759282485615293	0.0739968442990676
0.288558871421535	0.277176702363625	0.288203990665484	0.26472067159728	0.286344745330643	0.265961017895816	0.253738994783799	0.272093280434572	0.263228629621863	0.247778020026893	0.254421355287329	0.267491325051243	0.242720821584135	0.217980837644458	0.232065954266043	0.217604241708684	0.204537046642147	0.180636776959114	0.167147084531894	0.14185046001914	0.117449661790257	0.0948349872527965	0.068459171697429	0.0401838839679352	0.0402466238562323	0.0483728844450556	0.0673214757208897	0.0690689191013361	0.0783981235197491	0.0901808313560768	0.0853107951631809	0.0885939438553591	0.0835795247085895	0.0837909994779712	0.08605614732704	0.0698951442927222	0.0823991907238629	0.0699964789141898	0.0766242217814294	0.0746843580493161
0.291456765435377	0.280041659120967	0.291131251069953	0.26745207065806	0.289273589706794	0.268645858047067	0.256409200255768	0.274884471454578	0.265967424128702	0.250370865834811	0.257116554866533	0.270322291602865	0.245250246731145	0.220402752997269	0.234574828066409	0.22002468195416	0.206797668775227	0.182737338520187	0.169146814504674	0.143707058097354	0.119037718646694	0.0961559167815483	0.0696337727617648	0.0409602001017679	0.0404913351937768	0.0484655068482423	0.0674051378323848	0.0691821690536401	0.0784980928195957	0.0904792480992574	0.0855255278214342	0.0888435535468716	0.0838018329767183	0.0841247605218379	0.0865149752042285	0.0701970862820338	0.0829276763247905	0.0705027557638716	0.0772773297708255	0.0753268962237858
0.294278881000034	0.28283648938617	0.293984327876957	0.270111889964342	0.292125359694651	0.271254508897048	0.259003703167601	0.277599102289991	0.26863650862416	0.252887833870801	0.259739770653663	0.273079631383375	0.247709463612448	0.222749139202706	0.237016109000605	0.222374481201351	0.208984563418992	0.184768414490883	0.171076789443377	0.145494131824429	0.120554256741386	0.0974048897868704	0.070733515831332	0.041664309259305	0.0406919161103435	0.0485346725742306	0.0674780474118645	0.0692946629082148	0.0786009961345798	0.0907797066490407	0.0857381233181372	0.0890888802558814	0.0840186306706074	0.0844447393377895	0.0869514688488214	0.070477518283757	0.083430267635757	0.0709715947255524	0.0778922249702009	0.0759296608052649
0.297029355874881	0.285564589283069	0.296766897535954	0.272703557782329	0.294903366019357	0.273791310947624	0.261525351956779	0.280240778421555	0.271239759613149	0.255332676453195	0.262294556461626	0.275766723878875	0.250103041377531	0.225023197341771	0.239393074746102	0.224656330831378	0.21110106241848	0.186732808834146	0.172939305866481	0.147213263138815	0.122000865760264	0.0985842007685541	0.0717590298261085	0.0422964757854929	0.0408468253723619	0.0485801161405314	0.0675415444414072	0.0694083726367905	0.0787100094836789	0.0910854886628455	0.0859525746044491	0.0893350036811045	0.0842356344846232	0.0847561522408107	0.0873711854715754	0.0707417192465147	0.0839123747230753	0.0714087390949066	0.078474306020673	0.0764986639669994
0.299714223701031	0.288231135885814	0.299484507626772	0.27523231454704	0.297612751458681	0.276262482427941	0.263978825572248	0.282814967058985	0.273782860774419	0.257710936729365	0.264786289777624	0.278388803476711	0.252437306461418	0.227229933925856	0.241710710926414	0.226874610769678	0.213152244610295	0.188634957087425	0.174738269264019	0.148867653812901	0.123380712187502	0.0996976740974352	0.0727124990847283	0.042858435404797	0.0409558655428423	0.0486023241179122	0.0675974273706694	0.0695255746033695	0.0788284440980213	0.0914000224067063	0.0861730648815555	0.089587199443949	0.0844587615578154	0.0850645908463448	0.0877801804418347	0.0709954372191044	0.0843799023636693	0.0718206414036549	0.0790296653995299	0.0770406590260812
[truncated: 986 more rows]
