# Supplementary material for: Onset of Bloch oscillations in the almost-strong-field regime
Source: Nat Commun. 2022 Dec 13;13:7716. doi: 10.1038/s41467-022-35401-3 (PMC9747800; doi:10.1038/s41467-022-35401-3)
Supplement: Supplementary file 2 — Source Data [file 41467_2022_35401_MOESM2_ESM.zip › source data/Fig2_Intensity.txt]

0.0118387973689044	0.0338895790047817	0.0465546934711657	0.0716505290328241	0.0926527286693445	0.138650564644217	0.177400887236773	0.235823575777852	0.303080160258793	0.373992351566151	0.488099185569466	0.598982757299859	0.744481596791555	0.907575681007995	1.08837333435319	1.29247107227801	1.5208301840502	1.77016203353546	2.07606661710441	2.41020943992702	2.75368021940727	3.10550687407136	3.47525963199651	3.87235243214495	4.26592472971286	4.70929709637785	5.10500097937972	5.48215785083071	5.90283387981384	6.25113006416328	6.57243544675357	6.92444396966745	7.22430421778102	7.50971708411252	7.73809976904833	7.95034697993468	8.15729026826103	8.32784757276675	8.40198236343554	8.46340981958038
